# Supplementary material for: Violent paroxysmal activity drives self-feeding magma replenishment at Mt. Etna
Source: Sci Rep. 2019 Apr 30;9:6717. doi: 10.1038/s41598-019-43211-9 (PMC6491489; doi:10.1038/s41598-019-43211-9)
Supplement: Supplementary file 1 — Table S1 [file 41598_2019_43211_MOESM1_ESM.xlsx]

## Sheet: OL
Major element compositions for olivine crystals found in volcanic rocks emitted at Mt. Etna during February - April 2017
OL_28Feb17	SiO2	TiO2	Al2O3	FeO	MnO	MgO	NiO	CaO	Total		Fo mol%	Fa mol%
OL14_A1	38.28	0.16	0.08	20.48	0.58	39.29	0.19	0.4	99.46		76.8736	23.1264
OL14_A2	37.97	0.14	0.22	20.82	0.64	39.04	0.16	0.42	99.41		76.4221	23.5779
OL14_A3	37.93	0.15	0	20.49	0.5	39.63	0.3	0.42	99.42		77.0862	22.9138
OL15_A1	38.21	0.05	0.09	20.94	0.53	39.28	0.16	0.4	99.66		76.5252	23.4748
OL15_A3	38.4	0.22	0	20.29	0.62	39.25	0.08	0.43	99.29		76.982	23.018
OL16_A1	38.29	0.09	0.09	20.45	0.48	39.42	0.25	0.34	99.41		77.0431	22.9569
OL16_A2	38.21	0.06	0.17	20.85	0.49	39.16	0	0.33	99.27		76.5797	23.4203
OL16_A3	38.28	0.12	0	20.61	0.64	39.26	0.29	0.32	99.52		76.6993	23.3007
OL17_A1	38.04	0.14	0.15	20.73	0.63	39.11	0.24	0.37	99.41		76.5384	23.4616
OL17_A2	37.73	0.24	0	21.68	0.65	38.4	0.28	0.45	99.43		75.3933	24.6067
OL18_A1	37.99	0.17	0	21.25	0.53	38.81	0.25	0.38	99.38		76.0482	23.9518
OL18_A3	37.9	0.15	0	21.24	0.6	38.93	0.2	0.36	99.38		76.0536	23.9464
OL19_A1	37.04	0.16	0	25.66	0.71	35.1	0.19	0.46	99.32		70.3408	29.6592
OL19_A2	37.64	0.22	0.16	23.7	0.75	36.35	0.23	0.34	99.39		72.594	27.406
OL19_A3	37.45	0.22	0.07	22.02	0.53	38.66	0	0.42	99.37		75.3379	24.6621
OL20_A1	37.65	0.3	0.17	21.53	0.65	38	0.26	0.6	99.16		75.324	24.676
OL20_A2	37.09	0.29	0.1	22.8	0.7	37.08	0.3	0.66	99.02		73.7622	26.2378
OL20_A3	37.58	0	0.18	22.67	0.56	36.62	0.27	1.16	99.04		73.7456	26.2544
OL21_A1	37.67	0.1	0	21.58	0.57	38.92	0.21	0.44	99.49		75.7916	24.2084
OL21_A2	37.39	0.22	0.48	21.99	0.55	37.42	0.4	0.64	99.09		74.7354	25.2646
OL21_A3	37.42	0.23	0.28	22.28	0.56	38.01	0.09	0.48	99.35		74.7811	25.2189
OL22_A1	38.03	0.15	0	21.28	0.55	39	0	0.41	99.42		76.0951	23.9049
OL22_A2	37.74	0.27	0	21.27	0.71	38.71	0.28	0.47	99.45		75.8322	24.1678
OL22_A3	38.36	0.26	0.14	17.89	0.63	41.16	0.35	0.32	99.11		79.8368	20.1632
OL23_A1	37.49	0.3	0.21	21.32	0.65	39.01	0.19	0.44	99.99		75.9823	24.0177
OL23_A2	37.41	0.22	0	21.26	0.65	39.27	0.2	0.45	99.99		76.153	23.847
OL23_A3	37.03	0.43	0	21.74	0.75	38.77	0.31	0.41	99.99		75.4378	24.5622
OL_19March17	SiO2	TiO2	Al2O3	FeO	MnO	MgO	NiO	CaO	Total		Fo mol%	Fa mol%
Ol14_A1	38.23	0.27	0.15	16.64	0.43	43.13	0.28	0.37	99.5		81.8248	18.1752
Ol14_A2	38.3	0.19	0	17.04	0.47	42.79	0.39	0.34	99.52		81.323	18.677
Ol14_A3	38.43	0.09	0	16.96	0.38	43.15	0.29	0.24	99.54		81.5978	18.4022
Ol14_A4	37.51	0.23	0	17.73	0.47	42.82	0.31	0.35	99.42		80.74	19.26
Ol14_A5	38.01	0.15	0	18.76	0.4	41.63	0.24	0.31	99.5		79.473	20.527
Ol15_A1	37.67	0.24	0.08	21.18	0.59	38.88	0.23	0.39	99.26		76.0887	23.9113
Ol15_A2	37.29	0.22	0.16	21.71	0.48	39.13	0.12	0.38	99.49		75.8582	24.1418
Ol15_A3	37.33	0.17	0	21.42	0.59	39.37	0.24	0.4	99.52		76.1171	23.8829
Ol16_A1	37.33	0	0.1	23.77	0.59	37.19	0.26	0.38	99.62		73.1203	26.8797
Ol16_A2	37.35	0.15	0.07	22.55	0.57	38.2	0.09	0.44	99.42		74.645	25.355
Ol17_A1	37.02	0.22	0.35	23.33	0.58	37.16	0.25	0.52	99.43		73.4695	26.5305
Ol17_A2	37.79	0.19	0.06	22.11	0.63	38.08	0.29	0.46	99.61		74.8976	25.1024
Ol17_A3	37.65	0.18	0	22.38	0.55	38.24	0.06	0.4	99.46		74.8208	25.1792
Ol18_A1	37.99	0.14	0.05	19.53	0.47	40.86	0.15	0.31	99.5		78.4497	21.5503
Ol18_A2	36.98	0.19	0.16	23.46	0.63	37.29	0	0.58	99.29		73.3908	26.6092
Ol19_A1	37.15	0.24	0	21.65	0.69	39.06	0.34	0.43	99.56		75.6995	24.3005
Ol19_A2	37.49	0.19	0.14	22.02	0.58	38.62	0.15	0.39	99.58		75.277	24.723
Ol19_A3	38.08	0.13	0.11	21.57	0.56	38.57	0.11	0.39	99.52		75.6422	24.3578
Ol20_A1	37.8	0.07	0	21.37	0.6	38.92	0.12	0.43	99.31		75.9407	24.0593
Ol20_A2	38.21	0	0	20.11	0.41	40.38	0	0.41	99.52		77.81	22.19
Ol20_A3	38.03	0.04	0.09	20.71	0.58	39.33	0.28	0.45	99.51		76.6982	23.3018
Ol21_A1	37.9	0.15	0	21.13	0.46	39.46	0.1	0.33	99.53		76.508	23.492
Ol21_A2	37.6	0.2	0.1	21.44	0.63	39.05	0.13	0.35	99.5		75.9183	24.0817
Ol21_A3	38.59	0.12	0	19.15	0.51	40.69	0.21	0.36	99.63		78.6677	21.3323
Ol22_A1	38.06	0.05	0.17	18.44	0.47	42.05	0.07	0.26	99.57		79.8476	20.1524
Ol22_A2	37.6	0.19	0	20.46	0.55	40.19	0.22	0.41	99.62		77.3159	22.6841
Ol22_A3	37.95	0.1	0	20.57	0.45	39.89	0.21	0.33	99.5		77.1769	22.8231
Ol23_A1	37.91	0.13	0.17	20.59	0.63	39.45	0.24	0.41	99.53		76.8108	23.1892
Ol23_A2	37.47	0.18	0	21.95	0.62	38.75	0.2	0.37	99.54		75.3637	24.6363
Ol24_A1	37.59	0.13	0	22.34	0.63	38.22	0.2	0.44	99.55		74.7772	25.2228
Ol24_A2	37.1	0.23	0.21	23.21	0.64	37.56	0.17	0.42	99.54		73.7257	26.2743
OL_25March17	SiO2	TiO2	Al2O3	FeO	MnO	MgO	NiO	CaO	Total		Fo mol%	Fa mol%
Ol17_A1	38.13	0.16	0	19.81	0.6	40.14	0.36	0.39	99.59		77.7978	22.2022
Ol17_A2	37.53	0.23	0.07	21.27	0.66	38.87	0.32	0.56	99.51		75.9498	24.0502
Ol18_A1	37.24	0.16	0	23.71	0.6	36.89	0.29	0.77	99.66		73.0012	26.9988
Ol18_A2	37.85	0.14	0	22.5	0.63	37.58	0.2	0.59	99.49		74.3252	25.6748
Ol19_A1	37.64	0.26	0.05	20.5	0.56	39.77	0.25	0.44	99.47		77.089	22.911
Ol19_A2	37.41	0.18	0	22.07	0.57	38.73	0	0.42	99.38		75.2971	24.7029
Ol19_A3	37.72	0.24	0	20.93	0.67	39.1	0.26	0.5	99.42		76.3322	23.6678
Ol20_A1	36.98	0.3	0.15	23.22	0.71	37.24	0.19	0.56	99.35		73.4937	26.5063
Ol20_A2	36.82	0.26	0.06	23.45	0.64	37.31	0.19	0.5	99.23		73.4012	26.5988
Ol20_A3	37.17	0.23	0	22.84	0.72	37.63	0.2	0.5	99.29		73.9969	26.0031
Ol21_A1	37.21	0.25	0	22.85	0.74	37.74	0.23	0.5	99.52		74.0284	25.9716
Ol21_A2	37.24	0.31	0.14	22.02	0.81	38.08	0.31	0.53	99.44		74.8214	25.1786
Ol22_A1	38.46	0.2	1.07	20.64	0.63	37.05	0.14	0.83	99.02		75.6307	24.3693
Ol22_A2	37.81	0.17	0.14	20.49	0.63	39.54	0.27	0.48	99.53		76.9352	23.0648
Ol22_A3	37.88	0.15	0.19	20.21	0.59	39.79	0.25	0.37	99.43		77.3161	22.6839
Ol23_A1	37.39	0.26	0.16	21.8	0.67	38.41	0.24	0.48	99.41		75.2819	24.7181
Ol23_A2	37.3	0.25	0	22.46	0.67	38.41	0.2	0.37	99.66		74.7395	25.2605
Ol23_A3	37.34	0.23	0	21.45	0.6	38.95	0.37	0.47	99.41		75.8883	24.1117
Ol24_A1	37.63	0.13	0	21.09	0.65	39.53	0.16	0.35	99.54		76.4133	23.5867
Ol24_A2	37.5	0.16	0.16	20.85	0.67	39.66	0.18	0.37	99.55		76.6546	23.3454
Ol24_A3	37.85	0.2	0	20.64	0.61	39.43	0.3	0.48	99.51		76.7768	23.2232
Ol25_A1	37.15	0.14	0	23.01	0.68	37.79	0.3	0.38	99.45		73.9731	26.0269
Ol25_A2	36.89	0.46	0.12	22.23	0.61	38.56	0.24	0.38	99.49		75.0505	24.9495
Ol25_A3	37.37	0.36	0.05	21.86	0.67	38.3	0.25	0.52	99.38		75.1788	24.8212
OL_11April17	SiO2	TiO2	Al2O3	FeO	MnO	MgO	NiO	CaO	Total		Fo mol%	Fa mol%
Ol15_A1	37.64	0.1	0	22.84	0.7	37.89	0	0.41	99.58		74.1457	25.8543
Ol15_A2	37.41	0.19	0.12	22.48	0.63	37.86	0.22	0.52	99.43		74.4831	25.5169
Ol15_A3	37.77	0.34	0	21.88	0.73	37.97	0.28	0.58	99.55		74.9498	25.0502
Ol15_A4	38.03	0.12	0.14	21.27	0.59	38.63	0.19	0.41	99.38		75.8958	24.1042
Ol16_A1	37.7	0.17	0	22.82	0.6	37.77	0.09	0.45	99.6		74.1838	25.8162
Ol16_A2	37.59	0.13	0.17	22.84	0.64	37.62	0.09	0.46	99.54		74.058	25.942
Ol16_A3	37.79	0.14	0	22.66	0.72	37.74	0.15	0.44	99.64		74.2001	25.7999
Ol16_A4	37.71	0.11	0.09	22.15	0.61	38.27	0.16	0.42	99.52		74.9748	25.0252
Ol16_A5	37.47	0.28	0	22.27	0.66	37.99	0.4	0.46	99.53		74.6959	25.3041
Ol17_A1	37.55	0.19	0	22.86	0.57	37.74	0.28	0.43	99.62		74.1607	25.8393
Ol17_A2	37.79	0.11	0.13	22.3	0.62	37.87	0.24	0.4	99.46		74.6447	25.3553
Ol17_A3	37.56	0.12	0.07	22.27	0.8	38.03	0.2	0.43	99.48		74.5991	25.4009
Ol17_A4	37.9	0.14	0.08	21.19	0.58	38.69	0.29	0.54	99.41		75.9996	24.0004
Ol17_A5	37.79	0.3	0.05	20.64	0.61	39.58	0	0.56	99.53		76.8444	23.1556
Ol18_A1	37.68	0.11	0	21.58	0.67	38.92	0.13	0.46	99.55		75.7079	24.2921
Ol18_A2	37.28	0.25	0	21.6	0.62	38.89	0.28	0.49	99.41		75.719	24.281
Ol18_A3	37.64	0.27	0	21.34	0.53	39.05	0.19	0.49	99.51		76.0854	23.9146
Ol18_A4	37.66	0.24	0	20.82	0.67	39.31	0.35	0.47	99.52		76.5207	23.4793
Ol19_A1	37.94	0.09	0.18	19.77	0.74	40.17	0.34	0.3	99.53		77.7247	22.2753
Ol19_A2	37.81	0.29	0	20.14	0.61	40.02	0.18	0.41	99.46		77.4589	22.5411
Ol19_A3	37.71	0.15	0	20	0.69	40.18	0.08	0.69	99.5		77.578	22.422
Ol19_A4	37.4	0.23	0	20.45	0.66	39.99	0.32	0.41	99.46		77.1435	22.8565
Ol19_A5	37.8	0.23	0.14	20.37	0.65	39.58	0.16	0.46	99.39		77.037	22.963
Ol20_A1	38.26	0.18	0	20.71	0.57	39.37	0	0.45	99.54		76.7249	23.2751
Ol20_A2	37.96	0.15	0	20.02	0.73	39.99	0.15	0.39	99.39		77.4445	22.5555
Ol20_A3	37.75	0.12	0.11	20.26	0.64	40.02	0.2	0.42	99.52		77.3326	22.6674
Ol20_A4	37.93	0.21	0.06	20.44	0.75	39.31	0.24	0.5	99.44		76.7713	23.2287
Ol20_A5	37.27	0.17	0	22.56	0.77	38.08	0.22	0.51	99.58		74.4116	25.5884
OL21_A1	36.93	0.17	0.08	24.29	0.66	36.58	0.16	0.52	99.39		72.3169	27.6831
OL21_A2	37.77	0.11	0	24.05	0.62	36.63	0.13	0.45	99.76		72.5698	27.4302
OL21_A3	37.48	0.15	0	24.36	0.58	36.51	0	0.48	99.56		72.2874	27.7126
OL21_A4	37.33	0.11	0	23.95	0.66	36.85	0.12	0.5	99.52		72.7368	27.2632
OL21_A5	37.76	0.2	0.05	22.88	0.56	37.36	0.25	0.49	99.55		73.9582	26.0418
OL22_A1	37.43	0.28	0.09	23.14	0.71	37.01	0.31	0.49	99.46		73.4382	26.5618
OL22_A2	37.61	0.16	0.09	23.28	0.68	37.1	0.26	0.42	99.6		73.3962	26.6038
OL22_A3	37.27	0.16	0	23.75	0.71	37.15	0.12	0.45	99.61		73.0173	26.9827
OL22_A4	37.93	0.1	0.15	20.81	0.55	39.38	0.17	0.47	99.56		76.6626	23.3374
OL23_A1	37.37	0.19	0.07	22.86	0.61	37.7	0.18	0.49	99.47		74.1073	25.8927
OL23_A2	38.07	0.08	0	22.34	0.51	37.98	0.16	0.46	99.6		74.7585	25.2415
OL23_A3	37.85	0.08	0	21.42	0.65	39.14	0.18	0.39	99.71		75.9602	24.0398
OL24_A1	37.68	0.09	0.1	22.2	0.53	38.17	0.23	0.49	99.49		74.9512	25.0488
OL24_A2	37.11	0.27	0.08	23.72	0.75	36.76	0.27	0.55	99.51		72.8004	27.1996
OL24_A3	37.29	0.05	0.06	23.82	0.62	37.1	0.23	0.45	99.62		73.0078	26.9922
OL24_A4	37.49	0.17	0	23.65	0.6	37.01	0	0.54	99.46		73.1138	26.8862
OL24_A5	37.58	0.17	0	21.69	0.71	38.66	0.19	0.51	99.51		75.4598	24.5402
OL_19April17	SiO2	TiO2	Al2O3	FeO	MnO	MgO	NiO	CaO	Total		Fo mol%	Fa mol%
Ol15_A1	37.43	0.12	0	24.1	0.72	36.39	0.19	0.54	99.49		72.3166	27.6834
Ol15_A2	37.91	0.16	0	23.64	0.55	36.56	0.19	0.46	99.47		72.9221	27.0779
Ol15_A3	37.52	0.18	0	23.79	0.68	36.7	0.06	0.45	99.38		72.7687	27.2313
Ol15_A4	36.9	0.12	0.12	24.59	0.78	36.31	0.27	0.44	99.53		71.8307	28.1693
Ol16_A1	37.45	0.11	0	24.11	0.69	36.68	0.21	0.45	99.7		72.4916	27.5084
Ol16_A2	37.76	0.17	0	23.4	0.72	36.83	0.23	0.46	99.57		73.1223	26.8777
Ol16_A3	37.87	0.09	0.27	21.71	0.6	38.21	0.26	0.42	99.43		75.3184	24.6816
Ol17_A1	37.51	0.15	0.07	24.05	0.7	36.26	0.19	0.43	99.36		72.3017	27.6983
Ol17_A2	37.73	0.19	0	23.83	0.64	36.47	0.16	0.54	99.56		72.6444	27.3556
Ol17_A3	37.55	0.11	0	23.87	0.59	36.89	0	0.46	99.47		72.88	27.12
Ol18_A1	37.52	0.14	0.09	22.3	0.72	37.97	0.28	0.45	99.47		74.6112	25.3888
Ol18_A2	37.08	0.3	0.07	23.25	0.72	37.1	0.22	0.58	99.32		73.3876	26.6124
Ol19_A1	38.59	0.25	0.11	17.5	0.45	41.86	0.36	0.38	99.5		80.6022	19.3978
Ol19_A2	38.39	0.24	0.1	17.67	0.44	41.96	0.23	0.4	99.43		80.5007	19.4993
Ol19_A3	38.45	0.21	0.28	17.3	0.45	41.95	0.32	0.4	99.36		80.8101	19.1899
Ol20_A1	38	0.21	0.06	22.63	0.72	37.41	0.18	0.39	99.6		74.0563	25.9437
Ol20_A2	37.04	0.16	0.14	23.99	0.59	37	0.15	0.47	99.54		72.8421	27.1579
Ol21_A1	37.99	0.12	0	21.84	0.58	38.24	0.23	0.48	99.48		75.2417	24.7583
Ol21_A2	48.41	1.79	5.33	8.35	0.41	13.92	0.27	20.69	99.17		73.8943	26.1057
Ol22_A1	37.29	0.18	0	23.29	0.76	37.46	0.14	0.46	99.58		73.5105	26.4895
Ol22_A2	37.64	0.19	0	22.65	0.63	37.69	0.21	0.5	99.51		74.2576	25.7424
Ol22_A3	37.42	0.09	0.09	23.19	0.6	37.44	0.24	0.45	99.52		73.7129	26.2871
Ol22_A4	39.95	1.13	5.3	18.22	0.59	27.83	0.12	2.62	95.76		72.4974	27.5026
Ol23_A1	37.33	0.19	0.11	23.32	0.67	37.19	0.23	0.44	99.48		73.4191	26.5809
Ol23_A2	37.09	0.24	0.22	23.81	0.7	36.79	0.26	0.47	99.58		72.7847	27.2153
Ol23_A3	37.49	0.13	0.15	23.09	0.65	37.33	0.26	0.43	99.53		73.6961	26.3039
Ol24_A1	37.27	0.24	0	21.91	0.54	38.73	0.26	0.54	99.49		75.4538	24.5462
Ol24_A2	37.53	0.16	0	23.46	0.55	37.31	0.1	0.49	99.6		73.467	26.533
Ol25_A1	37.34	0.19	0	23.43	0.64	37.19	0.15	0.46	99.4		73.3545	26.6455
Ol25_A2	37.77	0.13	0	23.55	0.65	36.95	0.13	0.39	99.57		73.1219	26.8781
Ol25_A3	37.33	0.16	0.18	23.31	0.64	37.06	0.19	0.54	99.41		73.3837	26.6163
OL26_A1	37.77	0.22	0.17	22.4	0.65	37.57	0.29	0.44	99.51		74.386	25.614
OL26_A2	37.98	0.14	0	23.32	0.67	37.01	0.15	0.42	99.69		73.3244	26.6756
Ol27_A1	37	0.15	0.09	23.15	0.75	37.63	0.18	0.49	99.44		73.7201	26.2799
Ol27_A2	37.56	0.15	0.46	21.85	0.66	38.15	0.38	0.43	99.64		75.1222	24.8778
Ol27_A3	37.67	0.11	0.36	21.26	0.58	38.74	0.38	0.45	99.55		75.9646	24.0354

## Sheet: CPX
Major element compositions for clinopyroxene crystals found in volcanic rocks emitted at Mt. Etna during February - April 2017
CPX_28Feb17	SiO2	TiO2	Al2O3	FeO	MnO	MgO	CaO	Na2O	K2O	Total		Mg#
CPX1_A1	48.09	2.09	6.47	7.65	0.41	14.17	20.1	0.47	0.15	99.6		0.766811
CPX1_A2	47.64	2.08	6.91	7.96	0.4	13.34	20.9	0.45	0.1	99.78		0.748439
CPX1_A3	50.23	1.35	4.2	7.02	0.29	15.04	21.32	0.27	0.18	99.9		0.791818
CPX2_A1	47.67	1.86	6.5	7.41	0.28	13.99	21.5	0.59	0.11	99.91		0.770207
CPX2_A2	50.92	1.12	3.54	6.87	0.21	15.58	20.94	0.65	0.1	99.93		0.801038
CPX2_A3	51.34	0.95	3.72	6.62	0.1	15.34	21.54	0.31	0.06	99.98		0.804449
CPX3_A1	47.93	2.06	5.8	8.08	0.33	13.66	21.48	0.41	0.14	99.89		0.750082
CPX3_A2	47.77	1.9	5.96	7.64	0.24	14	21.46	0.6	0.18	99.75		0.764881
CPX3_A3	50.72	1.09	3.54	7	0.23	15.48	21.13	0.55	0.09	99.83		0.796993
CPX4_A1	48.81	1.52	4.89	7.5	0.32	14.77	20.95	0.82	0.14	99.72		0.777588
CPX4_A2	50.27	1.23	4.3	6.79	0.18	15.3	20.98	0.61	0.17	99.83		0.800012
CPX5_A1	50.74	1.19	3.6	7.56	0.36	15.3	20.25	0.67	0.14	99.81		0.782271
CPX5_A2	49.35	1.62	4.64	8.25	0.32	14.18	20.55	0.64	0.14	99.69		0.753169
CPX5_A3	47.84	1.71	6.04	8	0.3	13.83	20.98	0.82	0.17	99.69		0.754242
CPX6_A1	50.39	1.05	4.15	6.45	0.34	16.06	19.4	1.41	0.4	99.65		0.81551
CPX6_A2	50.4	1.11	3.58	7.06	0.22	15.63	21.1	0.6	0.16	99.86		0.797172
CPX6_A3	48.29	1.88	6.46	7.55	0.14	13.83	20.95	0.6	0.09	99.79		0.764815
CPX7_A1	50.87	1.06	3.84	6.96	0.18	15.47	20.62	0.66	0.12	99.78		0.797815
CPX7_A2	50.74	1.26	3.79	7.18	0.17	15.14	20.52	1.01	0.15	99.96		0.789183
CPX7_A3	49.73	1.32	4.61	6.99	0.34	14.84	20.97	0.71	0.26	99.77		0.790313
CPX_19March17	SiO2	TiO2	Al2O3	FeO	MnO	MgO	CaO	Na2O	K2O	Total		Mg#
CPX1_A1	50.46	1.15	3.62	7.24	0.17	15.61	20.99	0.59	0.04	99.87		0.792861
CPX1_A2	45.89	2.49	7.34	8.76	0.37	12.93	21.3	0.45	0.16	99.69		0.723787
CPX1_A3	46.94	2.01	6.32	8.62	0.4	12.97	21.66	0.55	0.11	99.58		0.727608
CPX2_A1	48.66	1.68	5.8	7.39	0.29	14.1	21.36	0.46	0.11	99.85		0.772066
CPX2_A2	50.03	1.36	3.56	7.36	0.35	15.12	21.27	0.38	0.13	99.56		0.784811
CPX3_A1	49.51	1.47	4.95	6.94	0.26	15.19	20.75	0.59	0.11	99.77		0.795321
CPX3_A2	47.58	1.98	6.01	7.92	0.19	13.84	21.66	0.62	0.13	99.93		0.756234
CPX4_A1	48.96	1.59	5.18	7.2	0.15	14.11	21.88	0.57	0.11	99.75		0.77674
CPX4_A2	48.86	1.46	5.5	7.37	0.28	14.29	21.46	0.54	0.11	99.87		0.774886
CPX4_A3	50.39	1.12	3.84	6.91	0.32	15.14	21.34	0.48	0.16	99.7		0.79549
CPX5_A1	50.02	1.25	3.86	7.51	0.22	14.43	21.93	0.45	0.11	99.78		0.7733
CPX5_A2	48.58	1.61	5.11	7.75	0.32	14.07	21.74	0.52	0.17	99.87		0.763203
CPX5_A3	48.42	1.71	5.45	7.67	0.4	14.09	21.36	0.6	0.1	99.8		0.765328
CPX6_A1	47.1	2.04	6.34	8.06	0.24	13.31	21.98	0.54	0.17	99.78		0.745655
CPX6_A2	47.55	1.86	6.34	8.15	0.17	13.54	21.62	0.61	0.15	99.99		0.746796
CPX6_A3	48.43	1.69	5.12	7.53	0.34	14.41	21.47	0.66	0.17	99.82		0.77259
CPX7_A1	47.17	2.18	6.3	8.05	0.34	13.54	21.62	0.52	0.09	99.81		0.749124
CPX7_A2	48.4	1.69	6.58	7.93	0.32	14.17	20.09	0.74	0.09	100.01		0.760321
CPX7_A3	47.83	1.66	5.33	8.4	0.24	13.61	21.98	0.58	0.11	99.74		0.742029
CPX8_A1	49.29	1.4	4.2	8.6	0.17	13.66	21.9	0.65	0.04	99.91		0.738208
CPX8_A2	50.64	1.27	3.37	7.65	0.25	14.73	21.06	0.54	0.16	99.67		0.77367
CPX8_A3	50.89	1.1	3.73	6.99	0.17	15.46	20.89	0.57	0.12	99.92		0.797015
CPX9_A1	50.69	1.18	3.34	7.3	0.29	15.16	21.45	0.22	0.15	99.78		0.786634
CPX9_A2	50.15	1.16	3.62	7.22	0.2	15.28	21.46	0.51	0.17	99.77		0.78979
CPX9_A3	49.93	1.42	4.29	7.54	0.17	14.73	21.36	0.43	0.11	99.98		0.776196
CPX_25March17	SiO2	TiO2	Al2O3	FeO	MnO	MgO	CaO	Na2O	K2O	Total		Mg#
CPX1_A1	48.63	1.57	5.51	7.36	0.21	14.65	20.99	0.61	0.14	99.67		0.77943
CPX1_A2	48.94	1.69	5.03	8.23	0.2	14.15	20.72	0.73	0.13	99.82		0.753227
CPX1_A3	48.33	1.71	5.76	7.72	0.28	14.26	20.83	0.66	0.17	99.72		0.766314
CPX2_A1	50.36	1.09	3.42	7.57	0.28	15.33	21.09	0.55	0.16	99.85		0.782379
CPX2_A2	50.25	1.39	3.78	8.2	0.44	14.74	20.21	0.67	0.12	99.8		0.761405
CPX3_A1	50.67	1.16	3.18	7.14	0.38	15.71	20.83	0.57	0.12	99.76		0.796174
CPX3_A2	50.98	1.16	3.28	7.05	0.18	15.43	21.06	0.75	0.05	99.94		0.795313
CPX4_A1	50.3	1.15	4.48	6.95	0.2	15.35	20.6	0.75	0.12	99.9		0.796788
CPX4_A2	50.47	1.15	3.48	7.14	0.16	15.49	21.02	0.59	0.21	99.71		0.793876
CPX4_A3	49.84	1.3	4.39	7.19	0.31	15.34	20.62	0.73	0.15	99.87		0.791128
CPX5_A1	50.73	1.25	4.02	6.88	0.26	15.6	20.22	0.73	0.17	99.86		0.80101
CPX6_A1	50.83	1.18	3.74	7.56	0.27	15.08	20.58	0.62	0.07	99.93		0.779794
CPX6_A2	50.83	1.28	3.62	7.46	0.14	14.84	20.99	0.73	0.12	100.01		0.779325
CPX6_A3	50.57	1.08	3.79	7.97	0.38	14.94	20.28	0.72	0.07	99.8		0.768938
CPX6_A4	50.62	1.43	3.43	8.06	0.33	15.22	20.16	0.49	0.15	99.89		0.77024
CPX7_A1	50.48	1.28	3.49	7.04	0.37	15.8	20.53	0.64	0.14	99.77		0.799371
CPX7_A2	48.64	1.67	5.48	7.63	0.23	14.44	20.96	0.64	0.15	99.84		0.770632
CPX7_A3	48.74	1.51	5.54	7.68	0.28	14.46	20.99	0.63	0.07	99.9		0.769721
CPX8_A1	47.83	1.73	5.37	8.3	0.22	13.71	21.81	0.56	0.24	99.77		0.745706
CPX8_A2	46.95	2.24	6.92	8.49	0.34	13.7	20.42	0.58	0.22	99.86		0.74125
CPX9_A1	49.96	1.4	4.17	7.94	0.35	14.58	20.91	0.25	0.11	99.67		0.765254
CPX9_A2	48.49	1.65	5.39	8.05	0.28	14.01	21.19	0.65	0.16	99.87		0.755482
CPX_10April17	SiO2	TiO2	Al2O3	FeO	MnO	MgO	CaO	Na2O	K2O	Total		Mg#
CPX1_A1	48.95	1.73	5.11	7.8	0.39	13.95	20.88	0.73	0.14	99.68		0.760482
CPX1_A2	47.75	2	6.01	8.14	0.32	13.72	21.01	0.68	0.16	99.79		0.749516
CPX1_A3	47.99	2.03	5.56	8.51	0.35	13.6	21.05	0.57	0.21	99.87		0.739389
CPX1_A4	48.36	1.73	5.28	8.35	0.48	13.79	20.74	0.75	0.18	99.66		0.74567
CPX2_A1	50.17	1.26	4.05	6.89	0.21	15.22	21.08	0.66	0.19	99.73		0.796815
CPX2_A2	50.21	1.07	4.22	6.73	0.44	15.45	20.89	0.5	0.14	99.65		0.802976
CPX2_A3	48.58	1.83	5.56	7.83	0.24	14.16	20.97	0.53	0.11	99.81		0.762499
CPX3_A1	49.59	1.57	4.3	7.89	0.35	14.27	21.24	0.55	0.14	99.9		0.762517
CPX3_A2	48.5	1.93	5.65	7.93	0.16	13.89	21.2	0.5	0.11	99.87		0.756665
CPX3_A3	48.8	1.79	5.42	7.77	0.21	13.9	21.14	0.8	0.18	100.01		0.76053
CPX4_A1	50.21	1.41	4.16	7.69	0.21	14.46	20.86	0.82	0.13	99.95		0.76949
CPX4_A2	50.87	1.13	4.33	7.17	0.22	14.95	20.35	0.77	0.11	99.9		0.787308
CPX4_A3	50.49	1.1	3.56	7.38	0.38	14.89	21.06	0.63	0.16	99.65		0.781748
CPX4_A4	50.29	1.37	3.63	7.75	0.25	15.04	20.6	0.67	0.09	99.69		0.775039
CPX5_A1	48.67	1.8	5.07	8.58	0.24	13.45	21.33	0.64	0.11	99.89		0.735656
CPX5_A2	48.77	1.73	4.95	8.34	0.31	13.83	20.96	0.71	0.19	99.79		0.746446
CPX5_A3	50.84	1.13	2.67	8.16	0.36	14.9	20.93	0.55	0.11	99.65		0.764243
CPX6_A1	49.34	1.46	4.56	8.24	0.31	14.18	20.81	0.68	0.13	99.71		0.753395
CPX6_A2	50.02	1.33	4.46	7.82	0.31	14.28	21.02	0.39	0.1	99.73		0.764254
CPX6_A3	50.17	1.17	3.56	7.65	0.34	15.08	20.71	0.82	0.11	99.61		0.777755
CPX6_A4	49.75	1.12	4.5	6.79	0.25	14.83	21.73	0.65	0.16	99.78		0.794973
CPX6_A5	50.83	1.23	3.53	7.54	0.28	14.84	20.79	0.6	0.11	99.75		0.777485
CPX6_A6	49.51	1.59	4.35	7.98	0.35	13.8	21.51	0.43	0.16	99.68		0.754304
CPX_19April17	SiO2	TiO2	Al2O3	FeO	MnO	MgO	CaO	Na2O	K2O	Total		Mg#
CPX1_A1	47.65	2.11	6.36	8.53	0.23	13.37	20.71	0.6	0.16	99.72		0.735633
CPX1_A2	49.29	1.51	4.7	7.84	0.33	14.13	21.03	0.73	0.19	99.75		0.761883
CPX1_A3	50.22	1.26	4.12	7.75	0.37	14.68	20.71	0.58	0.1	99.79		0.770787
CPX1_A4	50.61	1.26	3.34	7.78	0.39	14.78	20.77	0.65	0.18	99.76		0.771304
CPX2_A1	48.18	1.81	6.09	8.11	0.22	13.75	21.25	0.29	0.08	99.78		0.750618
CPX2_A2	47.33	1.93	6.51	8.07	0.21	13.92	21.39	0.36	0.15	99.87		0.753829
CPX2_A3	47.64	2.4	7.06	8.48	0.17	13.49	19.81	0.79	0.15	99.99		0.738504
CPX3_A1	50.18	1.4	4.09	7.94	0.28	14.61	20.58	0.64	0.09	99.81		0.765623
CPX3_A2	48.66	1.8	5.35	8.26	0.32	13.86	20.84	0.57	0.15	99.81		0.748674
CPX3_A3	50.29	1.44	4.01	7.76	0.33	14.31	21.21	0.48	0.08	99.91		0.766015
CPX4_A1	48.82	1.78	5.39	8.3	0.25	13.69	21.09	0.35	0.11	99.78		0.745429
CPX4_A2	50.73	1.27	3.37	8.1	0.29	14.95	20.4	0.59	0.09	99.79		0.766171
CPX4_A3	50.92	1.26	3.26	7.64	0.29	14.98	20.81	0.5	0.15	99.81		0.77683
CPX4_A4	50.44	1.3	4.02	7.57	0.41	14.61	20.78	0.49	0.13	99.75		0.774078
CPX5_A1	49.85	1.52	7.06	7.79	0.23	12.52	18.72	1.48	0.66	99.83		0.740478
CPX5_A2	49.78	1.16	4.62	6.97	0.18	15	21.3	0.59	0.14	99.74		0.792556
CPX5_A4	48.14	2.02	5.66	8.59	0.37	13.69	20.47	0.68	0.12	99.74		0.738857
CPX6_A1	49.59	1.59	4.5	8.13	0.42	14.3	20.72	0.48	0.15	99.88		0.757435
CPX6_A2	50.47	1.44	3.37	7.6	0.22	14.96	20.86	0.82	0.12	99.86		0.777507
CPX6_A3	49.1	1.49	5.08	7.43	0.26	14.27	21.59	0.44	0.19	99.85		0.773223

## Sheet: PLG
Major element compositions for plagioclase crystals found in volcanic rocks emitted at Mt. Etna during February - April 2017
PLG_28Feb2017	SiO2	TiO2	Al2O3	FeO	MnO	MgO	CaO	Na2O	K2O	Total		An mol%	Ab mol%	Or mol%
PLG1_A1	47.5	0.12	32.52	0.96	0.18	0.26	15.83	2.07	0.27	99.71		79.5581	18.8262	1.61573
PLG1_A2	48.54	0.22	31.81	0.98	0.24	0.24	15.18	2.23	0.25	99.69		77.7937	20.6808	1.52551
PLG1_A3	52.22	0.16	29.61	0.9	0.12	0.21	12.18	3.97	0.45	99.82		61.2059	36.1016	2.69252
PLG2_A1	48.14	0.17	32.45	0.65	0.1	0.36	15.48	2.21	0.25	99.81		78.2729	20.2219	1.50516
PLG2_A2	47.19	0.2	32.71	0.88	0.14	0.29	16.14	1.94	0.28	99.77		80.7643	17.5674	1.6683
PLG2_A3	47.83	0.11	32.54	0.71	0.11	0.41	15.81	2.07	0.24	99.83		79.6807	18.8791	1.44023
PLG3_A1	50.64	0.11	31.17	0.72	0.06	0.28	13.59	3.12	0.3	99.99		69.3606	28.8162	1.82312
PLG3_A2	51.97	0.11	29.75	0.73	0.09	0.34	12.31	4.06	0.49	99.85		60.8186	36.2989	2.88254
PLG3_A3	51.64	0.27	29.82	0.81	0.06	0.41	12.44	3.94	0.41	99.8		62.0198	35.5464	2.43385
PLG4_A1	46.01	0.23	32.74	0.92	0.15	0.23	17.39	1.81	0.23	99.71		83.0496	15.6425	1.30788
PLG4_A2	46.5	0.16	32.83	0.84	0.14	0.17	16.8	2.04	0.31	99.79		80.534	17.6966	1.76943
PLG4_A3	51.42	0.26	29.94	0.82	0.13	0.33	12.44	4	0.43	99.77		61.6131	35.8511	2.53584
PLG5_A1	48.84	0.15	32.08	0.86	0.09	0.28	15.02	2.29	0.24	99.85		77.2244	21.3064	1.46925
PLG5_A2	49	0.13	32.07	0.79	0	0.19	15.01	2.46	0.29	99.94		75.7813	22.4753	1.74333
PLG5_A3	49.38	0.22	31.73	0.79	0.16	0.16	13.87	3.11	0.31	99.73		69.8141	28.328	1.85793
PLG6_A1	50	0.13	31.28	0.84	0	0.31	14.02	3.01	0.42	100.01		70.2156	27.2798	2.50459
PLG6_A2	49.46	0.22	30.78	0.91	0.2	0.43	14.25	3.21	0.34	99.8		69.6354	28.3863	1.97831
PLG6_A3	49.81	0.24	30.98	0.89	0.13	0.37	14.09	2.87	0.37	99.75		71.4351	26.3313	2.23359
PLG_19March17	SiO2	TiO2	Al2O3	FeO	MnO	MgO	CaO	Na2O	K2O	Total		An mol%	Ab mol%	Or mol%
PLG1_A1	47.67	0.1	32.5	0.83	0.15	0.25	16.08	1.94	0.22	99.74		80.9968	17.6837	1.31949
PLG1_A2	48.08	0.23	32.13	0.85	0.13	0.24	15.65	2.15	0.26	99.72		78.8402	19.6002	1.55958
PLG2_A1	52.5	0.21	28.78	0.86	0.1	0.38	11.85	4.55	0.47	99.7		57.4032	39.8858	2.71092
PLG2_A2	52.27	0.15	29.13	0.71	0.08	0.34	12.24	4.31	0.56	99.79		59.1125	37.6673	3.22023
PLG2_A3	53.28	0.24	28.38	0.82	0.17	0.27	11.5	4.53	0.58	99.77		56.4051	40.2076	3.38727
PLG3_A1	47.07	0.17	32.59	0.98	0.14	0.39	16.15	1.89	0.24	99.62		81.3358	17.225	1.4392
PLG3_A2	48.04	0.25	32.22	0.75	0.09	0.23	15.71	2.18	0.29	99.76		78.5489	19.7247	1.72648
PLG4_A1	48.36	0.26	31.69	0.79	0.19	0.29	15.5	2.39	0.31	99.78		76.755	21.4172	1.82784
PLG4_A2	47.42	0.41	30.75	1.66	0.18	0.8	15.17	2.89	0.64	99.92		71.6855	24.7134	3.60103
PLG4_A3	48.09	0.18	32.33	0.82	0.2	0.31	15.04	2.59	0.26	99.82		75.0629	23.392	1.54508
PLG5_A1	48.43	0.15	31.94	0.8	0.08	0.33	15.49	2.35	0.29	99.86		77.111	21.1701	1.71895
PLG5_A2	48.07	0.17	32.15	0.91	0.13	0.33	15.37	2.27	0.32	99.72		77.3961	20.6852	1.91865
PLG5_A3	47.46	0.21	32.49	0.98	0.16	0.3	15.82	1.96	0.29	99.67		80.255	17.9933	1.75172
PLG6_A1	45.99	0.11	33.63	0.74	0.11	0.24	17.4	1.38	0.25	99.85		86.1601	12.3659	1.474
PLG6_A2	49.32	0.17	31.33	0.87	0.14	0.22	14.73	2.66	0.31	99.75		73.9728	24.1735	1.85367
PLG6_A3	50.89	0.2	30.05	0.84	0.16	0.29	13.46	3.58	0.38	99.85		66.0097	31.7713	2.21895
PLG7_A1	45.86	0.24	32.89	0.99	0.18	0.21	17.36	1.6	0.31	99.64		84.1717	14.0386	1.78969
PLG7_A2	47.18	0.21	32.87	0.67	0.04	0.29	16.69	1.8	0.25	100		82.4401	16.0895	1.47036
PLG7_A3	46.33	0.18	33.03	0.85	0.23	0.24	17.16	1.51	0.22	99.75		85.1423	13.558	1.29973
PLG8_A1	46.82	0.27	32.55	0.95	0.27	0.36	16.44	1.79	0.31	99.76		82.0018	16.1571	1.84113
PLG8_A2	47.15	0.17	33.05	0.92	0.13	0.25	16.13	1.75	0.19	99.74		82.6202	16.221	1.15879
PLG8_A3	49.8	0.11	31.2	0.83	0.14	0.19	14.21	2.96	0.29	99.73		71.3647	26.9011	1.73416
PLG9_A1	47.34	0.59	30.41	1.28	0.3	0.33	15.96	2.76	0.52	99.49		73.9788	23.1512	2.86998
PLG9_A2	48.05	0.14	32.38	0.84	0.17	0.28	15.69	2	0.27	99.82		79.9257	18.4367	1.63768
PLG9_A3	51.78	0.08	30.15	0.85	0.05	0.19	12.25	4.02	0.41	99.78		61.2106	36.3501	2.43935
PLG_25March17	SiO2	TiO2	Al2O3	FeO	MnO	MgO	CaO	Na2O	K2O	Total		An mol%	Ab mol%	Or mol%
PLG1_A1	48.83	0.18	31.76	0.79	0.14	0.33	14.71	2.75	0.31	99.8		73.3461	24.8134	1.84046
PLG1_A2	49.13	0.2	30.79	0.87	0.16	0.44	15.49	2.46	0.34	99.88		76.131	21.8793	1.98971
PLG1_A3	50.16	0.22	30.72	0.85	0.11	0.29	14.06	3.11	0.31	99.83		70.1	28.0597	1.84033
PLG2_A1	48.59	0.22	31.99	0.91	0.13	0.31	15	2.44	0.25	99.84		76.0913	22.3987	1.51003
PLG2_A2	48.37	0.18	31.99	0.81	0.11	0.29	15.06	2.73	0.26	99.8		74.1512	24.3246	1.52429
PLG2_A3	50.77	0.29	30.25	1	0.17	0.29	12.76	3.71	0.4	99.64		63.9599	33.6527	2.38736
PLG3_A1	53.83	0.28	27.78	0.96	0.14	0.35	10.74	4.94	0.76	99.78		52.1752	43.4286	4.39617
PLG3_A2	53.23	0.22	28.46	0.79	0.11	0.3	11.49	4.55	0.66	99.81		56.0224	40.146	3.83165
PLG3_A3	52.59	0.18	28.8	0.81	0.1	0.34	11.97	4.46	0.51	99.76		57.9712	39.0879	2.94096
PLG4_A1	48.31	0.18	32.3	0.78	0.15	0.23	15.2	2.35	0.25	99.75		76.9609	21.532	1.50719
PLG4_A2	48.8	0.24	31.48	0.79	0.13	0.36	15.07	2.65	0.35	99.87		74.3014	23.6439	2.05472
PLG4_A3	48.28	0.22	32.02	0.88	0.12	0.27	15.01	2.59	0.29	99.68		74.8918	23.3853	1.72287
PLG5_A1	47.69	0.16	32.32	0.84	0.22	0.32	15.52	2.27	0.33	99.67		77.5194	20.518	1.96261
PLG5_A2	48.64	0.21	31.7	0.83	0.15	0.35	14.76	2.85	0.33	99.82		72.6722	25.3931	1.93463
PLG5_A3	51.02	0.2	30.11	0.83	0.14	0.41	13.12	3.53	0.37	99.73		65.7692	32.0223	2.20847
PLG6_A1	52.28	0	30.74	0.6	0	0.26	11.73	3.89	0.36	99.86		61.0998	36.6674	2.23278
PLG6_A2	47.71	0.19	32.6	0.94	0	0.13	15.64	2.27	0.31	99.79		77.7453	20.4198	1.83485
PLG7_A1	49	0.34	29.33	1.6	0.09	0.41	14.7	2.72	1.58	99.77		68.361	22.8902	8.74881
PLG7_A2	48.2	0.29	31.77	0.87	0.16	0.36	15.24	2.37	0.5	99.76		75.7298	21.3118	2.95837
PLG7_A3	53.3	0.49	27.64	0.86	0.13	0.3	10.99	5.24	0.88	99.83		51.0682	44.0629	4.86896
PLG8_A1	47.61	0.21	32.48	0.93	0.2	0.15	15.71	2.19	0.33	99.81		78.2916	19.7502	1.95819
PLG8_A2	47.36	0.38	32.49	0.8	0.17	0.15	15.84	2.24	0.24	99.67		78.4962	20.0877	1.41614
PLG8_A3	50.17	0.26	30.42	0.78	0.21	0.29	13.72	3.41	0.44	99.7		67.2064	30.2273	2.56631
PLG9_A1	48.45	0.15	32.29	0.87	0.2	0.24	14.77	2.43	0.23	99.63		75.9725	22.6189	1.40865
PLG9_A2	47.65	0.13	32.57	0.84	0.12	0.32	15.82	2.01	0.18	99.64		80.4202	18.4903	1.08951
PLG9_A3	51.37	0.21	29.77	0.81	0.16	0.31	13.01	3.75	0.43	99.82		64.0631	33.4157	2.52116
PLG10_A1	48.03	0.16	32.24	0.83	0.13	0.36	15.51	2.29	0.25	99.8		77.7377	20.7704	1.49197
PLG10_A2	48.07	0.23	32.08	0.85	0.08	0.41	15.48	2.35	0.29	99.84		77.0996	21.1806	1.71981
PLG10_A3	47.89	0.24	32.24	0.91	0.16	0.37	15.29	2.37	0.24	99.71		76.9712	21.5903	1.43858
PLG11_A1	47.87	0	32.54	0.78	0	0.31	15.71	2.36	0.3	99.87		77.2448	20.9988	1.75637
PLG11_A2	51.25	0.29	29.62	0.77	0.23	0.37	12.76	3.94	0.53	99.76		62.1802	34.7446	3.07523
PLG_10April17	SiO2	TiO2	Al2O3	FeO	MnO	MgO	CaO	Na2O	K2O	Total		An mol%	Ab mol%	Or mol%
PLG1_A1	47.05	0.21	32.76	0.88	0.19	0.21	16.25	1.81	0.29	99.65		81.7786	16.4837	1.73774
PLG1_A2	49.53	0.16	31.49	0.89	0.07	0.19	14.36	2.67	0.42	99.78		72.9238	24.5366	2.5396
PLG1_A3	46.95	0.17	32.87	1	0.19	0.23	16.33	1.7	0.2	99.64		83.1276	15.6602	1.21224
PLG1_A4	53.01	0.25	28.55	0.86	0.15	0.31	11.54	4.53	0.62	99.82		56.3591	40.0355	3.60538
PLG2_A1	46.8	0.17	32.79	0.82	0.24	0.34	16.68	1.73	0.22	99.79		83.0983	15.5967	1.30503
PLG2_A2	47.16	0.26	32.56	0.9	0.2	0.2	16.43	1.71	0.37	99.79		82.2939	15.4994	2.20665
PLG2_A3	47.51	0.16	32.84	0.88	0.15	0.21	15.98	1.77	0.26	99.76		81.9797	16.4321	1.5882
PLG2_A4	53.82	0.23	27.96	0.74	0.08	0.28	11.02	4.95	0.68	99.76		53.0131	43.0919	3.89503
PLG3_A1	53.63	0.28	28.19	0.75	0.11	0.48	11.1	4.8	0.66	100		53.9566	42.2233	3.82003
PLG3_A2	53.76	0.2	28.04	0.92	0.1	0.45	11	4.72	0.61	99.8		54.2734	42.143	3.58364
PLG3_A3	54.25	0.18	27.6	0.85	0.12	0.35	10.69	4.97	0.75	99.76		51.9515	43.7085	4.33993
PLG3_A4	50.71	0.22	30.18	0.97	0.12	0.29	13.41	3.52	0.44	99.86		66.0468	31.3729	2.58034
PLG4_A1	51.83	0.24	29.39	0.84	0.22	0.32	12.69	3.84	0.47	99.84		62.8261	34.4032	2.77062
PLG4_A2	47.23	0.22	32.77	0.87	0.16	0.2	16.25	1.75	0.31	99.76		82.1289	16.0055	1.86554
PLG4_A3	53.17	0.23	28.33	0.84	0.15	0.3	11.6	4.56	0.59	99.77		56.4356	40.1466	3.41781
PLG4_A4	49.57	0.15	31.07	1	0.18	0.34	14.19	2.96	0.33	99.79		71.1655	26.8638	1.97062
PLG5_A1	47.72	0.18	32.51	0.94	0.09	0.36	15.45	2.24	0.3	99.79		77.7915	20.4099	1.79856
PLG5_A2	47.93	0.27	31.91	1.03	0.21	0.28	15.63	2.09	0.38	99.73		78.6827	19.0395	2.27774
PLG5_A3	54.2	0.27	28.12	0.79	0.09	0.14	10.75	4.82	0.66	99.84		53.0648	43.056	3.8792
PLG6_A1	46.47	0.12	33.47	0.89	0.26	0.15	17.04	1.31	0.12	99.83		87.1455	12.1237	0.730731
PLG6_A2	46.5	0.14	33.35	0.93	0.17	0.18	16.82	1.42	0.25	99.76		85.4356	13.0524	1.51201
PLG6_A3	46.77	0.21	33.37	0.99	0.16	0.25	16.3	1.5	0.22	99.77		84.5594	14.0817	1.35893
PLG6_A4	51.54	0.26	29.46	1.01	0.18	0.23	12.78	3.79	0.37	99.62		63.6484	34.1574	2.19412
PLG7_A1	49.76	0.35	30.86	0.88	0.21	0.24	13.88	3.04	0.44	99.66		69.7306	27.6374	2.63201
PLG7_A2	50.37	0.32	30.25	0.87	0.21	0.19	13.37	3.56	0.48	99.62		65.5913	31.6049	2.80386
PLG7_A3	48.2	0.39	30.88	1.27	0.3	0.24	15.01	2.72	0.51	99.52		73.0789	23.9646	2.95653
PLG7_A4	51.49	0.23	29.34	0.93	0.14	0.39	12.73	4.02	0.51	99.78		61.7603	35.2936	2.94613
PLG8_A1	45.74	0.18	34.08	0.83	0.14	0.28	17.11	1.21	0.18	99.75		87.6808	11.2209	1.09832
PLG8_A2	46.65	0.27	33.08	0.85	0.15	0.21	16.55	1.67	0.22	99.65		83.4424	15.2368	1.32073
PLG8_A3	45.83	0.19	33.68	0.69	0.19	0	17.73	1.1	0.16	99.57		89.0458	9.99739	0.95681
PLG8_A4	46.96	0.1	32.85	0.76	0.15	0.44	16.24	2.01	0.19	99.7		80.7816	18.0931	1.12533
PLG8_A5	47.95	0.13	32.14	0.99	0.19	0.23	15.89	1.9	0.3	99.72		80.7193	17.4661	1.81458
PLG9_A1	50.16	0.28	30.57	0.76	0.15	0.38	13.85	3.19	0.4	99.74		68.9089	28.7214	2.36966
PLG9_A2	50.44	0.25	30.36	0.79	0.12	0.26	13.84	3.36	0.44	99.86		67.6963	29.7411	2.56261
PLG9_A3	51.26	0.34	29.91	0.79	0.14	0.27	13.21	3.58	0.41	99.91		65.4717	32.1087	2.41956
PLG_19April17	SiO2	TiO2	Al2O3	FeO	MnO	MgO	CaO	Na2O	K2O	Total		An mol%	Ab mol%	Or mol%
PLG1_A1	47.67	0.27	32.27	0.93	0.15	0.31	15.73	2.08	0.3	99.71		79.2394	18.9612	1.79943
PLG1_A2	47.53	0.18	32.6	0.84	0.1	0.15	16.06	1.92	0.37	99.75		80.4003	17.3941	2.20554
PLG1_A3	50.4	0.1	30.44	0.88	0.06	0.33	13.82	3.3	0.44	99.77		68.0263	29.3949	2.57883
PLG1_A4	48.08	0.34	32	0.97	0.19	0.38	15.27	2.22	0.34	99.79		77.5434	20.4008	2.05582
PLG1_A5	48.78	0.22	31.48	0.89	0.14	0.19	15.01	2.49	0.41	99.61		75.0344	22.5252	2.44042
PLG2_A1	52.46	0.23	28.76	0.91	0.2	0.28	11.92	4.38	0.58	99.72		58.0422	38.595	3.36277
PLG2_A2	52.43	0.23	29.24	0.86	0.2	0.2	12.11	4.02	0.58	99.87		60.3229	36.2371	3.44007
PLG2_A3	50.56	0.5	29.37	1.74	0.12	0.54	12.97	3.44	0.77	100.01		64.489	30.9523	4.55866
PLG2_A4	50.27	0.14	30.53	0.98	0	0.3	13.89	3.25	0.46	99.82		68.3596	28.9448	2.6956
PLG3_A1	53.81	0.32	27.87	0.97	0.22	0.14	10.73	4.9	0.77	99.73		52.3057	43.225	4.46932
PLG3_A2	52.75	0.2	28.68	0.89	0.09	0.23	12.07	4.23	0.6	99.74		59.0534	37.4513	3.49534
PLG3_A3	53.65	0.26	27.98	0.96	0.17	0.22	11.25	4.58	0.67	99.74		55.321	40.7561	3.92295
PLG4_A1	52.99	0.21	28.79	0.77	0.1	0.28	11.65	4.44	0.59	99.82		57.1435	39.4106	3.44583
PLG4_A2	54.23	0.21	27.86	0.74	0.11	0.34	10.53	5	0.73	99.75		51.4981	44.2509	4.25096
PLG4_A3	52.6	0.24	28.82	0.82	0.12	0.08	11.98	4.44	0.63	99.73		57.6936	38.6939	3.61253
PLG5_A1	46.32	0.21	33.29	0.73	0.17	0.42	16.88	1.59	0.31	99.92		83.8698	14.2962	1.83399
PLG5_A2	46.65	0.15	33.23	0.89	0.14	0.25	16.87	1.39	0.28	99.85		85.553	12.7563	1.69075
PLG5_A3	48.37	0.16	32.03	0.87	0.17	0.3	15.35	2.37	0.27	99.89		76.9026	21.4867	1.61064
PLG6_A1	47.92	0.09	32.52	0.8	0.13	0.23	15.9	1.98	0.26	99.83		80.3329	18.103	1.56412
PLG6_A2	47.76	0.14	32.6	0.92	0.12	0.28	15.92	1.84	0.22	99.8		81.5922	17.0652	1.34255
PLG6_A3	53.08	0.38	28.05	1.04	0.18	0.34	11.4	4.54	0.75	99.76		55.5861	40.0596	4.35435
PLG7_A1	47.97	0.16	32	1.02	0.15	0.45	15.55	2.2	0.36	99.86		77.9065	19.946	2.14757
PLG7_A2	49.76	0.13	31.36	0.77	0	0.23	14.44	2.76	0.39	99.84		72.5667	25.0997	2.33365
PLG7_A3	53.32	0.22	28.4	0.99	0.07	0.27	11.37	4.5	0.64	99.78		56.0779	40.1636	3.75848
PLG8_A1	51.03	0.13	29.87	0.88	0.11	0.38	13.39	3.61	0.38	99.78		65.7171	32.0623	2.22066
PLG8_A3	49.77	0.23	31.2	0.88	0.1	0.23	14.19	2.99	0.4	99.99		70.6777	26.9501	2.37225
PLG9_A1	47.7	0.08	32.62	0.81	0.08	0.24	16.09	1.88	0.29	99.79		81.1094	17.1499	1.74066
PLG9_A2	47.57	0.22	32.27	1.09	0.1	0.11	15.99	2.18	0.28	99.81		78.8913	19.4638	1.6449
PLG10_A1	48.33	0.15	32.32	0.87	0	0.33	15.41	2.2	0.27	99.88		78.1731	20.1961	1.63087
PLG10_A2	50.71	0.17	30.32	0.89	0.24	0.27	13.57	3.17	0.46	99.8		68.3481	28.8932	2.75871
PLG10_A3	44.6	0.22	32.95	1.19	0.17	0.26	18.59	1.38	0.29	99.65		86.7371	11.6518	1.61111
PLG10_A4	51.29	0.17	30.42	0.9	0.13	0.24	12.66	3.62	0.31	99.74		64.6579	33.4569	1.88517
PLG11_A1	53.5	0.3	28.19	0.89	0.04	0.26	11	4.92	0.72	99.82		52.9848	42.8857	4.12945
PLG11_A2	52.92	0.23	28.93	0.92	0	0.34	11.1	4.65	0.63	99.72		54.7745	41.5238	3.70166
PLG11_A3	50.11	0.63	27.65	1.37	0.36	0.29	15.02	3.13	0.94	99.5		68.8884	25.9782	5.1334
PLG11_A4	53.42	0.24	28.41	0.91	0.11	0.28	11.53	4.31	0.72	99.93		57.1165	38.6366	4.24684
PLG12_A1	53.94	0.22	27.98	0.87	0.12	0.25	11.14	4.67	0.6	99.79		54.8623	41.6193	3.51837
PLG12_A3	49.22	0.21	31.4	0.82	0.15	0.41	14.51	2.72	0.34	99.78		73.1461	24.8131	2.04081

## Sheet: OX
Major element compositions for opaque oxides found in volcanic rocks emitted at Mt. Etna during February - April 2017
OX_28Feb17	SiO2	TiO2	Al2O3	FeO	MnO	MgO	NiO	CaO	Total
OX_A1	1.13	12.23	6.95	72.12	0.59	6.18	0.27	0.35	99.82
OX_A2	0.55	12.1	6.57	72.8	0.66	6.56	0.33	0.15	99.72
OX_A3	0.55	12.55	6.39	71.86	0.69	6.97	0.24	0.19	99.44
OX_A4	0.62	12.26	6.61	71.6	0.76	6.7	0.37	0.19	99.11
OX_A5	0.76	11.77	7.12	67.22	0.59	6.73	0.22	0.43	94.84
OX_A6	0.55	12.09	6.88	72.61	0.68	6.4	0.34	0.18	99.73
OX_19March17	SiO2	TiO2	Al2O3	FeO	MnO	MgO	NiO	CaO	Total
OX_A1	0.54	12.76	6.49	72.86	0.55	6.46	0.1	0.11	99.87
OX_A2	0.65	11.71	8.97	68.42	0.53	8.33	0.35	0.24	99.2
OX_A3	0.29	12.54	6.26	73.65	0.61	6.15	0.3	0.12	99.92
OX_A4	0.46	12.57	6.31	73.23	0.57	6.13	0.08	0.44	99.79
OX_A5	0.55	12.04	6.71	74.08	0.66	5.73	0	0.1	99.87
OX_A6	0.34	12.37	6.1	73.74	0.49	6.64	0	0.08	99.76
OX_A7	0.34	11.74	6.41	74.18	0.59	6.13	0.39	0.16	99.94
OX_A8	0.44	12.54	4.39	77.71	0.61	3.89	0	0.08	99.66
OX_25March17	SiO2	TiO2	Al2O3	FeO	MnO	MgO	NiO	CaO	Total
OX_A1	0.58	7.27	8.34	75.52	0.71	7.13	0	0.18	99.73
OX_A2	0.73	16.42	5.16	69.39	0.73	6.52	0.23	0.16	99.34
OX_A3	0.46	12.96	5.72	73.93	0.63	5.72	0.09	0.18	99.69
OX_A4	0.31	13.09	6.05	73.1	0.62	6.48	0	0.15	99.8
OX_A5	0.63	12.63	6.04	72.77	0.72	6.4	0.24	0.19	99.62
OX_A6	0.43	12.42	6.63	73.43	0.64	5.95	0.28	0.16	99.94
OX_A7	0.27	12.16	6.46	73.62	0.75	6	0.3	0.22	99.78
OX_A8	0.43	14.06	2.4	79.6	0.75	1.87	0.09	0.28	99.48
OX_A9	0.64	13.74	7.08	71.57	0.77	5.67	0.14	0.16	99.77
OX_10April17	SiO2	TiO2	Al2O3	FeO	MnO	MgO	NiO	CaO	Total
OX_A1	0.48	12.42	9.41	67.42	0.48	8.36	0.26	0.21	99.04
OX_A2	0.65	14.07	4.7	75	0.75	4.08	0.15	0.35	99.75
OX_A3	0.49	11.98	6.94	73.39	0.78	5.66	0.19	0.17	99.6
OX_A4	0.54	14.46	6.32	71.76	0.65	5.67	0.13	0.32	99.85
OX_19April17	SiO2	TiO2	Al2O3	FeO	MnO	MgO	NiO	CaO	Total
OX_A1	0.48	11.64	6.62	73.56	0.74	6.37	0.18	0.13	99.72
OX_A2	0.54	10.71	6.58	74.26	0.77	6.55	0.2	0.2	99.81
OX_A3	0.65	11.39	5.34	73.8	0.72	7.63	0	0.22	99.75
OX_A4	0.53	11.38	7	74.33	0.72	5.74	0.19	0.04	99.93
OX_A5	0.48	11.95	6.48	73.68	0.67	6.21	0.23	0.16	99.86
OX_A6	0.54	11.19	7.99	71.69	0.65	7.18	0.18	0.24	99.66
OX_A7	0.42	12.22	5.26	75.87	0.57	5.12	0	0.16	99.62
OX_A8	0.37	12.35	6.44	74.27	0.73	5.26	0.34	0.13	99.89
OX_A9	0.4	11.93	7.38	72.66	0.68	6.36	0.29	0.14	99.84
OX_A10	0.68	12.7	6.95	70.65	0.64	7.6	0.18	0.16	99.56
OX_A11	0.73	12.45	7.43	69.68	0.64	8.08	0.28	0.16	99.45
