# Supplementary material for: Violent paroxysmal activity drives self-feeding magma replenishment at Mt. Etna
Source: Sci Rep. 2019 Apr 30;9:6717. doi: 10.1038/s41598-019-43211-9 (PMC6491489; doi:10.1038/s41598-019-43211-9)
Supplement: Supplementary file 2 — Table S2 [file 41598_2019_43211_MOESM2_ESM.xlsx]

## Sheet: February 28, 2017
Core-to-rim concentration profiles of olivine crystals from the February 28, 2017 eruption at Mt. Etna
Olivine 1_February 28	SiO2	TiO2	Al2O3	FeO	MnO	MgO	NiO	CaO	Total		µm		Fo %	Fa %
Ol1_A1	38.12	0.11	0.11	21.16	0.57	38.73	0.19	0.38	99.37		0		76.052	23.948
Ol1_A2	37.42	0.22	0.09	21.18	0.54	39.32	0.26	0.42	99.45		5		76.3349	23.6651
Ol1_A3	38.11	0	0	21.06	0.5	39.51	0	0.37	99.55		10		76.5552	23.4448
Ol1_A4	37.76	0.18	0	21.1	0.68	39.12	0.2	0.41	99.45		15		76.1912	23.8088
Ol1_A5	38	0.17	0	21.03	0.7	39.06	0.27	0.37	99.6		20		76.2048	23.7952
Ol1_A6	37.87	0.11	0	21.42	0.57	39.02	0.12	0.42	99.53		25		75.9712	24.0288
Ol1_A7	37.99	0.19	0.16	20.75	0.63	39.07	0.29	0.37	99.45		30		76.5032	23.4968
Ol1_A8	37.38	0.22	0.07	21.41	0.65	39.15	0.23	0.39	99.5		35		75.9731	24.0269
Ol1_A9	37.74	0.06	0.1	21.11	0.55	39.27	0.13	0.46	99.42		40		76.3618	23.6382
Ol1_A10	37.78	0.2	0	21.25	0.61	39.09	0.1	0.43	99.46		45		76.1114	23.8886
Ol1_A11	37.87	0.15	0.07	21.2	0.51	39.1	0.15	0.42	99.47		50		76.2421	23.7579
Ol1_A12	37.42	0.14	0.13	21.15	0.57	39.47	0.17	0.41	99.46		55		76.4033	23.5967
Ol1_A13	38.15	0.08	0	20.96	0.52	39.46	0.16	0.36	99.69		60		76.599	23.401
Ol1_A14	37.63	0.14	0	21.35	0.65	39.14	0.31	0.39	99.61		65		76.0181	23.9819
Ol1_A15	37.56	0.19	0.08	20.92	0.51	39.59	0.15	0.47	99.47		70		76.6996	23.3004
Ol1_A16	37.62	0.25	0.07	21.13	0.58	39.16	0.22	0.48	99.51		75		76.2691	23.7309
Ol1_A17	38.21	0.21	0.12	19.8	0.45	39.89	0.22	0.46	99.36		80		77.8274	22.1726
Ol1_A18	38.11	0.14	0	19.88	0.57	40.09	0.3	0.45	99.54		85		77.7427	22.2573
Ol1_A19	37.65	0.26	0.07	20.93	0.66	39.11	0.33	0.42	99.43		90		76.3453	23.6547
Ol1_A20	37.88	0.14	0.12	21.04	0.64	39.13	0.14	0.37	99.46		95		76.2796	23.7204
Ol1_A21	37.88	0.07	0.05	21.04	0.51	39.42	0.06	0.44	99.47		100		76.5225	23.4775
Ol1_A22	37.73	0.09	0.11	21.01	0.55	39.27	0.11	0.45	99.32		105		76.4452	23.5548
Ol1_A23	38.4	0	0.09	20.76	0.52	39.13	0.16	0.4	99.46		110		76.6161	23.3839
Ol1_A24	37.64	0.19	0	21.04	0.64	39.4	0.25	0.37	99.53		115		76.4038	23.5962
Ol1_A25	37.7	0.17	0.07	21.24	0.7	39.04	0.11	0.39	99.42		120		76.0207	23.9793
Ol1_A26	37.69	0.06	0.11	21.25	0.53	39.16	0.25	0.43	99.48		125		76.2113	23.7887
Ol1_A27	38.25	0	0.06	21.16	0.5	39.09	0.08	0.41	99.55		130		76.2793	23.7207
Ol1_A28	37.7	0.16	0.05	21.3	0.58	39.2	0.17	0.4	99.56		135		76.1462	23.8538
Olivine 2_February 28	SiO2	TiO2	Al2O3	FeO	MnO	MgO	NiO	CaO	Total		µm		Fo %	Fa %
Ol2_A1	37.7	0.21	0	20.35	0.53	40.29	0.13	0.31	99.52		0		77.4681	22.5319
Ol2_A2	37.85	0.19	0	19.85	0.57	40.27	0.3	0.39	99.42		5		77.8455	22.1545
Ol2_A3	37.8	0.14	0	20.09	0.69	40.27	0.22	0.25	99.46		10		77.5414	22.4586
Ol2_A4	38	0.11	0.11	19.88	0.5	40.21	0.33	0.39	99.53		15		77.8543	22.1457
Ol2_A5	37.62	0.18	0.16	20.05	0.48	40.24	0.28	0.38	99.39		20		77.7408	22.2592
Ol2_A6	37.61	0.13	0	20.24	0.54	40.37	0.2	0.29	99.38		25		77.5862	22.4138
Ol2_A7	37.73	0.12	0	19.98	0.52	40.58	0.13	0.35	99.41		30		77.9108	22.0892
Ol2_A8	38.48	0.14	0	19.8	0.43	40.21	0.1	0.33	99.49		35		77.9821	22.0179
Ol2_A9	38.13	0.15	0.16	19.88	0.43	40.15	0.25	0.34	99.49		40		77.8886	22.1114
Ol2_A10	37.44	0.24	0	20.8	0.49	39.84	0.22	0.37	99.4		45		76.9287	23.0713
Ol2_A11	37.88	0.14	0	20.37	0.51	40.06	0.18	0.36	99.5		50		77.3682	22.6318
Ol2_A12	37.89	0.14	0.08	20.33	0.56	39.95	0.21	0.41	99.57		55		77.3111	22.6889
Ol2_A13	37.61	0.2	0.09	20.29	0.55	40.09	0.3	0.32	99.45		60		77.4144	22.5856
Ol2_A14	37.81	0.14	0	20.09	0.6	39.9	0.15	0.52	99.21		65		77.4571	22.5429
Ol2_A15	37.73	0.14	0	20.53	0.49	39.88	0.28	0.38	99.43		70		77.172	22.828
Ol2_A16	38	0.12	0	20.47	0.59	39.53	0.23	0.4	99.34		75		76.9816	23.0184
Ol2_A17	37.99	0.18	0.1	20.5	0.61	39.53	0.2	0.4	99.51		80		76.9394	23.0606
Ol2_A18	37.88	0.16	0.22	20.23	0.46	39.91	0.21	0.34	99.41		85		77.463	22.537
Ol2_A19	37.75	0.2	0	20.68	0.6	39.56	0.14	0.51	99.44		90		76.8104	23.1896
Ol2_A20	38.07	0.21	0.14	20.38	0.62	39.64	0.07	0.45	99.58		95		77.0809	22.9191
Ol2_A21	37.99	0.06	0.1	20.45	0.46	39.98	0	0.41	99.45		100		77.3086	22.6914
Ol2_A22	37.95	0.16	0.23	20.99	0.54	38.93	0.19	0.43	99.42		105		76.3135	23.6865
Olivine 3_February 28	SiO2	TiO2	Al2O3	FeO	MnO	MgO	NiO	CaO	Total		µm		Fo %	Fa %
Ol3_A1	38.52	0.07	0	17.28	0.48	42.13	0.3	0.28	99.06		0		80.9079	19.0921
Ol3_A2	38.48	0.15	0	17.5	0.43	42.61	0.09	0.28	99.54		7		80.8958	19.1042
Ol3_A3	38.57	0.22	0.08	17.51	0.53	41.99	0.25	0.32	99.47		14		80.5716	19.4284
Ol3_A4	38.63	0.13	0.15	17.1	0.41	42.47	0.11	0.33	99.33		21		81.2094	18.7906
Ol3_A5	38.47	0.16	0.13	17.32	0.43	42.14	0.24	0.37	99.26		28		80.8803	19.1197
Ol3_A6	38.46	0.19	0.17	17.47	0.38	42.24	0.18	0.36	99.45		35		80.8306	19.1694
Ol3_A7	38.05	0.11	0.08	17.74	0.4	42.28	0.26	0.38	99.3		42		80.5943	19.4057
Ol3_A8	38.64	0.15	0.47	17.42	0.28	41.91	0.12	0.36	99.35		49		80.8409	19.1591
Ol3_A9	38.89	0.07	0.19	16.84	0.39	42.47	0.17	0.37	99.39		56		80.5617	19.4383
Ol3_A10	38.11	0.08	0.13	18.11	0.5	42.13	0.2	0.26	99.52		63		80.1336	19.8664
Ol3_A11	38.37	0.15	0	18.2	0.4	41.88	0.18	0.28	99.46		70		80.0484	19.9516
Ol3_A12	38.22	0.07	0.14	18.24	0.38	42.01	0.18	0.3	99.54		77		80.0809	19.9191
Ol3_A13	37.9	0.17	0	18.74	0.47	41.73	0.19	0.3	99.5		84		79.4689	20.5311
Ol3_A14	37.91	0.45	0.12	19.35	0.47	40.57	0.09	0.31	99.27		91		79.1164	20.8836
Ol3_A15	38.51	0.2	0	17.9	0.47	41.68	0.2	0.43	99.39		98		79.0185	20.9815
Ol3_A16	38.16	0.12	0	18.78	0.47	41.65	0.07	0.3	99.55		105		79.4036	20.5964
Ol3_A17	38.14	0.1	0.06	18.96	0.52	41.19	0.21	0.32	99.5		112		79.0247	20.9753
Ol3_A18	38.13	0.14	0	19.1	0.53	40.9	0.26	0.35	99.41		119		78.7793	21.2207
Ol3_A19	38.07	0.04	0.1	19.01	0.43	41.18	0.1	0.44	99.37		126		79.0557	20.9443
Ol3_A20	38.11	0.12	0	19.28	0.54	40.85	0.16	0.38	99.44		133		78.5972	21.4028
Ol3_A21	37.81	0.16	0.07	19.5	0.44	40.78	0.26	0.35	99.37		140		78.4676	21.5324
Ol3_A22	38.05	0.21	0.12	19.55	0.5	40.71	0.09	0.36	99.59		147		78.3448	21.6552
Ol3_A23	38	0.2	0.1	19.66	0.55	40.43	0.08	0.39	99.41		154		78.0913	21.9087
Ol3_A24	38.22	0.19	0	19.57	0.46	40.5	0	0.46	99.4		161		78.2743	21.7257
Ol3_A25	38	0.14	0.05	19.9	0.55	40.19	0.28	0.4	99.51		168		77.786	22.214
Ol3_A26	37.8	0.21	0	20.35	0.53	39.86	0.25	0.43	99.43		175		77.2803	22.7197
Ol3_A27	38.21	0.15	0	19.88	0.58	40.07	0.18	0.41	99.48		182		77.7255	22.2745
Ol3_A28	37.81	0.15	0	20.21	0.51	40.23	0.27	0.36	99.54		189		77.5764	22.4236
Ol3_A29	37.93	0.18	0.05	20.15	0.52	40	0.19	0.39	99.41		196		77.5185	22.4815
Ol3_A30	38.03	0.09	0.1	19.91	0.52	40.04	0.22	0.4	99.31		203		77.7386	22.2614
Ol3_A31	38.2	0.13	0	19.66	0.53	40.3	0.21	0.4	99.43		210		78.0533	21.9467
Ol3_A32	38.26	0.16	0	20.07	0.6	39.86	0.19	0.32	99.46		217		77.4564	22.5436
Ol3_A33	37.7	0.18	0	20.58	0.65	39.85	0.12	0.36	99.44		224		76.9814	23.0186
Ol3_A34	38.48	0.19	0.18	20.1	0.53	39.37	0.15	0.39	99.39		231		77.2354	22.7646
Ol3_A35	38.47	0.16	0.05	19.92	0.64	39.66	0.16	0.39	99.45		238		77.1965	22.8035
Olivine 4_February 28	SiO2	TiO2	Al2O3	FeO	MnO	MgO	NiO	CaO	Total		µm		Fo %	Fa %
Ol4_A1	37.95	0.14	0.12	21.42	0.6	38.88	0	0.42	99.53		0		75.8803	24.1197
Ol4_A2	37.8	0.21	0	21.33	0.6	38.94	0.18	0.44	99.5		3		75.9833	24.0167
Ol4_A3	37.93	0.24	0.07	21.44	0.67	38.61	0.16	0.42	99.54		6		75.6768	24.3232
Ol4_A4	37.55	0.14	0.05	21.33	0.6	39.15	0.28	0.36	99.46		9		76.0813	23.9187
Ol4_A5	37.67	0.21	0.12	21.08	0.62	39.14	0.29	0.37	99.5		12		76.2677	23.7323
Ol4_A6	37.63	0.14	0.17	21.56	0.64	38.59	0.31	0.43	99.47		15		75.5927	24.4073
Ol4_A7	37.83	0.17	0.11	21.58	0.54	38.89	0	0.43	99.55		18		75.8027	24.1973
Ol4_A8	37.77	0.26	0	21.53	0.55	38.95	0.08	0.41	99.55		21		75.864	24.136
Ol4_A9	37.59	0.26	0	21.46	0.65	38.97	0.13	0.4	99.46		24		75.8474	24.1526
Ol4_A10	37.65	0.23	0	21.24	0.68	39.18	0.14	0.36	99.48		27		76.1027	23.8973
Ol4_A11	37.57	0.12	0	21.32	0.59	39.16	0.16	0.52	99.44		30		76.1027	23.8973
Ol4_A12	37.99	0	0.13	21.27	0.55	39.21	0	0.35	99.5		33		76.201	23.799
Ol4_A13	37.85	0.07	0.2	21.47	0.47	39.16	0	0.39	99.61		36		76.0791	23.9209
Ol4_A14	37.58	0.11	0	21.33	0.62	39.35	0.18	0.44	99.61		39		76.1572	23.8428
Ol4_A15	37.59	0.25	0.14	21.04	0.59	39.2	0.07	0.45	99.33		42		76.3541	23.6459
Ol4_A16	37.6	0.2	0.11	21.01	0.61	39.28	0.27	0.36	99.44		45		76.3991	23.6009
Ol4_A17	37.74	0.23	0	21.11	0.61	39.04	0.21	0.48	99.42		48		76.2048	23.7952
Ol4_A18	37.88	0.19	0.1	21.27	0.65	39.01	0.09	0.37	99.56		51		76.0238	23.9762
Ol4_A19	37.39	0.25	0.09	21.4	0.63	39.08	0.11	0.49	99.44		54		75.9655	24.0345
Ol4_A20	37.96	0.2	0.13	21.04	0.65	38.88	0.11	0.45	99.42		57		76.1549	23.8451
Ol4_A21	37.52	0.22	0.07	20.93	0.6	39.44	0.15	0.43	99.36		60		76.5473	23.4527
Ol4_A22	38.03	0.1	0.2	20.9	0.6	39.26	0.11	0.4	99.6		63		76.4902	23.5098
Ol4_A23	37.96	0.17	0	21.35	0.55	38.99	0.13	0.37	99.52		66		76.0322	23.9678
Ol4_A24	37.79	0	0.08	21.15	0.38	39.64	0	0.44	99.48		69		76.6404	23.3596
Ol4_A25	37.88	0.16	0.14	20.97	0.6	39.13	0.25	0.47	99.6		72		76.3719	23.6281
Ol4_A26	37.94	0.24	0	20.67	0.55	39.67	0.13	0.42	99.62		75		76.9106	23.0894
Ol4_A27	38.11	0.05	0	20.36	0.5	40.14	0.05	0.33	99.54		78		77.42	22.58
Ol4_A28	37.99	0.16	0.13	20.21	0.66	39.74	0.25	0.37	99.51		81		77.2343	22.7657
Ol4_A29	37.64	0.26	0	21.35	0.63	38.88	0.23	0.54	99.53		84		75.9132	24.0868
Ol4_A30	37.82	0.11	0.1	20.62	0.48	39.74	0.21	0.41	99.49		87		77.043	22.957
Ol4_A31	38.26	0.13	0.19	20.28	0.58	39.36	0.16	0.41	99.37		90		77.0743	22.9257
Ol4_A32	38.15	0.16	0.08	22.61	0.56	37.5	0.09	0.48	99.63		93		74.2523	25.7477
Ol4_A33	38.01	0.16	0.23	22.48	0.63	37.59	0.09	0.46	99.65		96		74.3468	25.6532
Olivine 5_February 28	SiO2	TiO2	Al2O3	FeO	MnO	MgO	NiO	CaO	Total		µm		Fo %	Fa %
Ol5_A1	37.59	0.25	0.08	21.18	0.63	38.98	0.31	0.44	99.46		0		76.1016	23.8984
Ol5_A2	37.78	0.14	0.11	21.13	0.68	39.15	0	0.51	99.5		7		76.1801	23.8199
Ol5_A3	38.28	0.15	0	20.82	0.49	39.17	0.11	0.4	99.42		14		76.6095	23.3905
Ol5_A4	37.66	0.07	0.12	22.3	0.64	38	0.12	0.49	99.4		21		74.6928	25.3072
Ol5_A5	37.3	0.2	0.15	21.89	0.74	38.37	0.32	0.44	99.41		28		75.1295	24.8705
Ol5_A6	37.72	0.12	0.05	22.01	0.5	38.47	0.06	0.46	99.39		35		75.2796	24.7204
Ol5_A7	38	0.11	0	21.59	0.6	38.59	0.26	0.39	99.54		42		75.6015	24.3985
Ol5_A8	37.61	0.09	0	21.32	0.56	39.28	0.11	0.45	99.42		49		76.1834	23.8166
Ol5_A9	37.21	0.06	0.09	20.89	0.53	39.02	0.07	0.42	98.29		56		76.4477	23.5523
Ol5_A10	37.49	0.2	0.16	20.97	0.61	38.53	0.24	0.49	98.69		63		76.0834	23.9166
Ol5_A11	37.81	0.22	0.14	21.07	0.61	38.72	0.26	0.48	99.31		70		76.0888	23.9112
Ol5_A12	37.77	0.11	0.15	21.35	0.54	38.92	0.24	0.4	99.48		77		76.0079	23.9921
Ol5_A13	37.96	0.07	0.05	20.61	0.62	39.39	0.24	0.43	99.37		84		76.7754	23.2246
Ol5_A14	37.63	0.05	0.11	21.35	0.57	39.12	0.08	0.39	99.3		91		76.076	23.924
Ol5_A15	37.92	0.13	0.11	20.92	0.62	39.18	0.13	0.45	99.46		98		76.4198	23.5802
Ol5_A16	37.67	0.22	0	21.58	0.55	38.74	0.22	0.48	99.46		105		75.7233	24.2767
Ol5_A17	37.94	0.14	0	20.87	0.58	39.4	0.19	0.4	99.52		112		76.5961	23.4039
Ol5_A18	38.34	0.15	0.07	20.21	0.56	39.62	0.12	0.41	99.48		119		77.2666	22.7334
Ol5_A19	37.61	0.07	0.1	20.71	0.61	39.65	0.14	0.41	99.3		126		76.8174	23.1826
Ol5_A20	38.02	0.08	0.12	21.58	0.7	38.24	0.2	0.4	99.34		133		75.3569	24.6431
Ol5_A21	37.99	0.17	0.11	20.83	0.58	39.14	0.17	0.53	99.52		140		76.5107	23.4893
Ol5_A22	37.7	0.13	0	21.14	0.53	39.57	0	0.43	99.5		147		76.4908	23.5092
Ol5_A23	37.88	0	0	21.12	0.54	39.48	0.08	0.37	99.47		154		76.458	23.542
Ol5_A24	38.08	0.09	0.12	21.01	0.55	39.18	0.19	0.34	99.56		161		76.4038	23.5962
Ol5_A25	37.88	0.16	0.06	23.3	0.69	36.84	0	0.41	99.34		168		73.234	26.766
Olivine 6_February 28	SiO2	TiO2	Al2O3	FeO	MnO	MgO	NiO	CaO	Total		µm		Fo %	Fa %
Ol6_A1	37.77	0.14	0.15	20.7	0.57	39.4	0.14	0.46	99.33		0		76.7469	23.2531
Ol6_A2	37.73	0.21	0	20.58	0.62	39.67	0.25	0.43	99.49		5		76.9265	23.0735
Ol6_A3	38.02	0.17	0.13	20.71	0.47	39.26	0.32	0.41	99.49		10		76.7601	23.2399
Ol6_A4	37.83	0.24	0.08	20.5	0.65	39.37	0.36	0.4	99.43		15		76.8332	23.1668
Ol6_A5	38.32	0.13	0.1	20.34	0.48	39.61	0.06	0.4	99.44		20		77.1431	22.8569
Ol6_A6	37.6	0.25	0.22	20.57	0.64	39.39	0.19	0.34	99.2		25		76.792	23.208
Ol6_A7	37.75	0.17	1.07	20.68	0.49	38.99	0	0.37	99.52		30		76.645	23.355
Ol6_A8	37.8	0.11	0.05	20.52	0.59	39.43	0.22	0.38	99.1		35		76.8946	23.1054
Ol6_A9	37.59	0.09	0	20.34	0.56	39.52	0.2	0.85	99.15		40		77.1123	22.8877
Ol6_A10	38.06	0.2	0	20.75	0.66	39.19	0.12	0.43	99.41		45		76.5328	23.4672
Ol6_A11	38.07	0.34	0.11	20.61	0.65	39.07	0.27	0.39	99.51		50		76.604	23.396
Ol6_A12	38.48	0	0.1	20.81	0.24	39.68	0	0.33	99.64		55		77.0608	22.9392
Ol6_A13	37.73	0.13	0.14	20.93	0.57	39.28	0.38	0.34	99.5		60		76.4997	23.5003
Ol6_A14	37.69	0.14	0.12	20.48	0.61	39.91	0.21	0.37	99.53		65		77.1254	22.8746
Ol6_A15	37.71	0.31	0.06	20.84	0.58	39.21	0.13	0.43	99.27		70		76.5345	23.4655
Ol6_A16	37.9	0.09	0	20.99	0.5	39.47	0.13	0.38	99.46		75		76.5954	23.4046
Ol6_A17	38.05	0.24	0	20.93	0.56	39.26	0.18	0.44	99.66		80		76.499	23.501
Ol6_A18	37.86	0.19	0	20.76	0.6	39.24	0.2	0.38	99.23		85		76.5983	23.4017
Ol6_A19	37.77	0.13	0.13	20.58	0.57	39.69	0.07	0.43	99.37		90		76.9779	23.0221
Ol6_A20	38.09	0.11	0.12	20.69	0.6	39.33	0.26	0.36	99.56		95		76.698	23.302
Ol6_A21	38.25	0.07	0.13	20.75	0.46	39.37	0.18	0.34	99.55		100		76.7848	23.2152
Ol6_A22	38	0.22	0	20.25	0.59	39.46	0.31	0.38	99.21		105		77.1359	22.8641
Ol6_A23	38.04	0.2	0.06	20.34	0.57	39.4	0.38	0.46	99.45		110		77.05	22.95
Ol6_A24	37.9	0.19	0.18	20.76	0.46	39.25	0.31	0.41	99.46		115		76.722	23.278
Ol6_A25	38.18	0.2	0.06	20.38	0.55	39.57	0	0.44	99.38		120		77.1094	22.8906
Ol6_A26	38.14	0.15	0.21	20.15	0.61	39.6	0.13	0.45	99.44		125		77.2657	22.7343
Ol6_A27	37.47	0.25	0.09	20.53	0.69	39.49	0.35	0.55	99.42		130		76.8282	23.1718
Ol6_A28	37.91	0.19	0.11	20.47	0.67	39.46	0.3	0.37	99.48		135		76.882	23.118
Ol6_A29	37.96	0.23	0.05	20.26	0.61	39.62	0.16	0.43	99.32		140		77.1816	22.8184
Ol6_A30	37.71	0.21	0.12	20.17	0.63	39.82	0.15	0.52	99.33		145		77.3289	22.6711
Ol6_A31	38.34	0.15	0	20.47	0.58	39.6	0	0.44	99.58		150		77.0215	22.9785
Ol6_A32	38.92	0.24	2.06	21.28	0.77	34.61	0.17	0.64	98.69		155		73.6592	26.3408
Olivine 7_February 28	SiO2	TiO2	Al2O3	FeO	MnO	MgO	NiO	CaO	Total		µm		Fo %	Fa %
Ol7_A1	37.41	0.18	0.13	23	0.52	37.6	0.11	0.48	99.43		0		74.0163	25.9837
Ol7_A2	37.61	0.18	0	23.17	0.66	37.23	0.23	0.49	99.57		5		73.5705	26.4295
Ol7_A3	37.51	0.22	0.18	22.7	0.58	37.63	0.17	0.47	99.46		10		74.2277	25.7723
Ol7_A4	37.29	0.21	0	23.17	0.75	37.37	0.16	0.51	99.46		15		73.5693	26.4307
Ol7_A5	37.59	0.19	0.26	22.78	0.63	37.36	0.18	0.43	99.42		20		73.9821	26.0179
Ol7_A6	37.51	0.19	0.22	23.22	0.64	37.06	0.16	0.5	99.5		25		73.4571	26.5429
Ol7_A7	37.65	0.27	0.06	22.75	0.65	37.52	0.21	0.47	99.58		30		74.0723	25.9277
Ol7_A8	37.41	0.19	0.14	22.97	0.64	37.64	0.14	0.47	99.6		35		73.9621	26.0379
Ol7_A9	37.2	0.1	0.19	22.79	0.63	37.92	0.17	0.43	99.43		40		74.2593	25.7407
Ol7_A10	37.56	0.18	0.07	22.73	0.66	37.6	0.23	0.48	99.51		45		74.1213	25.8787
Ol7_A11	37.74	0.17	0	22.75	0.6	37.59	0.11	0.49	99.45		50		74.1496	25.8504
Ol7_A12	37.54	0.13	0.23	22.76	0.55	37.61	0.2	0.49	99.51		55		74.1932	25.8068
Ol7_A13	37.73	0.11	0.06	22.66	0.53	37.8	0.15	0.52	99.56		60		74.3882	25.6118
Ol7_A14	37.69	0.2	0	22.38	0.72	37.7	0.25	0.49	99.43		65		74.4098	25.5902
Ol7_A15	37.67	0.18	0.2	22.34	0.61	37.85	0.2	0.49	99.54		70		74.61	25.39
Ol7_A16	37.7	0.15	0.1	22.39	0.59	37.91	0.11	0.55	99.5		75		74.6155	25.3845
Ol7_A17	37.55	0.25	0	22.61	0.74	37.65	0.16	0.52	99.48		80		74.1787	25.8213
Ol7_A18	37.66	0.13	0.17	22.2	0.56	38.22	0.12	0.41	99.47		85		74.9508	25.0492
Ol7_A19	37.7	0.14	0.16	22.34	0.53	38.26	0.15	0.42	99.7		90		74.8801	25.1199
Ol7_A20	38.18	0.07	0.06	22.12	0.59	38.07	0	0.43	99.52		95		74.9179	25.0821
Ol7_A21	38.05	0.2	0	21.67	0.65	38.47	0.14	0.48	99.66		100		75.4354	24.5646
Ol7_A22	37.49	0.21	0	21.64	0.59	38.69	0.29	0.46	99.37		105		75.6161	24.3839
Ol7_A23	37.27	0.15	0	21.86	0.58	38.71	0.21	0.48	99.26		110		75.4521	24.5479
Ol7_A24	37.44	0.2	0	21.81	0.54	38.89	0.14	0.44	99.46		115		75.6125	24.3875
Ol7_A25	37.28	0.16	0	22.31	0.57	38.57	0.16	0.5	99.55		120		75.023	24.977
Ol7_A26	37.64	0.22	0.18	21.75	0.71	38.46	0.17	0.39	99.52		125		75.3139	24.6861
Ol7_A27	37.44	0.16	0	21.68	0.51	39.17	0.19	0.43	99.58		130		75.8766	24.1234
Ol7_A28	37.9	0.07	0	21.32	0.47	39.11	0.13	0.32	99.32		135		76.1805	23.8195
Ol7_A29	37.83	0.12	0.26	21.26	0.58	38.78	0.11	0.42	99.36		140		75.9834	24.0166
Ol7_A31	37.76	0.21	0	21.53	0.55	38.89	0.16	0.45	99.55		145		75.8357	24.1643
Ol7_A33	38.23	0.09	0	20.69	0.54	39.35	0.19	0.43	99.52		150		76.7581	23.2419
Ol7_A34	38	0.11	0.06	21.24	0.53	38.82	0.11	0.47	99.34		155		76.0612	23.9388
Olivine 8_February 28	SiO2	TiO2	Al2O3	FeO	MnO	MgO	NiO	CaO	Total		µ		Fo %	Fa %
Ol8_A1	37.08	0.05	0	24.51	0.66	36.44	0.3	0.48	99.52		0		72.0638	27.1946
Ol8_A2	37.52	0.17	0.08	24.07	0.8	36.14	0.25	0.49	99.52		3		72.1371	26.9555
Ol8_A3	37.53	0	0.11	24.38	0.52	36.52	0	0.35	99.41		6		72.3257	27.0892
Ol8_A4	37.44	0.28	0	23.63	0.71	36.49	0.24	0.57	99.36		9		72.7602	26.4353
Ol8_A5	37.36	0.12	0.08	23.96	0.82	36.13	0.37	0.39	99.23		12		72.2042	26.8647
Ol8_A6	37.55	0.34	0	23.82	0.74	36.16	0.38	0.52	99.51		15		72.4001	26.758
Ol8_A7	37.22	0.2	0.22	24.02	0.73	36.32	0.2	0.4	99.31		18		72.3345	26.8394
Ol8_A8	37.57	0.25	0	24.01	0.82	35.79	0.41	0.55	99.4		21		71.9734	27.0896
Ol8_A9	37.5	0.21	0	24.2	0.75	36.14	0.29	0.47	99.56		24		72.0731	27.077
Ol8_A10	37.61	0.15	0	24.23	0.67	36.09	0.2	0.44	99.39		27		72.0864	27.1531
Ol8_A11	37.45	0.3	0.13	23.66	0.81	36.18	0.34	0.47	99.34		30		72.4837	26.5942
Ol8_A12	37.4	0.16	0.25	24.04	0.75	36.15	0.11	0.48	99.34		33		72.2079	26.9408
Ol8_A13	37.91	0.21	0.09	23.8	0.79	36.06	0.16	0.44	99.46		36		72.3198	26.7799
Ol8_A14	37.4	0.41	0.1	23.85	0.69	36.08	0.2	0.53	99.26		39		72.3727	26.8409
Ol8_A15	37.28	0.25	0	23.41	0.82	36.71	0.14	0.51	99.12		42		72.9675	26.1064
Ol8_A16	37.41	0.13	0.18	23.77	0.7	36.58	0.24	0.48	99.49		45		72.7036	26.5058
Ol8_A17	37.11	0.27	0.15	23.53	0.67	36.87	0.15	0.52	99.27		48		73.0791	26.1663
Ol8_A18	37.48	0.13	0	23.9	0.54	36.64	0.16	0.5	99.35		51		72.7621	26.6286
Ol8_A19	37.26	0.2	0	23.39	0.86	37.07	0.21	0.47	99.46		54		73.1429	25.8929
Ol8_A20	37.75	0.1	0	23.77	0.64	36.69	0.13	0.46	99.54		57		72.8124	26.4659
Ol8_A21	37.83	0.1	0.11	22.99	0.61	37.02	0.1	0.46	99.22		60		73.6495	25.6609
Ol8_A22	37.26	0.26	0	23.28	0.76	36.89	0.4	0.48	99.33		63		73.219	25.9238
Ol8_A23	37.8	0.22	0	22.87	0.85	37.27	0.2	0.46	99.67		66		73.6792	25.366
Ol8_A24	37.46	0.2	0.07	23.23	0.69	37.08	0.24	0.46	99.43		69		73.4181	25.8055
Ol8_A25	38.26	0.15	0	22.48	0.58	37.3	0.13	0.53	99.43		72		74.2408	25.1033
Ol8_A26	37.62	0.23	0.11	22.73	0.69	37.4	0.27	0.56	99.61		75		73.9939	25.2304
Ol8_A27	37.89	0.17	0.15	22.29	0.68	37.61	0	0.55	99.34		78		74.4721	24.7628
Ol8_A28	37.9	0.15	0.07	22.25	0.77	37.68	0.27	0.46	99.55		81		74.4651	24.6702
Ol8_A29	38	0.27	0.11	21.94	0.6	37.73	0.09	0.63	99.37		84		74.8903	24.4329
Ol8_A30	37.66	0.18	0.11	22.29	0.73	37.67	0.41	0.4	99.45		87		74.4605	24.7196
Ol8_A31	37.74	0.15	0.14	21.63	0.72	38.39	0.22	0.41	99.4		90		75.3712	23.8256
Ol8_A32	37.93	0.16	0.23	21.4	0.58	38.23	0.23	0.52	99.28		93		75.6041	23.7441
Ol8_A33	38.02	0.27	0	21.16	0.65	38.71	0.15	0.53	99.49		96		75.9748	23.3003
Ol8_A34	37.81	0.3	0.09	20.98	0.57	39.31	0.09	0.38	99.53		99		76.4716	22.8983
Ol8_A35	38.36	0.12	0	20.92	0.49	38.95	0.22	0.4	99.46		102		76.4241	23.0295
Ol8_A36	38.09	0.15	0.1	20.62	0.69	39.1	0.3	0.36	99.41		105		76.5752	22.6569
Ol8_A37	37.89	0.08	0.11	20.18	0.51	40.02	0.13	0.35	99.27		108		77.5104	21.9283
Ol8_A38	38.15	0.22	0.16	19.95	0.5	39.65	0.28	0.36	99.27		111		77.5519	21.8924
Ol8_A39	38.1	0.28	0	19.84	0.63	40.01	0.25	0.38	99.49		114		77.6905	21.6143
Ol8_A40	38.2	0.12	0	19.81	0.6	39.89	0.27	0.38	99.27		117		77.6897	21.6463
Ol8_A41	38.03	0.23	0.13	20.12	0.56	39.66	0.17	0.43	99.33		120		77.3605	22.0188
Ol8_A42	37.76	0.21	0	20.98	0.66	39	0.38	0.46	99.45		123		76.2526	23.0142
Olivine 9_February 28	SiO2	TiO2	Al2O3	FeO	MnO	MgO	NiO	CaO	Total		µ		Fo %	Fa %
Ol9_A1	37.79	0.18	0.25	20.36	0.58	39.82	0.13	0.42	99.68		0		77.2117	22.1493
Ol9_A2	37.79	0.19	0	20.25	0.46	40.07	0.15	0.45	99.49		3		77.5159	21.9784
Ol9_A3	38.18	0	0	20.27	0.55	39.81	0.21	0.4	99.52		6		77.3085	22.0846
Ol9_A4	38.45	0.12	0	19.92	0.72	39.6	0.31	0.37	99.61		9		77.3661	21.8346
Ol9_A5	37.89	0.24	0.16	20.11	0.6	39.71	0.35	0.47	99.65		12		77.3567	21.9791
Ol9_A6	37.57	0.25	0.17	20.2	0.73	39.44	0.48	0.46	99.44		15		77.0493	22.1403
Ol9_A7	38.21	0.21	0.2	20.01	0.55	39.66	0.12	0.38	99.49		18		77.4623	21.9273
Ol9_A8	38.09	0.24	0	20.33	0.55	39.69	0.24	0.36	99.56		21		77.2049	22.1871
Ol9_A9	37.78	0.18	0	20.38	0.62	39.94	0.24	0.37	99.72		24		77.2139	22.1051
Ol9_A10	37.71	0.08	0.19	20.39	0.58	39.7	0.33	0.38	99.53		27		77.1333	22.2264
Ol9_A11	37.95	0.15	0	20.38	0.6	39.85	0.25	0.34	99.59		30		77.1911	22.1485
Ol9_A12	38.17	0	0.12	20.37	0.42	40.19	0.15	0.16	99.58		33		77.5013	22.0385
Ol9_A13	38.31	0.24	0.11	20.17	0.54	39.55	0.25	0.45	99.72		36		77.2866	22.1138
Ol9_A14	37.67	0.24	0.09	20.64	0.53	39.4	0.47	0.43	99.57		39		76.8313	22.5814
Ol9_A15	38.35	0.18	0	20.43	0.63	39.4	0.18	0.4	99.73		42		76.9228	22.3783
Ol9_A16	38.07	0.12	0.19	20.25	0.52	40.14	0	0.3	99.62		45		77.4953	21.9343
Ol9_A17	38.03	0.25	0	20.21	0.73	39.48	0.3	0.47	99.62		48		77.0588	22.1315
Ol9_A18	37.18	0.29	0.13	19.67	0.67	40.55	0.3	0.49	99.47		51		78.031	21.2364
Ol9_A19	37.81	0.37	0.25	19.92	0.71	39.61	0.12	0.48	99.43		54		77.3791	21.8327
Ol9_A20	37.9	0.18	0.06	20.12	0.61	39.85	0.31	0.41	99.51		57		77.4013	21.9254
Ol9_A21	37.66	0.22	0	20.27	0.59	39.85	0.21	0.45	99.43		60		77.292	22.0577
Ol9_A22	37.92	0.23	0	20.09	0.63	39.97	0.14	0.47	99.57		63		77.4621	21.8441
Ol9_A23	37.92	0.2	0	20.43	0.69	39.5	0.27	0.44	99.58		66		76.9166	22.3199
Ol9_A24	38.25	0.09	0.06	20.09	0.6	39.66	0.34	0.35	99.54		69		77.3516	21.9835
Ol9_A25	37.73	0.19	0.21	19.87	0.52	40.2	0.26	0.42	99.56		72		77.8413	21.5865
Ol9_A26	38.55	0.13	0	19.62	0.54	39.82	0.42	0.38	99.6		75		77.8729	21.527
Ol9_A27	37.89	0.16	0.07	19.98	0.52	40.14	0.11	0.42	99.48		78		77.7226	21.7053
Ol9_A28	37.52	0.25	0.11	20.11	0.56	40.14	0.19	0.45	99.48		81		77.5789	21.8061
Ol9_A29	38.4	0.3	0	20.68	0.63	38.91	0.1	0.43	99.55		84		76.4884	22.8079
Olivine 10_February 28	SiO2	TiO2	Al2O3	FeO	MnO	MgO	NiO	CaO	Total		µ		Fo %	Fa %
Ol10_A1	37.79	0.18	0.15	20.82	0.67	39.06	0.25	0.44	99.36		0		76.4058	22.8494
Ol10_A2	37.8	0.15	0.15	20.65	0.54	39.41	0.23	0.44	99.37		3		76.8189	22.583
Ol10_A3	38.05	0.27	0	20.89	0.64	38.95	0.26	0.45	99.51		6		76.3217	22.9657
Ol10_A4	37.34	0.26	0.13	21.12	0.82	38.81	0.27	0.54	99.29		9		75.9115	23.1771
Ol10_A5	38	0.21	0.22	20.64	0.5	39.1	0.16	0.49	99.32		12		76.7206	22.7219
Ol10_A6	37.79	0.31	0	20.98	0.6	39.04	0.2	0.55	99.47		15		76.3219	23.0115
Ol10_A7	38.11	0.15	0.23	20.55	0.59	38.98	0.17	0.48	99.26		18		76.6647	22.6759
Ol10_A8	38.75	0.18	0	20.52	0.57	38.93	0.25	0.48	99.68		21		76.6843	22.6777
Ol10_A9	37.91	0.21	0	20.61	0.62	39.47	0.29	0.43	99.54		24		76.8115	22.5028
Ol10_A10	37.85	0	0	21.02	0.6	39.27	0.25	0.44	99.43		27		76.3946	22.9422
Ol10_A11	37.94	0.24	0.14	20.54	0.61	39.16	0.33	0.43	99.39		30		76.7383	22.5824
Ol10_A12	37.98	0.26	0	20.63	0.75	39.18	0.25	0.45	99.5		33		76.5524	22.6149
Ol10_A13	37.91	0.2	0.06	20.54	0.69	39.23	0.28	0.52	99.43		36		76.702	22.5314
Ol10_A14	38	0.2	0	20.41	0.63	39.22	0.31	0.41	99.18		39		76.8583	22.4402
Ol10_A15	38.13	0.19	0	20.65	0.62	39.24	0.25	0.47	99.55		42		76.6736	22.638
Ol10_A16	38.13	0.32	0.07	20.72	0.83	38.87	0.17	0.47	99.58		45		76.2657	22.8089
Ol10_A17	37.93	0.27	0	20.4	0.62	39.47	0.2	0.41	99.3		48		76.9881	22.3248
Ol10_A18	37.75	0.11	0.06	20.63	0.59	39.51	0.36	0.29	99.3		51		76.8383	22.5097
Ol10_A19	38.47	0.18	0.08	20.58	0.47	39.1	0.11	0.39	99.38		54		76.797	22.6784
Ol10_A20	37.88	0.34	0.11	20.68	0.66	38.97	0.32	0.47	99.43		57		76.4905	22.7734
Ol10_A21	37.58	0.27	0	20.83	0.6	39.22	0.32	0.45	99.27		60		76.5304	22.8043
Ol10_A22	37.39	0.28	0	20.49	0.77	39.65	0.34	0.49	99.41		63		76.8658	22.286
Ol10_A23	37.74	0.26	0	20.08	0.6	39.77	0.28	0.5	99.23		66		77.4085	21.9279
Ol10_A24	37.46	0.19	0.19	20.5	0.58	39.87	0.17	0.45	99.41		69		77.1164	22.2461
Ol10_A25	38.28	0.09	0.11	20.25	0.55	39.61	0.14	0.38	99.41		72		77.2369	22.1537
Ol10_A26	37.97	0.1	0	20.05	0.63	39.95	0.3	0.39	99.39		75		77.487	21.8186
Ol10_A27	37.25	0.23	0.09	20.33	0.67	40.02	0.24	0.44	99.27		78		77.2485	22.0166
Ol10_A28	37.95	0.25	0	20.13	0.66	39.85	0.28	0.4	99.52		81		77.3502	21.9218
Ol10_A29	37.83	0.21	0	20.78	0.55	39.34	0.13	0.43	99.27		84		76.6696	22.7214
Olivine 11_February 28	SiO2	TiO2	Al2O3	FeO	MnO	MgO	NiO	CaO	Total		µm		Fo %	Fa %
Ol11_A1	38.18	0.15	0	20.47	0.49	39.57	0.24	0.43	99.53		0		77.0848	22.3728
Ol11_A2	37.9	0	0.13	20.61	0.54	39.63	0.15	0.38	99.34		4		76.9514	22.4528
Ol11_A3	37.93	0.2	0.13	20.54	0.51	39.49	0	0.44	99.24		8		76.973	22.4622
Ol11_A4	37.35	0.14	0.12	20.59	0.63	39.8	0.26	0.44	99.33		12		76.9677	22.34
Ol11_A5	37.79	0.14	0.09	20.32	0.62	39.85	0.19	0.39	99.39		16		77.2245	22.0928
Ol11_A6	37.66	0.04	0.18	20.45	0.48	39.98	0.16	0.39	99.34		20		77.2916	22.1811
Ol11_A7	37.58	0.2	0	20.74	0.58	39.94	0.09	0.31	99.44		24		76.9472	22.4178
Ol11_A8	37.64	0.2	0.12	20.48	0.57	39.88	0.23	0.37	99.49		28		77.146	22.2274
Ol11_A9	37.43	0.12	0.1	20.74	0.58	39.64	0.25	0.46	99.32		32		76.8132	22.5482
Ol11_A10	37.43	0.12	0.11	20.65	0.48	40.06	0.13	0.38	99.36		36		77.1595	22.3151
Ol11_A11	37.83	0.18	0.16	20.58	0.51	39.69	0.13	0.4	99.48		40		77.0288	22.4088
Ol11_A12	37.66	0.31	0.17	20.36	0.58	39.68	0.29	0.38	99.43		44		77.1496	22.2096
Ol11_A13	37.78	0.18	0.08	20.42	0.63	39.76	0.3	0.39	99.54		48		77.0922	22.2137
Ol11_A14	38.23	0.06	0	20.2	0.48	40.08	0.16	0.36	99.57		52		77.5453	21.927
Ol11_A15	37.49	0.23	0.07	20.66	0.65	39.79	0.32	0.32	99.53		56		76.888	22.3983
Ol11_A16	37.51	0.19	0.07	20.5	0.68	39.91	0.25	0.33	99.44		60		77.0495	22.2046
Ol11_A17	37.95	0.12	0	20.47	0.49	39.92	0.09	0.34	99.38		64		77.24	22.2213
Ol11_A18	38.09	0.11	0	20.45	0.66	39.7	0.15	0.37	99.53		68		77.0149	22.2576
Ol11_A19	38.19	0.23	0.1	20.34	0.63	39.56	0.1	0.4	99.55		72		77.0704	22.2322
Ol11_A20	38.1	0.14	0	20.39	0.62	39.58	0.24	0.41	99.48		76		77.0457	22.2685
Ol11_A21	37.99	0.2	0.09	20.31	0.56	39.77	0.14	0.43	99.49		80		77.2486	22.1333
Ol11_A22	37.51	0.17	0	21.37	0.54	39.23	0.29	0.4	99.51		84		76.1357	23.2688
Ol11_A23	37.6	0.17	0	20.8	0.64	39.49	0.3	0.46	99.46		88		76.6447	22.6495
Ol11_A24	38.25	0.2	0.19	19.95	0.5	39.91	0.11	0.4	99.51		92		77.6655	21.7816
Ol11_A25	37.64	0.21	0.11	20.23	0.69	39.83	0.29	0.4	99.4		96		77.2317	22.008
Ol11_A26	38.12	0.23	0.07	20.22	0.53	39.75	0.11	0.4	99.43		100		77.3413	22.0727
Ol11_A27	38.27	0.18	0.14	20.38	0.65	39.46	0.13	0.42	99.63		104		76.9748	22.3047
Ol11_A28	38.22	0.15	0	20.07	0.49	39.87	0.19	0.44	99.43		108		77.555	21.9034
Ol11_A29	37.83	0.21	0	20.54	0.56	39.71	0.17	0.47	99.49		112		77.0288	22.3539
Ol11_A30	37.63	0.1	0	20.9	0.52	39.79	0.16	0.37	99.47		116		76.7978	22.6319
Ol11_A31	37.96	0.05	0	20.63	0.47	40	0.09	0.31	99.51		120		77.1583	22.3266
Ol11_A32	37.93	0.3	0	20.42	0.53	39.62	0.26	0.42	99.48		124		77.1151	22.2988
Ol11_A33	37.76	0.16	0.11	20.47	0.59	39.79	0.26	0.41	99.55		128		77.0976	22.2528
Ol11_A34	37.83	0.13	0.17	20.53	0.59	39.58	0.17	0.36	99.36		132		76.9536	22.3946
Ol11_A35	37.79	0.21	0.08	20.13	0.51	40.18	0.12	0.37	99.39		136		77.622	21.8182
Ol11_A36	37.99	0.15	0.1	20.2	0.51	39.81	0.21	0.38	99.35		140		77.4017	22.0348
Ol11_A37	37.9	0.13	0.09	20.44	0.51	40.01	0.14	0.42	99.64		144		77.2877	22.1525
Ol11_A38	37.47	0.13	0.06	20.26	0.6	40.38	0.06	0.4	99.36		148		77.523	21.8225
Ol11_A39	37.56	0.14	0.23	20.39	0.69	39.74	0.21	0.39	99.35		152		77.0575	22.1822
Ol11_A40	37.88	0.13	0	20.06	0.45	40.31	0.18	0.4	99.41		156		77.788	21.7186
Ol11_A41	38.24	0.17	0	20	0.56	40	0.15	0.39	99.51		160		77.6109	21.7717
Ol11_A42	37.78	0.27	0.08	20.04	0.71	40.07	0.2	0.37	99.52		164		77.4796	21.7403
Ol11_A43	37.7	0.19	0	20.19	0.54	40.2	0.26	0.38	99.46		168		77.5547	21.8534
Ol11_A44	37.62	0.2	0	20.57	0.58	39.89	0.14	0.38	99.38		172		77.0667	22.2965
Ol11_A45	37.29	0.22	0.45	22.32	0.6	37.03	0.19	0.63	98.73		176		74.218	25.0986
Olivine 12_February 28	SiO2	TiO2	Al2O3	FeO	MnO	MgO	NiO	CaO	Total		µm		Fo %	Fa %
Ol12_A1	37.78	0.17	0	20.81	0.59	39.51	0.26	0.37	99.49		0		76.6877	22.6616
Ol12_A2	37.62	0.18	0.13	20.68	0.66	39.48	0.19	0.45	99.39		5		76.7235	22.5477
Ol12_A3	38	0.09	0	20.84	0.55	39.47	0.18	0.4	99.53		10		76.6783	22.7145
Ol12_A4	37.95	0.08	0.09	20.92	0.58	39.43	0.08	0.34	99.47		15		76.568	22.792
Ol12_A5	37.77	0.12	0.09	21.23	0.63	38.79	0.24	0.49	99.36		20		75.9709	23.328
Ol12_A6	37.37	0.21	0.08	20.71	0.57	38.84	0.31	0.44	98.53		25		76.482	22.8802
Ol12_A7	37.9	0.12	0	21.16	0.58	39.25	0.16	0.34	99.51		30		76.2856	23.0738
Ol12_A8	37.87	0.14	0.1	21.35	0.53	38.93	0.08	0.37	99.37		35		76.021	23.3909
Ol12_A9	37.84	0.14	0.09	21.61	0.44	38.84	0.11	0.39	99.46		40		75.8382	23.6736
Ol12_A10	37.33	0.13	0	21.32	0.61	39.41	0.14	0.43	99.37		45		76.2015	23.1283
Ol12_A11	38.05	0.14	0	20.94	0.56	39.16	0.06	0.48	99.39		50		76.4447	22.9341
Ol12_A12	37.9	0.15	0.13	21.24	0.5	39.09	0.1	0.41	99.52		55		76.2125	23.2335
Ol12_A13	37.45	0.28	0.11	21.56	0.68	38.78	0.18	0.46	99.5		60		75.6497	23.5965
Ol12_A14	37.43	0.09	0.07	21.53	0.61	39.08	0.21	0.47	99.49		65		75.8747	23.4524
Ol12_A15	37.82	0.08	0	21.5	0.61	38.94	0.12	0.36	99.43		70		75.8338	23.4912
Ol12_A16	37.7	0.23	0.13	21.09	0.72	38.97	0.13	0.46	99.43		75		76.096	23.1051
Ol12_A17	37.39	0.14	0.18	21.27	0.67	39.04	0.27	0.5	99.46		80		76.021	23.2376
Ol12_A18	37.64	0.31	0	21.5	0.64	38.58	0.25	0.52	99.44		85		75.6379	23.6492
Olivine 13_February 28	SiO2	TiO2	Al2O3	FeO	MnO	MgO	NiO	CaO	Total		µm		Fo %	Fa %
Ol13_A1	37.73	0.11	0.11	20.63	0.53	39.75	0.23	0.42	99.51		0		76.9967	22.4199
Ol13_A2	37.55	0.26	0.06	20.73	0.58	39.75	0.1	0.4	99.43		5		76.8709	22.4918
Ol13_A3	37.51	0.18	0	21.03	0.57	39.81	0.12	0.41	99.63		10		76.6568	22.7195
Ol13_A4	37.91	0.22	0.09	20.73	0.63	39.29	0.14	0.41	99.42		15		76.6208	22.6811
Ol13_A5	37.85	0.12	0.13	21.04	0.55	39.03	0.28	0.44	99.44		20		76.3095	23.0795
Ol13_A6	37.85	0.11	0.05	20.76	0.59	39.61	0.14	0.43	99.54		25		76.7745	22.5756
Ol13_A8	37.92	0.25	0.08	20.87	0.54	39.22	0.13	0.51	99.52		30		76.5479	22.8533
Ol13_A9	37.68	0.24	0.24	20.63	0.66	39.32	0.15	0.39	99.31		35		76.6928	22.5757
Ol13_A10	37.92	0.18	0.13	20.58	0.58	39.43	0.21	0.33	99.36		40		76.8527	22.5049
Ol13_A11	37.76	0.19	0.14	20.85	0.57	39.35	0.15	0.41	99.42		45		76.5985	22.771
Ol13_A12	38.04	0.23	0	20.75	0.71	39.28	0.1	0.43	99.54		50		76.5316	22.6823
Ol13_A13	38	0.15	0.08	20.63	0.62	39.43	0.28	0.34	99.53		55		76.7767	22.5373
Ol13_A14	38.08	0.16	0	20.68	0.57	39.61	0.05	0.39	99.54		60		76.8583	22.5132
Ol13_A15	38.08	0.22	0.11	21.07	0.48	39.06	0.09	0.42	99.53		65		76.3576	23.1092
Ol13_A16	37.73	0.24	0	20.84	0.65	39.25	0.24	0.4	99.35		70		76.4934	22.7867
Ol13_A17	37.75	0.18	0	20.91	0.6	39.29	0.27	0.39	99.39		75		76.4956	22.8406
Ol13_A18	37.98	0.18	0.16	21.05	0.48	39.18	0.07	0.36	99.46		80		76.4297	23.0383
Ol13_A19	37.42	0.18	0.16	21.58	0.77	38.51	0.21	0.48	99.31		85		75.4285	23.7145
Ol13_A20	37.79	0.16	0.1	21.46	0.54	38.95	0.18	0.36	99.54		90		75.9305	23.4714
Ol13_A21	37.7	0.25	0	21.68	0.62	38.58	0.21	0.48	99.52		95		75.5052	23.8053
Ol13_A22	38.06	0.23	0	22.02	0.69	37.9	0.13	0.4	99.43		100		74.5326	24.3932

## Sheet: March 19, 2017
Core-to-rim concentration profiles of olivine crystals from the March 19, 2017 eruption at Mt. Etna
Olivine 1_March 19	SiO2	TiO2	Al2O3	FeO	MnO	MgO	NiO	CaO	Total		µm		Fo %	Fa %
Ol1_A1	37.74	0.16	0	20.15	0.47	40.42	0.14	0.39	99.47		0		77.7424	22.2576
Ol1_A2	37.95	0.28	0.11	20.26	0.58	39.95	0.27	0.27	99.67		5		77.3529	22.6471
Ol1_A3	38	0.24	0.09	20.31	0.52	39.78	0.26	0.38	99.58		10		77.2872	22.7128
Ol1_A4	37.8	0.21	0	20.27	0.5	40.41	0.08	0.34	99.61		15		77.6122	22.3878
Ol1_A5	37.72	0.16	0.09	19.58	0.54	40.69	0.16	0.41	99.35		20		78.2768	21.7232
Ol1_A6	37.88	0.17	0.1	19.73	0.46	40.73	0	0.37	99.44		25		78.2353	21.7647
Ol1_A7	38.15	0.21	0.07	19.51	0.57	40.37	0.19	0.45	99.52		30		78.1759	21.8241
Ol1_A8	37.98	0.16	0.16	19.6	0.48	40.48	0.28	0.33	99.47		35		78.2233	21.7767
Ol1_A9	38.33	0.11	0	19.37	0.54	40.82	0.1	0.32	99.59		40		78.5085	21.4915
Ol1_A10	38.51	0.04	0.07	19	0.53	40.84	0.18	0.32	99.49		45		78.8401	21.1599
Ol1_A11	38.05	0.24	0	19.95	0.49	40.32	0	0.4	99.45		50		77.8508	22.1492
Ol1_A12	37.81	0.22	0	19.94	0.64	40.32	0.19	0.31	99.43		55		77.7313	22.2687
Ol1_A13	38.09	0.09	0.12	19.86	0.58	40.2	0.17	0.43	99.54		60		77.7984	22.2016
Ol1_A14	38.06	0.06	0	19.77	0.47	40.55	0.1	0.37	99.38		65		78.1175	21.8825
Ol1_A15	37.6	0.13	0	20.22	0.61	40.32	0.2	0.45	99.53		70		77.522	22.478
Ol1_A16	37.58	0.19	0	20.3	0.62	40.18	0.25	0.35	99.47		75		77.3859	22.6141
Ol1_A17	38.52	0.08	0	19.74	0.59	40.24	0.1	0.3	99.57		80		77.9085	22.0915
Ol1_A18	37.92	0.17	0	19.67	0.55	40.74	0.17	0.36	99.58		85		78.2133	21.7867
Ol1_A19	38.35	0.21	0	19.34	0.45	40.57	0.08	0.4	99.4		90		78.5078	21.4922
Ol1_A20	37.91	0.32	0.06	19.3	0.61	40.33	0.33	0.5	99.36		95		78.3033	21.6967
Ol1_A21	37.88	0.15	0.1	22.07	0.73	38.16	0.17	0.35	99.61		100		74.8865	25.1135
Olivine 2_March 19	SiO2	TiO2	Al2O3	FeO	MnO	MgO	NiO	CaO	Total		µm		Fo %	Fa %
Ol2_A1	38.1	0.13	0.14	20.5	0.61	39.44	0.29	0.39	99.6		0		76.8989	23.1011
Ol2_A2	38.39	0.21	0.13	20.14	0.5	39.46	0.23	0.45	99.51		5		77.3064	22.6936
Ol2_A3	37.99	0.3	0.08	20.11	0.73	39.51	0.3	0.46	99.48		10		77.1567	22.8433
Ol2_A4	37.59	0.06	0.11	20.2	0.58	40.27	0.22	0.39	99.42		15		77.5426	22.4574
Ol2_A5	37.61	0.14	0.05	19.95	0.57	40.52	0.26	0.4	99.5		20		77.868	22.132
Ol2_A6	38.62	0.15	0	19.37	0.5	40.44	0	0.43	99.51		25		78.3848	21.6152
Ol2_A7	37.57	0.14	0.08	20.6	0.47	40.06	0.22	0.39	99.53		30		77.2097	22.7903
Ol2_A8	37.82	0.14	0.07	20.07	0.58	40.13	0.23	0.32	99.36		35		77.5912	22.4088
Ol2_A9	37.78	0.19	0.19	20.4	0.61	39.82	0.1	0.41	99.5		40		77.1526	22.8474
Ol2_A10	37.86	0.16	0.17	20.37	0.49	39.69	0.19	0.36	99.29		45		77.2224	22.7776
Ol2_A11	37.88	0.21	0	20.47	0.68	39.61	0.24	0.46	99.55		50		76.9409	23.0591
Ol2_A12	37.63	0.17	0.17	20.31	0.45	39.91	0.31	0.41	99.36		55		77.4041	22.5959
Ol2_A13	37.87	0.2	0.06	20.27	0.44	39.99	0.17	0.48	99.48		60		77.4813	22.5187
Ol2_A14	38.07	0.12	0	20.21	0.55	40.05	0.15	0.36	99.51		65		77.4642	22.5358
Ol2_A15	38.33	0.16	0.08	19.77	0.58	40.01	0.23	0.34	99.5		70		77.7928	22.2072
Ol2_A16	37.35	0	0.34	21.02	0.5	39.61	0.15	0.46	99.43		75		76.6338	23.3662
Ol2_A17	37.56	0.33	0	20.4	0.66	39.91	0.3	0.44	99.6		80		77.15	22.85
Ol2_A18	37.91	0.22	0	20.51	0.5	39.63	0.16	0.47	99.4		85		77.0694	22.9306
Ol2_A19	38.25	0.23	0	20.43	0.54	39.65	0	0.43	99.53		90		77.1115	22.8885
Ol2_A20	38.38	0.24	0.08	19.04	0.51	40.54	0.21	0.46	99.46		95		78.6999	21.3001
Ol2_A21	38.22	0.27	0	20.23	0.62	39.51	0.1	0.46	99.41		100		77.1494	22.8506
Ol2_A22	37.96	0.22	0	20.04	0.6	40.03	0.2	0.42	99.47		105		77.556	22.444
Ol2_A23	37.53	0.13	0.63	20.28	0.57	39.8	0.2	0.38	99.52		110		77.2786	22.7214
Ol2_A24	37.74	0.15	0.53	20.18	0.5	39.76	0.21	0.37	99.44		115		77.4052	22.5948
Ol2_A25	38.48	0.04	0.08	19.94	0.47	40.09	0.19	0.34	99.63		120		77.7776	22.2224
Ol2_A26	37.79	0.24	0	19.59	0.59	40.62	0.2	0.39	99.42		125		78.1963	21.8037
Ol2_A27	37.82	0.13	0.14	19.53	0.49	40.7	0.15	0.46	99.42		130		78.3661	21.6339
Ol2_A28	37.48	0.17	0.11	20.4	0.65	40.01	0.23	0.43	99.48		135		77.2025	22.7975
Ol2_A29	37.71	0.15	0.14	20.35	0.54	39.88	0.18	0.41	99.36		140		77.2806	22.7194
Ol2_A30	37.64	0.18	0	20.34	0.59	40.2	0.15	0.4	99.5		145		77.3866	22.6134
Ol2_A31	38.08	0.11	0	19.73	0.62	40.18	0.28	0.42	99.42		150		77.8655	22.1345
Ol2_A32	38.11	0.09	0.1	19.99	0.55	40.08	0.11	0.37	99.4		155		77.6626	22.3374
Ol2_A33	38.17	0.18	0.27	20.02	0.63	39.42	0.32	0.46	99.47		160		77.2787	22.7213
Ol2_A34	38.09	0.18	0.11	20.36	0.55	39.63	0.23	0.36	99.51		165		77.153	22.847
Ol2_A35	37.79	0.21	0	24.07	0.64	36.12	0.18	0.42	99.43		170		72.2572	27.7428
Ol2_A36	38.25	0.17	0.25	27.06	0.69	32.32	0.2	0.55	99.49		175		67.4823	32.5177
Olivine 3_March 19	SiO2	TiO2	Al2O3	FeO	MnO	MgO	NiO	CaO	Total		µm		Fo %	Fa %
Ol3_A1	38.02	0.13	0.08	19.81	0.47	40.29	0.34	0.39	99.53		0		77.9734	22.0266
Ol3_A2	37.9	0.2	0	20.19	0.47	40.15	0.12	0.45	99.48		8		77.5926	22.4074
Ol3_A3	38.14	0.17	0.08	20.28	0.62	39.7	0.13	0.4	99.52		16		77.1918	22.8082
Ol3_A4	38.17	0.16	0	19.66	0.52	40.26	0.35	0.38	99.5		24		78.0449	21.9551
Ol3_A5	38.21	0.09	0	19.78	0.51	40.22	0.29	0.36	99.46		32		77.9347	22.0653
Ol3_A6	37.99	0.24	0.09	19.94	0.59	40.2	0.17	0.4	99.62		40		77.7224	22.2776
Ol3_A7	37.48	0.22	0.4	20.03	0.59	39.84	0.36	0.52	99.44		48		77.49	22.51
Ol3_A8	38.29	0.09	0	19.7	0.52	40.53	0.19	0.29	99.61		56		78.1254	21.8746
Ol3_A9	37.69	0.19	0.09	20.48	0.57	39.82	0.36	0.3	99.5		64		77.1195	22.8805
Ol3_A10	37.55	0.23	0.13	21.01	0.63	39.23	0.19	0.42	99.39		72		76.3592	23.6408
Ol3_A11	37.77	0.21	0.17	21.94	0.57	38.19	0.23	0.43	99.51		80		75.1427	24.8573
Ol3_A12	37.83	0.26	0.2	23.19	0.66	36.66	0.11	0.48	99.39		88		73.253	26.747
Olivine 4_March 19	SiO2	TiO2	Al2O3	FeO	MnO	MgO	NiO	CaO	Total		µm		Fo %	Fa %
Ol4_A1	38.27	0.15	0.14	20.21	0.47	39.79	0.07	0.44	99.54		0		77.4187	22.5813
Ol4_A2	38	0.16	0	20.23	0.57	39.92	0.24	0.45	99.57		5		77.3735	22.6265
Ol4_A3	37.99	0.16	0	20.66	0.63	39.48	0.14	0.47	99.53		10		76.7657	23.2343
Ol4_A4	37.26	0.13	0.16	20.72	0.69	39.79	0.33	0.43	99.51		15		76.8043	23.1957
Ol4_A5	37.61	0.14	0.12	21.52	0.65	38.75	0.29	0.46	99.54		20		75.6938	24.3062
Ol4_A6	38.46	0.22	0.06	19.52	0.63	40.04	0.24	0.41	99.58		25		77.9752	22.0248
Ol4_A7	38.3	0.08	0.06	20.08	0.5	39.96	0.18	0.41	99.57		30		77.5772	22.4228
Ol4_A8	37.82	0.16	0.09	20.49	0.59	39.65	0.28	0.48	99.56		35		77.0185	22.9815
Ol4_A9	37.63	0.08	0.53	19.66	0.47	40.27	0.26	0.44	99.34		40		78.0922	21.9078
Ol4_A10	38.2	0.05	0.09	20.14	0.55	39.89	0.19	0.45	99.56		45		77.4532	22.5468
Ol4_A11	37.74	0.13	0.15	20.83	0.55	39.68	0.08	0.38	99.54		50		76.7814	23.2186
Ol4_A13	38.18	0.17	0.14	19.05	0.5	40.87	0.12	0.41	99.44		55		78.8356	21.1644
Ol4_A14	37.67	0.31	0	20.69	0.7	39.19	0.28	0.45	99.29		60		76.5492	23.4508
Ol4_A15	38.29	0.18	0.14	20.24	0.46	39.59	0.2	0.38	99.48		65		77.3136	22.6864
Ol4_A16	38.48	0.17	0	19.43	0.56	40.37	0.14	0.39	99.54		70		78.2525	21.7475
Ol4_A17	38.1	0.24	0	20.23	0.75	39.65	0.3	0.43	99.7		75		77.1008	22.8992
Ol4_A18	37.93	0.16	0	20.42	0.66	39.89	0.07	0.38	99.51		80		77.1244	22.8756
Ol4_A19	37.35	0	0.07	21.56	0.47	39.56	0.22	0.37	99.6		85		76.1893	23.8107
Ol4_A21	37.77	0.13	0.3	19.85	0.51	40.39	0.11	0.34	99.4		90		77.948	22.052
Ol4_A22	37.89	0.23	0.14	19.81	0.65	39.73	0.27	0.53	99.25		95		77.5769	22.4231
Ol4_A23	37.46	0.22	0.25	20.79	0.54	39.46	0.2	0.45	99.37		100		76.7241	23.2759
Ol4_A24	37.18	0.28	0.14	23.35	0.72	37.02	0.11	0.55	99.35		105		73.264	26.736
Olivine 5_March 19	SiO2	TiO2	Al2O3	FeO	MnO	MgO	NiO	CaO	Total		µm		Fo %	Fa %
Ol5_A1	37.48	0.13	0	21.33	0.55	39.35	0.32	0.42	99.58		0		76.2158	23.1788
Ol5_A2	37.54	0.06	0.12	21.25	0.53	39.41	0.12	0.42	99.45		4		76.3265	23.0902
Ol5_A3	37.69	0.19	0.07	21.58	0.68	38.72	0.18	0.38	99.49		8		75.6046	23.6409
Ol5_A4	37.39	0.07	0	21.62	0.46	39.36	0.19	0.4	99.49		12		76.0561	23.4388
Ol5_A5	38.05	0.22	0.24	20.87	0.6	38.95	0.19	0.41	99.53		16		76.3725	22.959
Ol5_A6	37.54	0.16	0.27	20.62	0.6	39.6	0.3	0.41	99.5		20		76.8786	22.4595
Ol5_A7	37.57	0.24	0	21.57	0.58	38.81	0.21	0.37	99.35		24		75.7396	23.6173
Ol5_A8	37.59	0.09	0.13	21.54	0.59	39.03	0.18	0.42	99.57		28		75.8597	23.4887
Ol5_A9	37.28	0.12	0	22.14	0.56	38.99	0.15	0.39	99.63		32		75.3724	24.0125
Ol5_A10	37.74	0.14	0.08	21.32	0.68	39.12	0.07	0.41	99.56		36		76.0085	23.2408
Ol5_A11	37.64	0.24	0	21.46	0.62	38.84	0.16	0.43	99.39		40		75.8114	23.5009
Ol5_A12	37.78	0.19	0	21.59	0.63	38.74	0.16	0.4	99.49		44		75.6478	23.6532
Ol5_A13	37.83	0.22	0	21.31	0.51	39.22	0.2	0.41	99.7		48		76.206	23.2309
Ol5_A14	37.3	0.07	0.17	21.72	0.57	39.06	0.14	0.43	99.46		52		75.7419	23.63
Ol5_A15	37.03	0.16	0	21.83	0.68	38.93	0.25	0.5	99.38		56		75.4983	23.7524
Ol5_A16	37.82	0.17	0	21.62	0.67	38.61	0.27	0.36	99.52		60		75.5273	23.7279
Ol5_A17	37.27	0.23	0	21.48	0.6	39.23	0.21	0.49	99.51		64		75.9944	23.3452
Ol5_A18	37.21	0.27	0	21.7	0.69	38.95	0.23	0.46	99.51		68		75.6064	23.6326
Ol5_A19	37.53	0.18	0	21.72	0.57	38.82	0.19	0.41	99.42		72		75.6285	23.7405
Ol5_A20	37.64	0.21	0	21.71	0.54	38.99	0.19	0.51	99.79		76		75.7423	23.6617
Ol5_A21	37.61	0.29	0	21.07	0.62	39.12	0.16	0.46	99.33		80		76.2668	23.0463
Ol5_A22	37.16	0.33	0.17	21.36	0.7	38.92	0.2	0.48	99.32		84		75.8648	23.3598
Ol5_A23	37.39	0.24	0.14	21.18	0.55	39.29	0.16	0.46	99.41		88		76.3127	23.0803
Ol5_A24	37.85	0.12	0.1	21.59	0.57	38.86	0.08	0.39	99.56		92		75.755	23.6136
Ol5_A25	37.36	0.11	0.13	21.2	0.61	39.4	0.18	0.51	99.5		96		76.2962	23.0326
Ol5_A26	37.24	0.17	0.19	21.42	0.67	39.08	0.22	0.41	99.4		100		75.9154	23.3451
Ol5_A27	37.33	0.15	0.2	21.61	0.64	38.76	0.32	0.39	99.4		104		75.6323	23.658
Ol5_A28	37.57	0.12	0.06	21.83	0.57	38.77	0.19	0.39	99.5		108		75.5138	23.8553
Ol5_A29	37.45	0.12	0	21.59	0.6	38.79	0.38	0.51	99.44		112		75.6967	23.638
Ol5_A30	37.36	0.2	0.21	21.44	0.54	39	0.22	0.47	99.44		116		75.9705	23.4318
Ol5_A31	37.54	0.3	0	20.88	0.56	39.53	0.28	0.48	99.57		120		76.6636	22.7192
Ol5_A32	37.77	0.17	0.14	22.05	0.51	38.37	0.11	0.41	99.53		124		75.1897	24.2424
Olivine 6_March 19	SiO2	TiO2	Al2O3	FeO	MnO	MgO	NiO	CaO	Total		µm		Fo %	Fa %
Ol6_A1	38.18	0.19	0.11	20.03	0.67	39.6	0.11	0.46	99.35		0		77.3158	22.6842
Ol6_A2	38.03	0.16	0	20.34	0.55	40.03	0.15	0.29	99.55		5		77.3463	22.6537
Ol6_A3	37.78	0.21	0.07	20.07	0.71	39.77	0.18	0.49	99.28		10		77.3229	22.6771
Ol6_A4	38.15	0.21	0	20.13	0.61	39.82	0.12	0.39	99.43		15		77.3797	22.6203
Ol6_A5	37.77	0.21	0	20.13	0.63	39.91	0.34	0.5	99.49		20		77.4021	22.5979
Ol6_A6	37.75	0.2	0	20.76	0.59	39.55	0.28	0.42	99.55		25		76.7475	23.2525
Ol6_A7	37.7	0.25	0	20.85	0.62	39.39	0.31	0.44	99.56		30		76.5744	23.4256
Ol6_A8	38.13	0.14	0	20.28	0.62	39.78	0.15	0.41	99.51		35		77.2272	22.7728
Ol6_A9	38.5	0.16	0.13	19.01	0.53	40.92	0	0.3	99.55		40		78.0805	21.9195
Ol6_A10	38.28	0.13	0.1	20.6	0.52	39.39	0.16	0.38	99.56		45		76.8689	23.1311
Ol6_A11	38.27	0.13	0	19.73	0.57	40.31	0.27	0.34	99.62		50		77.964	22.036
Ol6_A12	38.52	0.06	0.08	20.19	0.46	39.73	0.11	0.34	99.49		55		77.4178	22.5822
Ol6_A13	38.11	0.19	0.09	20.29	0.53	39.65	0.2	0.44	99.5		60		77.238	22.762
Ol6_A14	37.96	0.23	0.1	20.49	0.69	39.52	0.17	0.4	99.56		65		76.8753	23.1247
Ol6_A15	37.76	0.14	0.09	20.18	0.6	40.12	0.2	0.46	99.55		70		77.4773	22.5227
Ol6_A16	37.86	0.17	0.14	20.28	0.59	39.85	0.13	0.44	99.46		75		77.2836	22.7164
Ol6_A17	37.7	0.15	0	20.58	0.49	39.91	0.18	0.4	99.41		80		77.1434	22.8566
Ol6_A18	38.14	0.19	0	20.27	0.58	39.88	0.13	0.39	99.58		85		77.3138	22.6862
Ol6_A19	38.06	0.31	0.14	20.04	0.56	39.79	0.24	0.39	99.53		90		77.4854	22.5146
Ol6_A20	37.91	0.21	0	20	0.62	39.98	0.22	0.38	99.32		95		77.5508	22.4492
Ol6_A21	38.74	0	0.06	19.83	0.32	40.24	0.06	0.32	99.57		100		78.064	21.936
Ol6_A22	37.81	0.17	0.08	20.22	0.56	39.95	0.2	0.42	99.41		105		77.4036	22.5964
Ol6_A23	37.9	0.16	0.17	19.92	0.53	40.26	0.12	0.39	99.45		110		77.8163	22.1837
Ol6_A24	38	0.22	0.12	19.6	0.55	40.34	0.18	0.44	99.45		115		78.104	21.896
Ol6_A25	38.37	0.2	0.16	20.42	0.56	39.2	0.14	0.37	99.42		120		76.9007	23.0993
Olivine 7_March 19	SiO2	TiO2	Al2O3	FeO	MnO	MgO	NiO	CaO	Total		µm		Fo %	Fa %
Ol7_A3	37.86	0.17	0.09	20.08	0.57	39.87	0.23	0.47	99.34		0		77.478	22.522
Ol7_A4	38.19	0.14	0.06	20.47	0.61	39.8	0.08	0.28	99.63		5		77.0851	22.9149
Ol7_A5	38	0.2	0.07	20.42	0.65	39.75	0.24	0.34	99.67		10		77.0708	22.9292
Ol7_A6	38.17	0.11	0.07	20.15	0.57	39.91	0.17	0.38	99.53		15		77.4365	22.5635
Ol7_A7	37.88	0.04	0.12	20.7	0.45	39.78	0.08	0.41	99.46		20		77.0193	22.9807
Ol7_A8	37.79	0.13	0	20.8	0.53	39.64	0.25	0.32	99.46		25		76.8054	23.1946
Ol7_A9	37.93	0.16	0.06	20.09	0.55	40.13	0.28	0.36	99.56		30		77.5999	22.4001
Ol7_A10	37.92	0.08	0	20.56	0.56	39.83	0.19	0.39	99.53		35		77.0654	22.9346
Ol7_A11	37.9	0.12	0	20.63	0.55	39.71	0.24	0.39	99.54		40		76.9619	23.0381
Ol7_A12	37.99	0.2	0.06	20.08	0.59	39.79	0.28	0.38	99.37		45		77.4258	22.5742
Ol7_A13	38.02	0.24	0	20.15	0.55	39.93	0.25	0.42	99.56		50		77.4623	22.5377
Ol7_A14	38.34	0.09	0.1	19.96	0.4	40.18	0.16	0.34	99.57		55		77.8594	22.1406
Ol7_A15	38.24	0.2	0	20.42	0.52	39.55	0.16	0.4	99.49		60		77.0924	22.9076
Ol7_A16	38.02	0.11	0.06	20.44	0.53	39.97	0.18	0.39	99.7		65		77.2531	22.7469
Ol7_A17	37.87	0.14	0	20.28	0.51	40.05	0.16	0.43	99.44		70		77.4394	22.5606
Ol7_A18	37.75	0.23	0.11	20.45	0.49	39.94	0.18	0.32	99.47		75		77.2655	22.7345
Ol7_A19	37.71	0.22	0.11	20.39	0.67	39.52	0.37	0.43	99.42		80		76.9763	23.0237
Ol7_A20	37.94	0.15	0	20.54	0.55	39.74	0.15	0.4	99.47		85		77.0507	22.9493
Ol7_A21	37.8	0.17	0.07	20.94	0.54	39.45	0.2	0.41	99.58		90		76.5942	23.4058
Ol7_A22	38.18	0.11	0.06	20.25	0.57	39.82	0.06	0.41	99.46		95		77.3127	22.6873
Ol7_A23	38.22	0.17	0.07	20.14	0.57	39.77	0.07	0.41	99.42		100		77.3835	22.6165
Ol7_A24	38.01	0.17	0.11	20.34	0.65	39.66	0.16	0.38	99.48		105		77.0979	22.9021
Ol7_A25	37.84	0.2	0.08	21.29	0.52	39	0.23	0.4	99.56		110		76.1121	23.8879
Ol7_A26	37.07	0.2	0.51	22.79	0.55	37.61	0.11	0.5	99.34		115		74.1686	25.8314
Olivine 8_March 19	SiO2	TiO2	Al2O3	FeO	MnO	MgO	NiO	CaO	Total		µm		Fo %	Fa %
Ol8_A1	37.94	0.25	0	20.9	0.48	39.34	0.21	0.42	99.54		0		76.6284	22.8403
Ol8_A2	37.75	0.18	0	20.74	0.61	39.55	0.28	0.48	99.59		4		76.7473	22.5801
Ol8_A3	38.03	0.12	0	21.05	0.41	39.36	0.15	0.46	99.58		8		76.5713	22.9754
Ol8_A4	37.47	0.18	0.1	21.11	0.6	39.58	0.18	0.33	99.55		12		76.4614	22.8799
Ol8_A5	37.18	0.24	0.17	20.93	0.58	39.28	0.42	0.52	99.32		16		76.4912	22.867
Ol8_A6	37.55	0.26	0.11	20.81	0.66	39.47	0.37	0.41	99.64		20		76.6104	22.6617
Ol8_A7	37.42	0.21	0.15	20.75	0.68	39.5	0.23	0.46	99.4		24		76.6571	22.593
Ol8_A8	37.43	0.15	0.11	21.31	0.64	39.15	0.31	0.37	99.47		28		76.0643	23.2291
Ol8_A9	37.75	0.2	0.15	20.23	0.65	39.82	0.27	0.35	99.42		32		77.2613	22.022
Ol8_A10	37.89	0.32	0.19	20.38	0.69	39.15	0.26	0.54	99.42		36		76.8005	22.4304
Ol8_A11	37.86	0.18	0.16	20.64	0.69	39.39	0.09	0.51	99.52		40		76.6908	22.5459
Ol8_A12	37.74	0.2	0.09	20.86	0.52	39.12	0.33	0.37	99.23		44		76.5274	22.8946
Ol8_A13	37.57	0.16	0.09	21.1	0.65	39.34	0.2	0.37	99.48		48		76.318	22.9655
Ol8_A14	37.63	0.26	0.08	21.05	0.68	39.08	0.21	0.46	99.45		52		76.2143	23.0321
Ol8_A15	37.46	0.18	0	21.43	0.62	39.21	0.21	0.38	99.49		56		76.0096	23.3074
Ol8_A16	37.66	0.22	0.16	21.56	0.65	38.59	0.18	0.44	99.46		60		75.5843	23.6922
Ol8_A17	37.56	0.16	0.08	21.05	0.56	39.35	0.19	0.45	99.4		64		76.44	22.9418
Ol8_A18	37.4	0.24	0	21.07	0.5	39.67	0.34	0.47	99.69		68		76.6194	22.8319
Ol8_A21	37.8	0.16	0.11	19.51	0.57	40.58	0.31	0.49	99.53		72		78.2643	21.111
Ol8_A22	37.7	0.24	0	19.97	0.63	40	0.33	0.5	99.37		76		77.5763	21.7294
Ol8_A23	38	0.21	0.14	20.42	0.54	39.58	0.26	0.56	99.71		80		77.0887	22.3137
Ol8_A24	37.56	0.33	0.2	20.85	0.69	38.8	0.3	0.53	99.26		84		76.243	22.9866
Olivine 9_March 19	SiO2	TiO2	Al2O3	FeO	MnO	MgO	NiO	CaO	Total		µm		Fo %	Fa %
Ol9_A1	37.94	0.07	0.09	20.45	0.55	39.74	0.21	0.44	99.49		0		77.1262	22.2673
Ol9_A2	38.36	0	0	20.38	0.66	39.76	0.11	0.34	99.61		4		77.1003	22.1725
Ol9_A3	38.36	0.18	0.08	19.85	0.46	39.92	0.23	0.4	99.48		8		77.7892	21.7015
Ol9_A4	37.93	0.25	0	20.24	0.62	39.57	0.25	0.53	99.39		12		77.1677	22.1452
Ol9_A5	37.55	0.24	0.18	20.4	0.57	39.9	0.3	0.51	99.65		16		77.2219	22.1512
Ol9_A6	37.47	0.28	0.06	20.84	0.67	39.45	0.34	0.41	99.52		20		76.5678	22.6933
Ol9_A7	37.62	0.25	0.12	20.37	0.56	39.77	0.46	0.4	99.55		24		77.1982	22.1841
Ol9_A8	37.94	0.18	0	19.63	0.61	40.38	0.23	0.41	99.38		28		78.0441	21.286
Ol9_A9	38.13	0.27	0.12	20.24	0.6	39.33	0.28	0.37	99.34		32		77.0775	22.2543
Ol9_A10	37.93	0.27	0	20.08	0.69	39.81	0.37	0.44	99.59		36		77.3491	21.8891
Ol9_A11	37.59	0.19	0.12	20.82	0.73	39.2	0.45	0.42	99.52		40		76.4195	22.7719
Ol9_A12	37.35	0.07	0	20.54	0.55	39.96	0.42	0.37	99.26		44		77.1481	22.2485
Ol9_A13	37.74	0.23	0	20.59	0.55	39.91	0.15	0.37	99.54		48		77.0843	22.3121
Ol9_A14	38.38	0.11	0	20.22	0.45	39.7	0.14	0.38	99.38		52		77.3878	22.1138
Ol9_A15	38.02	0.21	0	20.22	0.53	39.9	0.24	0.36	99.48		56		77.4072	22.0085
Ol9_A16	37.88	0.25	0	20.07	0.51	39.97	0.29	0.44	99.41		60		77.5815	21.856
Ol9_A17	37.85	0.25	0	20.12	0.6	39.89	0.34	0.4	99.45		64		77.4274	21.9108
Ol9_A18	37.85	0.21	0	20.31	0.58	39.75	0.25	0.49	99.44		68		77.2228	22.137
Ol9_A19	38.17	0.21	0	20.37	0.63	39.67	0.15	0.39	99.59		72		77.0942	22.2101
Ol9_A20	37.81	0.19	0.09	20.01	0.62	40.18	0.26	0.39	99.55		76		77.6292	21.6901
Ol9_A21	37.68	0.29	0	20.93	0.57	39.39	0	0.49	99.35		80		76.5499	22.8207
Ol9_A22	37.62	0.21	0.23	23.72	0.7	35.86	0.13	0.75	99.22		84		72.3482	26.8493
Olivine 10_March 19	SiO2	TiO2	Al2O3	FeO	MnO	MgO	NiO	CaO	Total		µm		Fo %	Fa %
Ol10_A1	37.78	0.28	0.09	20.06	0.72	39.59	0.35	0.45	99.32		0		77.2431	21.9586
Ol10_A2	38.33	0.08	0.11	19.99	0.42	40.03	0	0.36	99.32		4		77.7523	21.7841
Ol10_A3	37.8	0.12	0.07	20.27	0.56	39.98	0.24	0.32	99.36		8		77.3747	22.0095
Ol10_A4	37.43	0.18	0	20.51	0.66	39.79	0.49	0.44	99.5		12		77.0048	22.2694
Ol10_A5	38.03	0.21	0.18	20.46	0.5	39.49	0.21	0.42	99.5		16		77.0489	22.3968
Ol10_A6	37.8	0.16	0.12	20.39	0.56	39.71	0.33	0.34	99.41		20		77.1548	22.227
Ol10_A7	37.89	0.27	0	20.31	0.61	39.54	0.34	0.44	99.4		24		77.1038	22.2203
Ol10_A8	37.73	0.26	0.06	20.54	0.58	39.49	0.27	0.41	99.34		28		76.9133	22.4448
Ol10_A9	38.1	0.19	0.13	19.79	0.44	39.94	0.28	0.44	99.31		32		77.8661	21.6464
Ol10_A10	38.06	0.24	0	20.22	0.63	39.56	0.31	0.41	99.43		36		77.1716	22.1301
Ol10_A11	37.8	0.16	0.19	20.13	0.56	39.93	0.12	0.39	99.28		40		77.4706	21.912
Ol10_A12	37.87	0.26	0	20.13	0.67	39.98	0.1	0.48	99.49		44		77.3987	21.8643
Ol10_A13	38.23	0.18	0.06	20.32	0.62	39.51	0.12	0.43	99.47		48		77.0734	22.2393
Ol10_A14	37.34	0.29	0.26	20.26	0.74	39.53	0.44	0.39	99.25		52		77.0305	22.1501
Ol10_A15	37.9	0.3	0	20.42	0.49	39.69	0.14	0.33	99.27		56		77.1803	22.2783
Ol10_A16	37.91	0.2	0.08	20.25	0.65	39.5	0.31	0.47	99.37		60		77.1024	22.1767
Ol10_A17	37.71	0.14	0.08	20.26	0.44	40.04	0.29	0.41	99.37		64		77.5115	22.0045
Ol10_A18	38.18	0	0.06	20.24	0.56	39.79	0.17	0.33	99.33		68		77.3164	22.0652
Ol10_A19	37.6	0.22	0.13	20.48	0.71	39.42	0.4	0.39	99.35		72		76.8216	22.3922
Ol10_A20	37.74	0.26	0.62	21.22	0.61	38.06	0.18	0.54	99.23		76		75.6479	23.6632
Ol10_A21	37.81	0.18	0	20.2	0.74	39.86	0.28	0.42	99.49		80		77.2276	21.9577
Ol10_A22	37.84	0.07	0	20.27	0.58	39.75	0.48	0.39	99.38		84		77.2564	22.103
Ol10_A23	37.99	0.19	0.08	20.38	0.65	39.23	0.2	0.5	99.22		88		76.871	22.4052
Ol10_A24	37.83	0.22	0	20.53	0.68	39.58	0.17	0.41	99.42		92		76.8772	22.3723
Ol10_A25	37.71	0.18	0	20.38	0.54	40.07	0.13	0.43	99.44		96		77.3388	22.069
Ol10_A26	37.66	0.16	0.17	20.86	0.55	39.49	0.11	0.43	99.43		100		76.6707	22.7225
Ol10_A27	37.97	0.32	0.1	20.06	0.6	39.67	0.31	0.45	99.48		104		77.3814	21.9536
Ol10_A28	37.9	0.17	0	20.29	0.56	39.78	0.29	0.44	99.43		108		77.2699	22.112
Ol10_A29	37.47	0.16	0.17	20.25	0.6	40	0.22	0.41	99.28		112		77.3662	21.9744
Ol10_A30	37.97	0.19	0	20.43	0.67	39.56	0.31	0.44	99.57		116		76.9606	22.2988
Ol10_A31	38.25	0.21	0	19.84	0.6	39.73	0.29	0.29	99.21		120		77.5944	21.7397
Ol10_A32	37.54	0.17	0	20.28	0.57	39.97	0.28	0.43	99.24		124		77.3534	22.0198
Ol10_A33	37.84	0.15	0.09	20.44	0.6	39.76	0.31	0.4	99.59		128		77.1009	22.2379
Ol10_A34	37.29	0.17	0.13	20.4	0.62	39.94	0.4	0.37	99.32		132		77.1971	22.1219
Ol10_A35	37.88	0.14	0.07	20.45	0.55	39.83	0.28	0.38	99.58		136		77.166	22.2285
Ol10_A36	37.74	0.21	0	20.48	0.76	39.78	0.28	0.36	99.61		140		76.9407	22.224
Ol10_A37	37.7	0.23	0	20.26	0.57	39.78	0.39	0.42	99.35		144		77.2866	22.0841
Ol10_A38	38.08	0.27	0	20.76	0.56	39.38	0.32	0.35	99.72		148		76.696	22.6843
Ol10_A39	37.94	0.2	0	20.5	0.52	39.55	0.17	0.46	99.34		152		77.025	22.3995
Ol10_A40	37.48	0.41	0	20.17	0.79	39.64	0.42	0.54	99.45		156		77.1127	22.014
Ol10_A41	37.48	0.34	0	20.08	0.6	40.04	0.43	0.41	99.38		160		77.5266	21.8133
Ol10_A42	37.99	0.2	0.08	20.27	0.53	39.82	0.26	0.36	99.51		164		77.33	22.0852
Ol10_A43	37.75	0.24	0.21	20	0.61	39.78	0.29	0.42	99.3		168		77.472	21.853
Ol10_A44	37.96	0.35	0	19.69	0.56	40.1	0.17	0.52	99.35		172		77.9166	21.465
Ol10_A45	37.88	0.29	0.24	19.82	0.63	39.65	0.39	0.44	99.34		176		77.5505	21.7493
Olivine 11_March 19	SiO2	TiO2	Al2O3	FeO	MnO	MgO	NiO	CaO	Total		µm		Fo %	Fa %
Ol11_A1	37.98	0.25	0.12	20.29	0.53	39.56	0.23	0.41	99.37		0		77.198	22.2143
Ol11_A2	37.49	0.21	0	20.69	0.61	39.84	0.17	0.42	99.43		3		76.919	22.4117
Ol11_A3	37.72	0.26	0.11	20.54	0.59	39.5	0.2	0.48	99.4		6		76.9093	22.4379
Ol11_A4	37.93	0.18	0	20.31	0.56	39.76	0.33	0.46	99.53		9		77.2442	22.1376
Ol11_A5	37.94	0.23	0	20.24	0.66	39.88	0.11	0.46	99.52		12		77.2709	22.0025
Ol11_A6	37.72	0.13	0	20.49	0.63	39.82	0.21	0.4	99.4		15		77.0602	22.247
Ol11_A7	37.99	0.25	0	20.33	0.48	39.77	0.23	0.38	99.43		18		77.3001	22.1698
Ol11_A8	38.22	0.13	0.11	20.75	0.45	39.34	0.15	0.42	99.57		21		76.7798	22.7212
Ol11_A9	38.23	0.2	0	20.49	0.42	39.51	0.16	0.43	99.44		24		77.1009	22.4334
Ol11_A10	38	0.27	0.06	20.37	0.67	39.49	0.21	0.45	99.52		27		76.9797	22.2782
Ol11_A11	37.92	0.15	0.07	20.51	0.64	39.71	0.07	0.38	99.45		30		76.9861	22.3089
Ol11_A12	37.73	0.31	0	20.26	0.47	39.95	0.19	0.52	99.43		33		77.4466	22.0356
Ol11_A13	37.81	0.32	0.14	20.11	0.67	39.58	0.33	0.48	99.44		36		77.2392	22.0178
Ol11_A14	38.19	0.14	0	20.48	0.48	39.67	0.19	0.39	99.54		39		77.1294	22.3403
Ol11_A15	37.61	0.22	0	20.14	0.52	40.27	0.23	0.41	99.4		42		77.6439	21.7864
Ol11_A16	38.12	0.28	0.07	19.67	0.6	40.08	0.33	0.32	99.47		45		77.8906	21.4468
Ol11_A17	37.62	0.28	0	20.6	0.74	39.62	0.24	0.38	99.48		48		76.7858	22.3993
Ol11_A18	37.66	0.23	0.12	20.51	0.58	39.7	0.34	0.4	99.54		51		77.0325	22.328
Ol11_A19	38.09	0.25	0.06	19.99	0.7	39.74	0.13	0.42	99.38		54		77.3858	21.8397
Ol11_A20	38.03	0.23	0.14	20.01	0.7	39.37	0.31	0.53	99.32		57		77.2046	22.0153
Ol11_A21	38.13	0.19	0	20.25	0.57	39.8	0.16	0.44	99.54		60		77.3039	22.067
Ol11_A22	37.41	0.18	0	20.65	0.75	39.66	0.25	0.43	99.33		63		76.7536	22.4216
Ol11_A23	37.89	0.25	0.26	20.31	0.68	39.31	0.27	0.44	99.41		66		76.9407	22.303
Ol11_A24	37.7	0.28	0	20.36	0.74	39.32	0.48	0.49	99.37		69		76.8518	22.3264
Ol11_A25	37.7	0.14	0	20.59	0.58	39.72	0.35	0.3	99.38		72		76.9744	22.3869
Ol11_A26	38.14	0.25	0.2	20.36	0.52	39.37	0.14	0.44	99.42		75		77.0625	22.3592
Ol11_A27	38.26	0.21	0.2	20.28	0.45	39.42	0.1	0.42	99.34		78		77.2127	22.2864
Ol11_A28	37.89	0.24	0	20.15	0.64	39.84	0.2	0.48	99.44		81		77.346	21.9479
Ol11_A29	38.16	0.23	0	20.03	0.63	39.61	0.18	0.48	99.32		84		77.3545	21.9463
Ol11_A30	37.84	0.11	0	23.07	0.64	37.1	0.24	0.5	99.5		87		73.6008	25.6777
Olivine 12_March 19	SiO2	TiO2	Al2O3	FeO	MnO	MgO	NiO	CaO	Total		µm		Fo %	Fa %
Ol12_A1	37.5	0.28	0.13	21.19	0.69	38.93	0.26	0.49	99.47		0		76.0193	23.2151
Ol12_A2	37.69	0.27	0	21.37	0.62	38.87	0.19	0.47	99.48		3		75.9003	23.4117
Ol12_A3	37.53	0.17	0.16	21.74	0.59	38.83	0.17	0.44	99.63		6		75.6	23.7473
Ol12_A5	37.34	0.1	0	22.07	0.54	38.81	0.24	0.42	99.52		9		75.3604	24.0437
Ol12_A6	37.39	0.19	0.06	21.91	0.7	38.46	0.32	0.46	99.49		12		75.1901	24.0322
Ol12_A7	37.29	0.24	0	22.49	0.52	38.21	0.21	0.53	99.49		15		74.7406	24.6814
Ol12_A8	37.32	0.29	0.22	21.8	0.76	38.31	0.24	0.57	99.51		18		75.1579	23.9949
Ol12_A9	37.63	0.14	0.17	22.07	0.47	38.37	0	0.55	99.4		21		75.2067	24.2699
Ol12_A10	37.3	0.17	0.33	21.49	0.58	38.78	0.28	0.52	99.45		24		75.7918	23.5641
Ol12_A11	37.97	0.11	0.28	21.43	0.51	38.85	0.05	0.41	99.61		27		75.9337	23.4999
Ol12_A13	37.26	0.18	0.23	21.47	0.65	38.92	0.26	0.42	99.39		30		75.8156	23.4649
Ol12_A14	37.93	0.18	0	21.38	0.65	39.06	0.16	0.39	99.75		33		75.9559	23.3258
Ol12_A15	37.3	0.15	0.07	21.64	0.61	38.99	0.34	0.45	99.55		36		75.7415	23.5851
Ol12_A16	37.49	0.21	0.09	21.7	0.64	38.77	0.13	0.49	99.52		39		75.5626	23.7286
Ol12_A18	37.57	0.18	0.08	21.07	0.63	39.08	0.34	0.48	99.43		42		76.2399	23.0618
Ol12_A22	37.98	0.2	0	20.32	0.57	39.82	0.2	0.43	99.52		45		77.2538	22.1178
Ol12_A23	37.83	0.13	0	20.41	0.65	39.83	0.23	0.46	99.54		48		77.1147	22.1702
Ol12_A24	38.03	0.08	0.11	20.24	0.58	39.92	0.12	0.42	99.5		51		77.3566	22.0048
Ol12_A25	37.78	0.2	0	20.95	0.56	39.54	0.07	0.35	99.45		54		76.6098	22.7736
Ol12_A26	37.98	0.16	0.18	20.3	0.49	39.78	0.11	0.39	99.39		57		77.3212	22.1376
Ol12_A27	37.66	0.1	0.2	20.66	0.51	39.75	0.21	0.39	99.48		60		76.9885	22.4502
Ol12_A28	37.81	0.15	0	21.11	0.54	39.49	0.13	0.43	99.66		63		76.4709	22.9349
Ol12_A29	37.74	0.17	0.14	20.61	0.43	39.7	0.14	0.43	99.36		66		77.0761	22.4495
Ol12_A30	37.65	0.25	0	20.95	0.58	39.38	0.27	0.47	99.55		69		76.5202	22.8394
Ol12_A31	37.89	0.17	0	20.52	0.61	39.75	0.19	0.46	99.59		72		77.021	22.3074
Ol12_A32	37.58	0.19	0.1	20.76	0.57	39.66	0.26	0.38	99.5		75		76.8139	22.5587
Ol12_A33	37.82	0.24	0.09	20.29	0.59	39.92	0.08	0.47	99.5		78		77.306	22.0447
Ol12_A34	37.92	0.16	0	20.31	0.52	40.13	0.19	0.41	99.64		81		77.4406	21.9892
Ol12_A35	37.88	0.17	0	19.8	0.5	40.58	0.18	0.45	99.56		84		78.0792	21.3741
Ol12_A36	37.93	0.13	0	19.98	0.63	40.21	0.22	0.41	99.51		87		77.6589	21.6497
Ol12_A37	37.93	0.25	0	20.15	0.55	40.16	0.23	0.39	99.66		90		77.5624	21.834
Ol12_A38	37.76	0.1	0.07	20.11	0.56	40.31	0.1	0.44	99.45		93		77.6523	21.7347
Ol12_A39	37.61	0.21	0.17	20.33	0.68	39.88	0.2	0.41	99.49		96		77.1784	22.0738
Ol12_A40	37.75	0.17	0	20.7	0.52	39.77	0.08	0.42	99.41		99		76.9556	22.4727
Ol12_A41	37.06	0.28	0.11	24.48	0.62	35.95	0.36	0.55	99.41		102		71.8472	27.4487
Olivine 13_March 19	SiO2	TiO2	Al2O3	FeO	MnO	MgO	NiO	CaO	Total		µm		Fo %	Fa %
Ol13_A1	37.35	0.29	0	20.55	0.62	39.93	0.3	0.44	99.48		0		77.0673	22.2527
Ol13_A2	37.74	0.15	0.26	20.39	0.46	39.68	0.22	0.38	99.28		4		77.2267	22.2645
Ol13_A3	37.82	0.14	0	20.5	0.65	39.9	0.22	0.33	99.56		8		77.0704	22.2162
Ol13_A4	37.7	0.18	0.12	20.13	0.67	39.79	0.3	0.46	99.35		12		77.3153	21.945
Ol13_A5	37.39	0.19	0	20.31	0.59	40.25	0.39	0.4	99.52		16		77.4334	21.9216
Ol13_A6	37.47	0.21	0	20.64	0.44	39.9	0.29	0.44	99.39		20		77.1312	22.3855
Ol13_A7	37.8	0.14	0	20.37	0.66	39.88	0.38	0.33	99.56		24		77.1618	22.1125
Ol13_A8	38.07	0.25	0.18	19.82	0.59	39.99	0.15	0.31	99.36		28		77.7331	21.6152
Ol13_A9	37.56	0.27	0.07	19.73	0.61	40.42	0.33	0.45	99.44		32		77.9765	21.3548
Ol13_A15	37.31	0.21	0	20.06	0.66	40.4	0.31	0.39	99.34		36		77.648	21.6312
Ol13_A16	38.25	0.15	0	20.59	0.61	39.3	0.08	0.41	99.39		40		76.7599	22.5631
Ol13_A17	37.81	0.22	0.14	20.59	0.61	39.61	0.28	0.35	99.61		44		76.8998	22.4273
Ol13_A18	37.78	0.16	0.15	20.66	0.59	39.56	0.2	0.3	99.4		48		76.8357	22.5132
Ol13_A20	37.85	0	0.17	21.25	0.56	38.98	0.33	0.35	99.49		52		76.1024	23.2764
Ol13_A21	38.37	0.14	0.18	20.38	0.55	39.26	0.19	0.34	99.41		56		76.9703	22.417
Ol13_A22	37.29	0.2	0.14	21.07	0.58	39.59	0.2	0.37	99.44		60		76.5159	22.8471
Ol13_A23	37.93	0.13	0	20.24	0.68	39.88	0.2	0.37	99.43		64		77.2539	21.9976
Ol13_A24	37.99	0	0	20.52	0.63	39.86	0.31	0.27	99.58		68		77.0529	22.2551
Ol13_A25	37.76	0.19	0.16	20.3	0.53	39.99	0.19	0.45	99.57		72		77.3794	22.0379
Ol13_A27	37.56	0.26	0.08	20.25	0.63	39.98	0.31	0.34	99.41		76		77.3319	21.9756
Ol13_A28	37.62	0.21	0.1	20.14	0.62	40.08	0.29	0.45	99.51		80		77.4765	21.8425
Ol13_A29	37.91	0.21	0.06	20.33	0.61	39.8	0.22	0.42	99.56		84		77.2025	22.1251
Ol13_A30	37.87	0.26	0	20.04	0.5	40.08	0.18	0.46	99.39		88		77.6631	21.7864
Ol13_A31	38.32	0.19	0.06	20.41	0.62	39.15	0.14	0.56	99.45		92		76.8351	22.4735

## Sheet: March 25, 2017
Core-to-rim concentration profiles of olivine crystals from the March 25, 2017 eruption at Mt. Etna
Olivine 1_March 25	SiO2	TiO2	Al2O3	FeO	MnO	MgO	NiO	CaO	Total		µm		Fo %	Fa %
Ol1_A1	38.13	0.22	0.24	20.47	0.55	39.32	0.23	0.32	99.48		0		76.0012	23.9988
Ol1_A2	37.46	0.16	0.17	22.46	0.64	38.17	0	0.42	99.48		5		74.6458	25.3542
Ol1_A3	37.29	0.27	0.13	22.27	0.7	38.27	0.15	0.45	99.53		10		74.8012	25.1988
Ol1_A4	37.59	0.21	0.18	22.02	0.63	38.4	0.14	0.38	99.55		15		75.1287	24.8713
Ol1_A5	37.65	0.09	0.11	22.03	0.64	38.43	0.1	0.4	99.45		20		75.1267	24.8733
Ol1_A6	37.65	0.13	0.13	21.99	0.58	38.41	0.29	0.36	99.54		25		75.2001	24.7999
Ol1_A7	38.13	0.18	0.06	21.81	0.57	38.32	0	0.4	99.47		30		75.3139	24.6861
Ol1_A8	37.88	0.07	0	22.28	0.52	38.31	0.09	0.39	99.54		35		74.9624	25.0376
Ol1_A9	37.67	0.12	0	21.53	0.66	38.99	0.25	0.37	99.59		40		75.7906	24.2094
Ol1_A10	37.53	0.17	0	21.74	0.68	38.63	0.3	0.42	99.47		45		75.4292	24.5708
Ol1_A11	37.5	0.06	0.1	21.96	0.62	38.66	0.29	0.36	99.55		50		75.3123	24.6877
Ol1_A12	37.27	0.22	0.3	21.71	0.67	38.61	0.19	0.44	99.41		55		75.4528	24.5472
Ol1_A13	38.26	0.1	0	21.41	0.64	38.38	0.17	0.47	99.43		60		75.6171	24.3829
Ol1_A14	37.81	0.16	0.14	21.61	0.52	38.6	0.2	0.44	99.48		65		75.657	24.343
Ol1_A15	37.61	0.23	0.06	21.48	0.69	38.76	0.25	0.47	99.55		70		75.6981	24.3019
Ol1_A16	38.03	0.17	0	20.86	0.54	39.04	0.26	0.44	99.34		75		76.4736	23.5264
Ol1_A17	37.69	0.18	0.11	21.18	0.7	38.95	0.09	0.42	99.32		80		76.0285	23.9715
Ol1_A18	37.79	0.25	0.1	21.11	0.62	38.88	0.27	0.45	99.47		85		76.1218	23.8782
Ol1_A19	38.33	0.1	0.11	20.98	0.49	38.87	0.25	0.34	99.47		90		76.3366	23.6634
Ol1_A20	37.71	0.31	0	21.17	0.62	39.06	0.26	0.37	99.5		95		76.1556	23.8444
Ol1_A21	37.9	0.17	0	20.85	0.57	39.36	0.26	0.32	99.43		100		76.6031	23.3969
Ol1_A22	37.59	0.19	0	20.8	0.67	39.61	0.24	0.39	99.49		105		76.6736	23.3264
Ol1_A23	38.09	0.16	0.1	20.59	0.48	39.3	0.21	0.42	99.35		110		76.8708	23.1292
Ol1_A24	37.84	0.18	0	21.32	0.6	38.92	0.23	0.42	99.51		115		75.9822	24.0178
Ol1_A25	37.74	0.16	0.09	21.74	0.75	38.16	0.25	0.43	99.32		120		75.1427	24.8573
Ol1_A26	37.68	0.16	0.09	23.48	0.6	36.85	0.16	0.43	99.45		125		73.1668	26.8332
Ol1_A27	37.92	0.16	0.06	26.15	0.68	34.08	0.1	0.46	99.61		130		69.356	30.644
Olivine 2_March 25	SiO2	TiO2	Al2O3	FeO	MnO	MgO	NiO	CaO	Total		µm		Fo %	Fa %
Ol2_A1	37.78	0.31	0.26	17.62	0.55	42.15	0.31	0.38	99.36		0		80.5185	19.4815
Ol2_A2	38.56	0.19	0	17.83	0.5	41.92	0.13	0.36	99.49		5		80.2948	19.7052
Ol2_A3	38.32	0.1	0	18.45	0.46	41.64	0.29	0.36	99.62		10		79.6896	20.3104
Ol2_A4	37.81	0.19	0.05	18.27	0.5	42.24	0.09	0.34	99.49		15		80.0387	19.9613
Ol2_A5	37.88	0.21	0.09	17.94	0.38	42.34	0.22	0.33	99.39		20		80.462	19.538
Ol2_A6	37.89	0.16	0.3	18.04	0.57	41.8	0.3	0.37	99.43		25		80.0073	19.9927
Ol2_A7	38.37	0.15	0	18.09	0.44	41.86	0.23	0.37	99.51		30		80.1004	19.8996
Ol2_A8	38.37	0.19	0	18.06	0.5	41.79	0.34	0.33	99.58		35		80.0473	19.9527
Ol2_A9	37.94	0.22	0.05	18.23	0.52	41.93	0.14	0.4	99.43		40		79.9376	20.0624
Ol2_A10	38.21	0.16	0	18.17	0.49	42.21	0	0.31	99.55		45		80.1212	19.8788
Ol2_A11	37.94	0.21	0	18.21	0.44	42.13	0.22	0.34	99.49		50		80.1001	19.8999
Ol2_A12	38.45	0.05	0	17.98	0.31	41.98	0.14	0.37	99.28		55		80.354	19.646
Ol2_A13	37.62	0.21	0.12	18.37	0.49	41.91	0.28	0.36	99.36		60		79.8363	20.1637
Ol2_A14	38.21	0.15	0.07	18.28	0.47	41.94	0.07	0.32	99.51		65		79.942	20.058
Ol2_A15	37.99	0.14	0	18.44	0.37	41.93	0.18	0.32	99.37		70		79.888	20.112
Ol2_A16	37.76	0.19	0.13	18.54	0.42	41.84	0.25	0.37	99.5		75		79.7249	20.2751
Ol2_A17	37.85	0.18	0.07	19.5	0.41	41.04	0.27	0.36	99.68		80		78.6005	21.3995
Ol2_A18	36.95	0.18	0.09	20.82	0.55	40.31	0.22	0.41	99.53		85		77.0693	22.9307
Ol2_A19	37.91	0.24	0.12	18.24	0.45	41.57	0.32	0.58	99.43		90		79.8514	20.1486
Ol2_A20	37.01	0.15	0.25	19.69	0.42	41.23	0.1	0.45	99.3		95		78.5099	21.4901
Ol2_A21	38.14	0.04	0	18.06	0.37	42.46	0.23	0.33	99.63		100		80.4124	19.5876
Ol2_A22	38.14	0.13	0.09	18.06	0.42	42.04	0.14	0.35	99.37		105		80.2119	19.7881
Ol2_A23	38.75	0.09	0.24	16.78	0.4	42.83	0.18	0.34	99.61		110		81.625	18.375
Ol2_A24	38.41	0.15	0.07	17.73	0.43	42.28	0.17	0.32	99.56		115		80.5767	19.4233
Ol2_A25	38.51	0.16	0	18.17	0.41	41.64	0.27	0.32	99.48		120		79.9735	20.0265
Ol2_A26	37.58	0.21	0	18.68	0.5	41.97	0.15	0.39	99.48		125		79.5874	20.4126
Ol2_A27	38.29	0.14	0	19	0.35	41.3	0.12	0.36	99.56		130		79.1813	20.8187
Ol2_A28	37.82	0.29	0.06	19.89	0.49	40.19	0.3	0.46	99.5		135		77.8458	22.1542
Ol2_A29	37.19	0.24	0.08	22.43	0.76	37.94	0.37	0.42	99.43		140		74.4561	25.5439
Olivine 3_March 25	SiO2	TiO2	Al2O3	FeO	MnO	MgO	NiO	CaO	Total		µm		Fo %	Fa %
Ol3_A3	37.37	0.16	0.07	23.07	0.52	37.71	0	0.49	99.39		0		74.0154	25.9846
Ol3_A4	38.03	0.21	0	22.41	0.74	37.7	0.07	0.53	99.69		5		74.3684	25.6316
Ol3_A5	37.69	0	0	22.69	0.53	37.88	0.25	0.42	99.46		10		74.4038	25.5962
Ol3_A6	37.49	0.19	0	23.32	0.6	37.49	0.15	0.46	99.7		15		73.6331	26.3669
Ol3_A7	37.75	0.2	0.12	22.8	0.69	37.19	0.25	0.5	99.5		20		73.8278	26.1722
Ol3_A8	37.31	0.17	0.14	23.4	0.63	37.19	0.16	0.47	99.47		25		73.387	26.613
Ol3_A9	37.54	0.18	0.16	23.27	0.74	37.19	0.17	0.4	99.65		30		73.4022	26.5978
Ol3_A10	38.05	0.05	0.07	23.24	0.53	37.15	0.18	0.4	99.67		35		73.579	26.421
Ol3_A11	37.06	0.16	0.06	23.52	0.61	37.53	0.1	0.52	99.56		40		73.4838	26.5162
Ol3_A12	37.26	0.16	0.13	23.48	0.72	37.14	0.26	0.47	99.62		45		73.2219	26.7781
Ol3_A13	37.57	0	0	23.39	0.49	37.38	0.25	0.43	99.51		50		73.6097	26.3903
Ol3_A14	38.17	0.13	0	23.05	0.47	37.25	0.08	0.46	99.61		55		73.8366	26.1634
Ol3_A15	37.15	0.15	0.14	23.33	0.74	37.36	0.26	0.44	99.57		60		73.4425	26.5575
Ol3_A16	37.34	0.07	0.27	23.44	0.62	37.41	0	0.44	99.59		65		73.4779	26.5221
Ol3_A17	37.61	0.24	0	23.26	0.55	37.3	0.16	0.5	99.62		70		73.6245	26.3755
Ol3_A18	37.43	0.14	0.09	23.59	0.47	37.24	0.16	0.44	99.56		75		73.3906	26.6094
Ol3_A19	37.28	0.27	0.14	23.41	0.6	37.14	0.28	0.49	99.61		80		73.3773	26.6227
Ol3_A20	37.72	0.14	0	23.16	0.59	37.21	0.19	0.46	99.47		85		73.6261	26.3739
Ol3_A21	37.29	0.22	0.16	23.63	0.79	36.66	0.14	0.51	99.4		90		72.7865	27.2135
Ol3_A22	37.31	0.21	0.16	23.21	0.64	37.17	0.25	0.55	99.5		95		73.523	26.477
Ol3_A23	37.55	0.14	0	23.44	0.57	37.19	0.18	0.54	99.61		100		73.4039	26.5961
Ol3_A24	36.96	0.22	0.25	23.45	0.7	37.25	0.14	0.49	99.46		105		73.3205	26.6795
Ol3_A25	36.94	0.26	0.16	24.01	0.72	36.45	0.33	0.54	99.41		110		72.4222	27.5778
Ol3_A26	37.47	0.11	0	23.23	0.61	37.39	0.11	0.51	99.43		115		73.6462	26.3538
Ol3_A27	37.21	0.13	0.06	23.21	0.68	37.5	0.33	0.42	99.54		120		73.6618	26.3382
Ol3_A28	37.64	0.15	0	23.5	0.63	36.96	0.14	0.54	99.56		125		73.1843	26.8157
Ol3_A29	37.65	0.08	0.06	23.11	0.51	37.65	0.1	0.41	99.57		130		73.9604	26.0396
Ol3_A30	37.08	0.26	0.1	23.02	0.73	37.65	0.19	0.49	99.52		135		73.8523	26.1477
Ol3_A31	37.48	0.17	0.12	23.15	0.52	37.57	0.13	0.46	99.6		140		73.8785	26.1215
Ol3_A32	37.62	0.14	0	23.14	0.68	37.38	0.25	0.41	99.62		145		73.6565	26.3435
Ol3_A33	37.88	0.1	0.12	22.59	0.61	37.69	0	0.54	99.53		150		74.3236	25.6764
Ol3_A34	37.57	0.13	0	22.56	0.66	38	0.21	0.5	99.63		155		74.4627	25.5373
Ol3_A35	37.79	0.12	0	22.22	0.47	38.35	0.2	0.47	99.62		160		75.0731	24.9269
Ol3_A36	37.68	0.11	0.14	21.5	0.74	38.64	0.28	0.42	99.51		165		75.5824	24.4176
Ol3_A37	37.74	0.23	0.16	21.35	0.51	38.86	0.17	0.48	99.5		170		76.0051	23.9949
Ol3_A38	37.3	0.19	0.22	22.76	0.6	37.64	0.1	0.5	99.31		175		74.1669	25.8331
Olivine 4_March 25	SiO2	TiO2	Al2O3	FeO	MnO	MgO	NiO	CaO	Total		µm		Fo %	Fa %
Ol4_A1	38.49	0.17	0.17	22.28	0.63	36.99	0.28	0.42	99.43		0		74.2054	25.7946
Ol4_A2	37.5	0.13	0	22.53	0.66	37.86	0.27	0.47	99.42		5		74.417	25.583
Ol4_A3	37.39	0.13	0	22.71	0.68	38	0.22	0.43	99.56		10		74.3235	25.6765
Ol4_A4	37.03	0.18	0	23.39	0.72	37.65	0.16	0.42	99.55		15		73.5609	26.4391
Ol4_A5	37.79	0.18	0.05	22.59	0.61	37.59	0.27	0.45	99.53		20		74.2728	25.7272
Ol4_A6	37.29	0.35	0.16	22.7	0.67	37.53	0.27	0.5	99.47		25		74.1018	25.8982
Ol4_A7	37.49	0.26	0	23.05	0.6	37.56	0.21	0.49	99.66		30		73.8889	26.1111
Ol4_A8	37.3	0.23	0	23.36	0.73	37.03	0.32	0.55	99.52		35		73.2529	26.7471
Ol4_A9	37.31	0.11	0.11	23.23	0.57	37.42	0.23	0.48	99.46		40		73.6947	26.3053
Ol4_A10	36.95	0.21	0.14	23.53	0.74	37.13	0.31	0.48	99.49		45		73.1597	26.8403
Ol4_A11	37.68	0.16	0.08	22.29	0.61	38.13	0.16	0.43	99.54		50		74.0469	25.9531
Ol4_A12	37.73	0.12	0	22.31	0.68	37.93	0.19	0.46	99.42		55		73.8738	26.1262
Ol4_A13	36.94	0.28	0	23.42	0.8	37.35	0.3	0.47	99.56		60		73.3153	26.6847
Ol4_A14	37.63	0.13	0	22.87	0.61	37.78	0.1	0.45	99.57		65		74.1398	25.8602
Ol4_A15	37.25	0	0.25	23.1	0.53	38.04	0.11	0.33	99.61		70		74.1501	25.8499
Ol4_A16	37.44	0	0.16	23.53	0.58	37.21	0.22	0.51	99.65		75		73.3331	26.6669
Ol4_A17	37.57	0.1	0.33	23.75	0.54	36.96	0	0.4	99.65		80		73.0554	26.9446
Ol4_A18	37.32	0.07	0.11	23.64	0.61	37.25	0.1	0.42	99.52		85		73.2405	26.7595
Ol4_A19	37.33	0.19	0.09	23.38	0.65	37.15	0.14	0.54	99.47		90		73.3658	26.6342
Ol4_A20	37.3	0.22	0.13	22.61	0.76	37.63	0.16	0.45	99.26		95		74.1519	25.8481
Ol4_A21	37.3	0.06	0	22.84	0.61	38.12	0.18	0.44	99.55		100		74.3356	25.6644
Ol4_A22	37.93	0.05	0	22.92	0.53	37.48	0.15	0.42	99.48		105		74.0121	25.9879
Ol4_A23	37.45	0.21	0	22.81	0.68	37.81	0.19	0.44	99.59		110		74.1461	25.8539
Ol4_A24	37.11	0.23	0.17	23.3	0.72	37.42	0.12	0.49	99.56		115		73.5145	26.4855
Ol4_A25	37.39	0.2	0.11	23.25	0.62	37.34	0.2	0.43	99.54		120		73.5957	26.4043
Ol4_A26	37.48	0.21	0.1	22.87	0.58	37.72	0.16	0.46	99.58		125		74.1341	25.8659
Ol4_A27	37.58	0.06	0.07	23.22	0.65	37.5	0.1	0.44	99.62		130		73.6784	26.3216
Ol4_A28	37.41	0.3	0	23.15	0.65	37.5	0	0.59	99.6		135		73.7353	26.2647
Ol4_A29	37	0.16	0.18	22.99	0.73	37.5	0.3	0.53	99.39		140		73.7996	26.2004
Ol4_A30	37.27	0.06	0.14	23.31	0.67	37.6	0.12	0.48	99.65		145		73.6407	26.3593
Ol4_A31	37.54	0.24	0.08	22.39	0.77	37.59	0.29	0.49	99.39		150		74.3041	25.6959
Ol4_A32	37.36	0.18	0.23	22.76	0.73	37.59	0.23	0.43	99.51		155		74.0336	25.9664
Ol4_A33	37.93	0.07	0	22.39	0.53	38.05	0.11	0.46	99.54		160		74.7353	25.2647
Ol4_A34	37.53	0.2	0	22.49	0.67	38.07	0.29	0.41	99.66		165		74.5466	25.4534
Ol4_A35	37.37	0.17	0	22.72	0.47	38.35	0.16	0.35	99.59		170		74.6631	25.3369
Ol4_A36	37.85	0.16	0.18	22.5	0.63	37.61	0.13	0.5	99.56		175		74.3404	25.6596
Ol4_A37	37.52	0.15	0.16	22.08	0.58	38.52	0.13	0.43	99.57		180		75.1793	24.8207
Ol4_A38	37.55	0.11	0	22.05	0.67	38.39	0.21	0.49	99.47		185		75.0657	24.9343
Ol4_A39	37.66	0.19	0	22.3	0.55	38.17	0.17	0.36	99.4		190		74.8521	25.1479
Ol4_A40	37.32	0.22	0.2	22.36	0.6	38.2	0.19	0.47	99.56		195		74.7759	25.2241
Ol4_A41	37.41	0.22	0	22.15	0.61	38.62	0	0.52	99.53		200		75.1452	24.8548
Ol4_A42	37.39	0.12	0	21.92	0.61	38.77	0.18	0.38	99.37		205		75.4063	24.5937
Ol4_A43	37.63	0.16	0.05	22.12	0.74	38.21	0.2	0.45	99.56		210		74.8616	25.1384
Ol4_A44	37.95	0.11	0	21.61	0.48	38.82	0.2	0.41	99.58		215		75.7951	24.2049
Ol4_A45	37.8	0.16	0.17	21.08	0.57	39.32	0.17	0.39	99.66		220		76.3928	23.6072
Ol4_A46	37.93	0	0.14	20.81	0.45	39.57	0.2	0.35	99.45		225		76.8333	23.1667
Ol4_A47	37.53	0.19	0.18	20.86	0.61	39.61	0.14	0.33	99.45		230		76.6743	23.3257
Ol4_A48	37.99	0.12	0.06	20.75	0.48	39.54	0.21	0.45	99.6		235		76.8446	23.1554
Ol4_A49	37.55	0.26	0	21.04	0.62	39.27	0.22	0.54	99.5		240		76.361	23.639
Olivine 5_March 25	SiO2	TiO2	Al2O3	FeO	MnO	MgO	NiO	CaO	Total		µm		Fo %	Fa %
Ol5_A1	37.97	0.18	0.2	17.76	0.36	42.47	0.06	0.35	99.35		0		80.682	19.318
Ol5_A2	38.09	0.2	0.08	17.89	0.34	42.31	0.14	0.39	99.44		6		80.5286	19.4714
Ol5_A4	37.92	0.17	0.22	17.66	0.43	42.32	0.24	0.41	99.37		18		80.6518	19.3482
Ol5_A5	37.78	0.28	0.17	18.06	0.57	41.83	0.3	0.41	99.4		24		80.0016	19.9984
Ol5_A6	38	0.17	0	18.08	0.51	42.13	0.31	0.39	99.59		30		80.1506	19.8494
Ol5_A7	37.28	0.15	0.13	20.09	0.44	40.78	0.31	0.36	99.54		36		79.5512	20.4488
Ol5_A8	38.1	0.19	0.12	18.06	0.36	41.91	0.26	0.39	99.39		42		80.215	19.785
Ol5_A9	38.22	0.13	0.07	18.1	0.5	41.9	0.33	0.38	99.63		48		80.0549	19.9451
Ol5_A10	38.16	0.18	0.1	18.29	0.37	41.91	0.09	0.42	99.52		54		80.0087	19.9913
Ol5_A11	38.06	0.13	0.14	18.57	0.36	41.4	0.22	0.46	99.34		60		79.5798	20.4202
Ol5_A12	37.96	0.09	0	18.56	0.45	42.01	0.17	0.31	99.55		66		79.7475	20.2525
Ol5_A13	37.74	0.26	0	18.47	0.45	41.74	0.32	0.38	99.36		72		79.72	20.28
Ol5_A14	38.2	0.18	0.06	18.52	0.44	41.68	0.17	0.36	99.61		78		79.6626	20.3374
Ol5_A15	38.35	0.13	0	18.59	0.49	41.45	0.12	0.37	99.5		84		79.4696	20.5304
Ol5_A16	38.31	0.17	0.13	18.56	0.47	41.49	0.16	0.25	99.54		90		79.5283	20.4717
Ol5_A17	37.98	0.18	0	19.34	0.54	40.87	0.17	0.4	99.48		96		78.5546	21.4454
Ol5_A18	38.05	0	0.2	19.51	0.5	40.97	0.12	0.22	99.57		102		78.4863	21.5137
Ol5_A19	37.86	0.07	0	19.24	0.49	41.29	0.17	0.33	99.45		108		78.8534	21.1466
Ol5_A20	37.22	0.1	0.07	21	0.54	39.7	0.39	0.39	99.41		114		76.6574	23.3426
Ol5_A21	37.24	0.31	0.15	21.66	0.67	38.74	0.15	0.48	99.4		120		75.5563	24.4437
Ol5_A22	36.92	0.13	0.33	21.65	0.61	39.07	0.28	0.4	99.39		126		75.7709	24.2291
Ol5_A23	36.8	0.05	0	23	0.53	38.46	0.32	0.37	99.53		132		74.4407	25.5593
Ol5_A24	37.94	0.26	0.14	20.53	0.57	39.51	0.24	0.36	99.55		138		76.9392	23.0608
Ol5_A25	37.95	0.22	0	19.63	0.66	40.73	0.12	0.32	99.63		144		78.149	21.851
Ol5_A26	37.72	0.13	0.21	20.19	0.66	39.85	0.23	0.43	99.42		150		77.2997	22.7003
Ol5_A27	37.67	0.16	0	20.43	0.72	39.89	0.36	0.33	99.56		156		77.0652	22.9348
Ol5_A28	37.78	0.1	0	20.67	0.51	39.83	0.29	0.37	99.55		162		77.0158	22.9842
Ol5_A29	37.86	0.18	0.08	20.57	0.56	39.51	0.36	0.42	99.54		168		76.9141	23.0859
Ol5_A30	38.18	0.15	0	20.11	0.48	40.04	0.15	0.34	99.45		174		77.6038	22.3962
Ol5_A31	37.76	0.21	0.12	21.29	0.52	39.33	0	0.33	99.56		180		76.265	23.735
Ol5_A32	37.55	0.18	0.18	20.64	0.49	39.93	0.07	0.37	99.41		186		77.1021	22.8979
Ol5_A33	37.9	0.18	0.17	20.65	0.51	39.37	0.2	0.39	99.37		192		76.8263	23.1737
Ol5_A34	37.57	0.24	0	21.02	0.56	39.6	0.08	0.43	99.5		198		76.5788	23.4212
Ol5_A35	37.41	0.21	0	21.89	0.66	38.68	0.25	0.4	99.5		204		75.3462	24.6538
Olivine 6_March 25	SiO2	TiO2	Al2O3	FeO	MnO	MgO	NiO	CaO	Total		µm		Fo %	Fa %
Ol6_A1	37.27	0.23	0.08	23.49	0.61	37.16	0	0.52	99.36		0		73.3146	26.6854
Ol6_A2	36.97	0.21	0	23.38	0.8	37.32	0.24	0.45	99.37		5		73.3319	26.6681
Ol6_A3	37.15	0.07	0.16	23.47	0.67	37.33	0.09	0.44	99.38		10		73.3708	26.6292
Ol6_A4	37.45	0.15	0	23.39	0.63	37.28	0.17	0.47	99.54		15		73.4423	26.5577
Ol6_A5	37.65	0.08	0.05	23.03	0.46	37.8	0.18	0.41	99.66		20		74.1433	25.8567
Ol6_A6	37.21	0.17	0.12	23.6	0.66	37.09	0.19	0.44	99.48		25		73.1475	26.8525
Ol6_A7	37.38	0.16	0	23.43	0.63	37.17	0.22	0.46	99.45		30		73.3522	26.6478
Ol6_A8	37.02	0.12	0	23.47	0.72	37.32	0.32	0.58	99.55		35		73.3247	26.6753
Ol6_A9	36.93	0.32	0	23.46	0.67	37.41	0.3	0.54	99.63		40		73.4207	26.5793
Ol6_A10	37.71	0.2	0	23.35	0.54	37.2	0	0.47	99.47		45		73.5071	26.4929
Ol6_A11	37.43	0.28	0.1	23.43	0.64	36.93	0.22	0.56	99.59		50		73.2171	26.7829
Ol6_A12	37.66	0.13	0	23.15	0.62	37.41	0.19	0.39	99.55		55		73.7135	26.2865
Ol6_A13	37.39	0.13	0.1	22.88	0.66	37.58	0.12	0.44	99.3		60		73.9883	26.0117
Ol6_A14	37.62	0.09	0.13	22.63	0.62	37.87	0.17	0.47	99.6		65		74.3733	25.6267
Ol6_A15	37.54	0.15	0.07	23.67	0.62	36.92	0.26	0.43	99.66		70		73.0332	26.9668
Ol6_A16	37.63	0.19	0.11	22.94	0.62	37.31	0.28	0.47	99.55		75		73.8333	26.1667
Ol6_A17	37.96	0.15	0	22.66	0.55	37.45	0.2	0.47	99.44		80		74.1938	25.8062
Ol6_A18	37.32	0.14	0	23.63	0.74	36.77	0.31	0.51	99.42		85		72.8868	27.1132
Ol6_A20	37.3	0.11	0.12	23.6	0.68	36.95	0.31	0.42	99.49		95		73.0567	26.9433
Ol6_A21	37.11	0.23	0.07	23.66	0.73	36.96	0.16	0.51	99.43		100		72.9725	27.0275
Ol6_A22	37.29	0	0	23.34	0.59	37.57	0.18	0.42	99.39		105		73.6665	26.3335
Ol6_A23	37.45	0.09	0	23.17	0.72	37.7	0.16	0.29	99.58		110		73.7645	26.2355
Ol6_A24	37.47	0.14	0	23.26	0.68	37.52	0.13	0.43	99.63		115		73.6316	26.3684
Ol6_A25	37.36	0.17	0	23.67	0.73	36.88	0.22	0.54	99.57		120		72.9217	27.0783
Ol6_A26	37.34	0.1	0.13	23.48	0.61	37.01	0.3	0.52	99.49		125		73.2436	26.7564
Ol6_A27	37.58	0.29	0	23.02	0.73	37.04	0.27	0.5	99.43		130		73.5356	26.4644
Ol6_A28	36.89	0.14	0	23.53	0.73	37.34	0.28	0.46	99.37		135		73.2785	26.7215
Ol6_A29	37.34	0.12	0.05	23.02	0.71	37.49	0.14	0.43	99.3		140		73.7865	26.2135
Ol6_A30	37.64	0.18	0.11	23.2	0.59	37.36	0	0.4	99.48		145		73.6715	26.3285
Ol6_A31	37.21	0.09	0.1	23.39	0.62	37.62	0.11	0.44	99.58		150		73.6272	26.3728
Ol6_A32	37.59	0.25	0	22.88	0.67	37.35	0.15	0.58	99.47		155		73.8617	26.1383
Ol6_A33	37.91	0.26	0	22.4	0.67	37.75	0.23	0.51	99.73		160		74.4602	25.5398
Ol6_A34	37.59	0.2	0.06	21.94	0.5	38.49	0.13	0.5	99.41		165		75.3472	24.6528
Ol6_A35	38.53	0.14	0	21.06	0.48	38.98	0	0.39	99.58		170		76.329	23.671
Ol6_A36	37.58	0.19	0	21.65	0.52	38.83	0.25	0.45	99.47		175		75.7331	24.2669
Olivine 7_March 25	SiO2	TiO2	Al2O3	FeO	MnO	MgO	NiO	CaO	Total		µm		Fo %	Fa %
Ol7_A1	37.3	0.21	0	22.13	0.57	38.56	0.16	0.49	99.42		0		75.1658	24.8342
Ol7_A2	37.97	0.07	0	22.45	0.5	37.9	0.16	0.52	99.57		6		74.6362	25.3638
Ol7_A3	37.05	0.15	0	23.92	0.66	36.98	0.3	0.58	99.64		12		73.1972	26.8028
Ol7_A4	38.23	0.13	0	20.99	0.47	39.05	0.21	0.43	99.51		18		75.2905	24.7095
Ol7_A6	37.27	0.18	0	23.47	0.67	37.26	0.09	0.52	99.46		24		73.3342	26.6658
Ol7_A7	37.71	0.05	0.1	22.68	0.59	37.91	0.1	0.47	99.61		30		74.3773	25.6227
Ol7_A8	36.95	0.27	0.14	23.34	0.71	37.46	0.11	0.47	99.45		36		73.5111	26.4889
Ol7_A9	37.46	0.19	0.09	22.27	0.6	38.2	0.16	0.5	99.47		42		74.8499	25.1501
Ol7_A10	37.01	0.2	0.12	23.48	0.68	37.37	0.08	0.52	99.46		48		73.3755	26.6245
Ol7_A11	37.12	0.15	0	23.23	0.67	37.72	0.22	0.42	99.53		54		73.7672	26.2328
Ol7_A12	37.32	0.15	0	23.26	0.6	37.47	0.2	0.47	99.47		60		73.6715	26.3285
Ol7_A13	37.01	0.19	0.17	23.59	0.62	37.04	0.16	0.55	99.33		66		73.1619	26.8381
Ol7_A14	36.84	0.15	0.12	24.1	0.65	36.75	0.27	0.56	99.44		72		72.5702	27.4298
Ol7_A15	37.14	0.26	0.05	24.07	0.7	36.64	0.15	0.48	99.49		78		72.4939	27.5061
Ol7_A18	37.12	0.11	0	23.28	0.64	37.69	0.19	0.44	99.47		84		73.7359	26.2641
Ol7_A19	37.62	0.21	0.09	22.44	0.65	37.65	0.21	0.5	99.37		90		74.3935	25.6065
Ol7_A20	38.48	0.15	0.06	19.62	0.62	40.03	0.2	0.46	99.62		96		77.8944	22.1056
Ol7_A21	37.4	0.18	0.39	22.41	0.59	37.75	0.29	0.47	99.48		102		74.5188	25.4812
Ol7_A22	37.51	0.32	0.07	21.55	0.69	38.55	0.28	0.53	99.5		108		75.5398	24.4602
Ol7_A23	37.56	0.15	0	22.65	0.67	38.1	0	0.47	99.6		114		74.4308	25.5692
Olivine 8_March 25	SiO2	TiO2	Al2O3	FeO	MnO	MgO	NiO	CaO	Total		µm		Fo %	Fa %
Ol8_A1	37.55	0.28	0	20.81	0.61	39.36	0.14	0.63	99.38		0		76.6026	23.3974
Ol8_A2	37.54	0	0.06	20.87	0.6	39.6	0.31	0.48	99.46		5		76.6699	23.3301
Ol8_A3	37.91	0.2	0.17	20.71	0.53	39.23	0.2	0.49	99.44		10		76.6953	23.3047
Ol8_A4	37.98	0.22	0	20.91	0.55	39.03	0.19	0.55	99.43		15		76.4185	23.5815
Ol8_A5	37.34	0.16	0.12	21.78	0.61	38.97	0.17	0.47	99.62		20		75.6167	24.3833
Ol8_A6	38.03	0.17	0	20.41	0.63	39.7	0.26	0.38	99.58		25		77.0739	22.9261
Ol8_A7	38	0.18	0	20.61	0.5	39.75	0.22	0.41	99.67		30		77.0389	22.9611
Ol8_A8	37.76	0.22	0	20.35	0.55	40.01	0.26	0.4	99.55		35		77.3292	22.6708
Ol8_A9	38.03	0.18	0.12	20.35	0.57	39.72	0.15	0.44	99.56		40		77.1843	22.8157
Ol8_A10	37.7	0.19	0	19.86	0.64	40.44	0.18	0.49	99.5		45		77.8499	22.1501
Ol8_A11	37.64	0.22	0.11	20.38	0.64	39.67	0.29	0.45	99.4		50		77.0773	22.9227
Ol8_A12	37.45	0.19	0.19	21.64	0.61	38.78	0.23	0.5	99.59		55		75.6422	24.3578
Ol8_A13	37.9	0.14	0.12	19.99	0.57	40.01	0.2	0.41	99.34		60		77.6151	22.3849
Ol8_A14	37.74	0.1	0.1	20.32	0.52	40.05	0.12	0.41	99.36		65		77.3973	22.6027
Ol8_A15	37.97	0.24	0.14	20.16	0.58	39.53	0.18	0.55	99.35		70		77.2518	22.7482
Ol8_A16	37.93	0.15	0.1	20.31	0.57	39.77	0.14	0.44	99.41		75		77.2401	22.7599
Ol8_A17	37.82	0	0.15	20.6	0.43	40.07	0.07	0.4	99.54		80		77.2479	22.7521
Ol8_A18	37.76	0.24	0.13	20.57	0.69	39.24	0.28	0.54	99.45		85		76.6813	23.3187
Ol8_A19	37.92	0.2	0.05	20.6	0.54	39.59	0.19	0.51	99.6		90		76.9419	23.0581
Ol8_A20	37.89	0.27	0.09	20.66	0.7	39.36	0.2	0.45	99.62		95		76.6519	23.3481
Ol8_A21	37.6	0.33	0.22	20.42	0.67	39.15	0.33	0.73	99.45		100		76.7838	23.2162
Ol8_A22	37.73	0.12	0.15	20.54	0.57	39.74	0.18	0.54	99.57		105		77.0337	22.9663
Ol8_A23	37.55	0.16	0	20.41	0.59	40.06	0.2	0.5	99.47		110		77.2669	22.7331
Ol8_A24	37.41	0.14	0	21.07	0.72	39.47	0.18	0.5	99.49		115		76.3437	23.6563
Ol8_A25	38.24	0.2	0	20.23	0.57	39.48	0.3	0.5	99.52		120		77.1789	22.8211
Ol8_A26	37.94	0.14	0.13	20.43	0.51	39.79	0.21	0.38	99.53		125		77.1992	22.8008
Ol8_A27	37.71	0.21	0	19.53	0.56	40.7	0.29	0.46	99.46		130		78.3061	21.6939
Ol8_A28	38.26	0.09	0	19.96	0.53	40.15	0.18	0.42	99.59		135		77.7352	22.2648
Ol8_A29	37.86	0.14	0	20.57	0.58	39.89	0.11	0.45	99.6		140		77.0667	22.9333
Ol8_A30	37.83	0.06	0.26	20.58	0.55	39.58	0.26	0.37	99.49		145		76.9457	23.0543
Ol8_A31	37.89	0.25	0	20.14	0.56	39.86	0.22	0.45	99.37		150		77.4316	22.5684
Ol8_A32	38.37	0	0	20.04	0.48	40.04	0.15	0.42	99.5		155		77.6629	22.3371
Ol8_A33	38.48	0.12	0	20.14	0.49	39.94	0.08	0.42	99.67		160		77.5264	22.4736
Ol8_A34	37.65	0.18	0	20.24	0.65	40.03	0.21	0.43	99.39		165		77.3452	22.6548
Ol8_A35	37.63	0.14	0.15	20.3	0.54	40.1	0.14	0.45	99.45		170		77.4189	22.5811
Ol8_A36	38.03	0.09	0	20.26	0.47	39.99	0.15	0.48	99.47		175		77.4641	22.5359
Ol8_A37	37.58	0.18	0	20.37	0.59	39.92	0.28	0.49	99.41		180		77.2389	22.7611
Ol8_A38	37.77	0.2	0	20.62	0.6	39.52	0.33	0.45	99.49		185		76.8427	23.1573
Ol8_A39	37.49	0.17	0	20.66	0.51	40.02	0.31	0.42	99.58		190		77.1083	22.8917
Ol8_A40	37.72	0.15	0	20.77	0.55	39.61	0.27	0.4	99.47		195		76.8	23.2
Ol8_A41	37.9	0.1	0.13	20.68	0.63	39.22	0.31	0.46	99.43		200		76.6308	23.3692
Ol8_A42	37.14	0.16	0.16	21.91	0.63	38.71	0.18	0.54	99.43		205		75.3691	24.6309
Ol8_A43	37.76	0.23	0	21.08	0.62	39.37	0.16	0.42	99.64		210		76.3736	23.6264
Ol8_A44	37.43	0.08	0.06	20.67	0.49	40.18	0.13	0.39	99.43		215		77.1871	22.8129
Ol8_A45	37.26	0.18	0.08	20.86	0.6	39.91	0.15	0.5	99.54		220		76.8173	23.1827
Ol8_A46	36.33	0.21	0.3	21.73	0.62	39.58	0.19	0.5	99.46		225		76.6927	23.3073
Ol8_A47	38.13	0.18	0.15	19.46	0.63	40.23	0.27	0.41	99.46		230		78.1074	21.8926
Ol8_A48	38.11	0.22	0.08	20.22	0.6	39.73	0.19	0.46	99.61		235		77.2727	22.7273
Ol8_A49	38.09	0.11	0.07	21.79	0.6	38.34	0.14	0.38	99.52		240		74.315	24.685
Olivine 9_March 25	SiO2	TiO2	Al2O3	FeO	MnO	MgO	NiO	CaO	Total		µm		Fo %	Fa %
Ol9_A1	37.68	0.25	0	20.32	0.78	39.69	0.29	0.39	99.4		0		77.0175	22.1224
Ol9_A2	37.36	0.18	0.06	20.59	0.68	39.69	0.37	0.39	99.32		5		76.8763	22.3753
Ol9_A3	38.05	0.23	0	20.31	0.56	39.54	0.22	0.42	99.33		10		77.1465	22.2326
Ol9_A4	37.71	0.16	0.07	20.67	0.6	39.58	0.3	0.37	99.46		15		76.8278	22.5104
Ol9_A5	37.83	0.24	0	20.02	0.67	40.11	0.34	0.37	99.58		20		77.5478	21.7161
Ol9_A6	37.38	0.17	0.06	20.65	0.52	39.82	0.29	0.43	99.32		25		77.0196	22.4089
Ol9_A7	37.77	0.1	0	20.75	0.6	39.81	0.12	0.42	99.57		30		76.8641	22.4776
Ol9_A8	37.52	0.05	0.12	20.98	0.64	39.45	0.25	0.4	99.41		35		76.4765	22.8185
Ol9_A9	37.83	0.2	0	20.53	0.66	39.48	0.36	0.43	99.49		40		76.8492	22.4208
Ol9_A10	37.65	0.19	0	20.51	0.58	39.68	0.23	0.48	99.32		45		77.0236	22.3366
Ol9_A11	37.23	0.23	0.16	20.58	0.64	39.77	0.26	0.48	99.35		50		76.9543	22.342
Ol9_A12	37.76	0.2	0	20.51	0.61	39.52	0.39	0.47	99.46		55		76.9265	22.3988
Ol9_A13	37.65	0.16	0	20.63	0.53	39.7	0.26	0.4	99.33		60		76.9744	22.4417
Ol9_A14	37.74	0.21	0	20.5	0.63	39.67	0.48	0.34	99.57		65		76.9851	22.3202
Ol9_A15	37.92	0.11	0.07	20.46	0.72	39.58	0.22	0.39	99.47		70		76.9019	22.3032
Ol9_A16	37.54	0.26	0	20.7	0.7	39.32	0.33	0.46	99.31		75		76.6002	22.6249
Ol9_A17	37.1	0.17	0	21.11	0.57	39.99	0	0.35	99.29		80		76.6714	22.7076
Ol9_A18	37.62	0.23	0.13	20.59	0.78	39.51	0.34	0.38	99.58		85		76.7107	22.4288
Ol9_A19	37.65	0.19	0	20.94	0.61	39.41	0.3	0.38	99.48		90		76.5169	22.8101
Ol9_A20	37.72	0.2	0.08	20.7	0.74	39.48	0.3	0.4	99.62		95		76.6391	22.5447
Ol9_A21	37.53	0.17	0.18	20.5	0.61	39.62	0.31	0.43	99.35		100		76.9797	22.3468
Ol9_A22	37.51	0.21	0.24	20.95	0.49	39.35	0.23	0.42	99.4		105		76.5826	22.8755
Ol9_A23	37.86	0.22	0	20.41	0.62	39.84	0.2	0.4	99.55		110		77.1446	22.1732
Ol9_A24	37.5	0.18	0	20.41	0.51	40.18	0.15	0.43	99.36		115		77.3871	22.0547
Ol9_A25	37.35	0.27	0.06	20.62	0.64	39.81	0.36	0.36	99.47		120		76.9387	22.3584
Ol9_A26	37.65	0.17	0.08	20.35	0.57	40	0.32	0.39	99.53		125		77.3078	22.0662
Ol9_A27	37.77	0.26	0	20.33	0.58	39.91	0.2	0.4	99.45		130		77.2765	22.0853
Ol9_A28	37.72	0.16	0.2	20.16	0.54	39.84	0.34	0.42	99.38		135		77.423	21.9807
Ol9_A29	37.8	0.19	0.1	20.22	0.56	40.19	0.08	0.42	99.56		140		77.5082	21.8782
Ol9_A30	37.76	0.24	0.21	19.78	0.68	39.84	0.4	0.42	99.33		145		77.6246	21.6225
Ol9_A31	38.11	0.24	0	19.98	0.61	40.14	0.18	0.42	99.68		150		77.6457	21.6838
Ol9_A32	37.52	0.25	0	19.89	0.63	40.25	0.26	0.49	99.29		155		77.7519	21.5566
Ol9_A33	37.61	0.19	0.09	20.24	0.55	40.03	0.35	0.36	99.42		160		77.4302	21.9652
Ol9_A34	37.78	0.21	0.1	20.83	0.65	39.26	0.23	0.47	99.53		165		76.5064	22.7739
Ol9_A35	37.42	0.16	0.13	23.86	0.72	36.29	0.3	0.47	99.35		170		72.4558	26.7274
Olivine 10_March 25	SiO2	TiO2	Al2O3	FeO	MnO	MgO	NiO	CaO	Total		µm		Fo %	Fa %
Ol10_A1	37.36	0.18	0.15	22.02	0.61	38.14	0.23	0.58	99.27		0		75.0183	24.2999
Ol10_A2	37.56	0.29	0.21	21.54	0.72	38.22	0.34	0.51	99.39		3		75.3636	23.8296
Ol10_A3	37.35	0.29	0	21.79	0.57	38.68	0.3	0.5	99.48		6		75.5039	23.8638
Ol10_A4	37.12	0.29	0.13	21.7	0.68	38.84	0.16	0.52	99.44		9		75.5625	23.6857
Ol10_A5	37.77	0.07	0	21.74	0.58	38.87	0.21	0.37	99.61		12		75.6273	23.7314
Ol10_A6	37.62	0.11	0	21.71	0.6	38.81	0.2	0.47	99.52		15		75.6069	23.7289
Ol10_A7	37.81	0.15	0.08	21.4	0.62	38.67	0.24	0.5	99.47		18		75.7808	23.5288
Ol10_A8	37.58	0.24	0	21.73	0.6	38.81	0.21	0.43	99.6		21		75.5904	23.7456
Ol10_A9	37.9	0.16	0.1	21.65	0.59	38.49	0.11	0.46	99.46		24		75.5121	23.8302
Ol10_A10	37.45	0.31	0.26	21.12	0.73	38.48	0.41	0.52	99.28		27		75.8314	23.3511
Ol10_A11	37.51	0.11	0	21.28	0.7	39.01	0.2	0.56	99.37		30		75.9735	23.2519
Ol10_A12	37.62	0.12	0	21.57	0.64	38.95	0.19	0.45	99.54		33		75.7554	23.5373
Ol10_A13	37.55	0.32	0.14	21.11	0.63	38.95	0.27	0.48	99.45		36		76.146	23.1541
Ol10_A14	37.98	0.23	0	21.12	0.57	39.01	0.12	0.44	99.47		39		76.2164	23.1508
Ol10_A15	38.09	0.13	0	20.76	0.69	39.07	0.19	0.52	99.45		42		76.4438	22.7891
Ol10_A16	37.7	0.2	0.08	21.14	0.69	38.97	0.35	0.51	99.64		45		76.0796	23.1549
Ol10_A17	37.82	0.3	0	20.61	0.68	39.34	0.23	0.49	99.47		48		76.7017	22.5449
Ol10_A18	37.69	0.13	0	20.89	0.6	39.4	0.33	0.56	99.6		51		76.5625	22.775
Ol10_A19	37.21	0.11	0.15	20.45	0.7	39.99	0.39	0.45	99.45		54		77.1097	22.1234
Ol10_A20	37.68	0.19	0.14	20.64	0.73	39.37	0.29	0.48	99.52		57		76.6477	22.5447
Ol10_A21	37.65	0.24	0.11	20.22	0.52	40.03	0.1	0.5	99.37		60		77.4726	21.9555
Ol10_A22	37.95	0.18	0.07	20.11	0.56	39.78	0.25	0.51	99.41		63		77.4218	21.9589
Ol10_A23	37.62	0.22	0.19	20.54	0.65	39.53	0.25	0.4	99.4		66		76.8718	22.4099
Ol10_A24	37.63	0.22	0	20.03	0.65	40.14	0.29	0.55	99.51		69		77.5695	21.7167
Ol10_A25	37.97	0.18	0.14	19.87	0.53	40.06	0.07	0.56	99.38		72		77.7725	21.6428
Ol10_A26	38.02	0.21	0.06	19.45	0.52	40.59	0.21	0.46	99.52		75		78.3623	21.0673
Ol10_A27	38.07	0.26	0	19.31	0.66	40.49	0.21	0.46	99.46		78		78.3189	20.9557
Ol10_A28	38.3	0.17	0	18.99	0.56	40.42	0.26	0.53	99.23		81		78.6496	20.7312
Ol10_A29	37.93	0.25	0	19.12	0.41	41.14	0.08	0.46	99.39		84		78.9632	20.5896
Ol10_A30	37.46	0.29	0	19.16	0.71	41.06	0.27	0.48	99.43		87		78.6392	20.5881
Ol10_A31	37.77	0.37	0	19.39	0.78	40.32	0.21	0.47	99.31		90		78.0761	21.0657
Ol10_A32	38.01	0.2	0.18	19.39	0.53	40.38	0.21	0.47	99.37		93		78.3167	21.0992
Ol10_A33	38.08	0.17	0.18	20.11	0.66	39.66	0.28	0.33	99.47		96		77.2833	21.9859
Ol10_A34	37.37	0.27	0.16	22.26	0.73	37.91	0.47	0.41	99.58		99		74.6058	24.5779
Ol10_A35	37.36	0.23	0.13	25.81	0.69	34.46	0.21	0.6	99.49		102		69.8522	29.353
Olivine 11_March 25	SiO2	TiO2	Al2O3	FeO	MnO	MgO	NiO	CaO	Total		µm		Fo %	Fa %
Ol11_A1	38.19	0.28	0	19.76	0.64	39.76	0.25	0.51	99.39		0		77.6411	21.6487
Ol11_A2	37.74	0.15	0.11	20.19	0.45	39.88	0.34	0.54	99.4		4		77.4922	22.011
Ol11_A3	38.09	0.2	0	20.75	0.64	39.04	0.41	0.42	99.55		8		76.4809	22.8066
Ol11_A4	38.05	0.09	0.19	19.87	0.56	39.91	0.25	0.43	99.35		12		77.6818	21.6988
Ol11_A5	37.79	0.23	0	20.37	0.59	39.77	0.19	0.48	99.42		16		77.1726	22.1768
Ol11_A7	38	0.08	0	20.3	0.53	39.63	0.35	0.5	99.39		20		77.2207	22.1925
Ol11_A8	37.72	0.23	0	20.47	0.61	39.59	0.31	0.44	99.37		24		76.9915	22.3344
Ol11_A9	37.96	0.2	0	20.35	0.63	39.45	0.31	0.52	99.42		28		77.0127	22.2885
Ol11_A10	37.17	0.27	0.13	20.24	0.67	39.76	0.36	0.56	99.16		32		77.2094	22.0513
Ol11_A11	37.98	0.16	0.09	20.44	0.48	39.74	0.15	0.49	99.53		36		77.1942	22.276
Ol11_A12	37.88	0.15	0	20.3	0.61	39.71	0.36	0.42	99.43		40		77.1879	22.1384
Ol11_A13	37.88	0.16	0.07	20.07	0.64	39.83	0.36	0.38	99.39		44		77.4091	21.8841
Ol11_A14	37.81	0.25	0	20.45	0.59	39.53	0.34	0.44	99.41		48		76.9984	22.3485
Ol11_A15	38.03	0.23	0	20.14	0.62	39.52	0.34	0.49	99.37		52		77.23	22.0815
Ol11_A16	37.86	0.21	0.14	20.66	0.55	39.37	0.32	0.41	99.52		56		76.7839	22.6066
Ol11_A17	37.8	0.34	0	20.42	0.67	39.41	0.44	0.53	99.61		60		76.9016	22.3555
Ol11_A18	38.2	0.2	0.14	20.59	0.62	39	0.23	0.45	99.43		64		76.6144	22.6935
Ol11_A20	38.11	0.13	0.14	19.6	0.57	40.34	0.17	0.38	99.44		68		78.0868	21.2862
Ol11_A21	37.81	0.21	0	20.18	0.68	40.05	0.22	0.44	99.59		72		77.3788	21.8746
Ol11_A22	37.99	0.17	0	20.2	0.53	39.94	0.16	0.39	99.38		76		77.4416	21.9744
Ol11_A23	37.76	0.12	0.07	20.43	0.55	39.95	0.19	0.41	99.48		80		77.2358	22.16
Ol11_A24	38.06	0.27	0	20.02	0.58	39.99	0.13	0.43	99.48		84		77.5725	21.7882
Ol11_A25	37.94	0.24	0	20.16	0.6	39.72	0.29	0.42	99.37		88		77.3189	22.0174
Ol11_A26	37.97	0.22	0.2	19.97	0.52	39.83	0.22	0.36	99.29		92		77.5965	21.8278
Ol11_A27	38.39	0.28	0.13	19.95	0.49	39.64	0.28	0.35	99.51		96		77.5562	21.8991
Ol11_A28	37.6	0.14	0.32	20.69	0.74	39.17	0.32	0.44	99.42		100		76.506	22.6727
Ol11_A29	37.83	0.31	0.26	19.95	0.62	39.39	0.4	0.36	99.12		104		77.3335	21.9748
Ol11_A30	37.85	0.11	0.08	20.79	0.53	39.59	0.12	0.36	99.43		108		76.7912	22.6246
Ol11_A32	38.3	0.19	0.13	20.02	0.63	39.62	0.31	0.38	99.58		112		77.3674	21.9335
Ol11_A33	37.81	0.12	0.22	20.63	0.61	39.34	0.26	0.45	99.44		116		76.7444	22.5794
Ol11_A34	38.38	0.18	0.09	19.65	0.58	40.02	0.21	0.41	99.52		120		77.8991	21.4594
Ol11_A35	37.76	0.18	0	20.19	0.52	39.7	0.37	0.44	99.16		124		77.3532	22.0711
Ol11_A36	38.42	0.24	0.13	19.86	0.53	39.79	0.13	0.44	99.54		128		77.6639	21.7483
Ol11_A37	38.05	0.21	0.13	19.8	0.57	39.98	0.21	0.41	99.36		132		77.763	21.607
Ol11_A38	38.12	0.11	0.07	19.84	0.58	40.09	0.19	0.37	99.37		136		77.768	21.5927
Ol11_A39	38.01	0.14	0.2	19.87	0.6	39.83	0.19	0.4	99.24		140		77.6126	21.723
Ol11_A40	38.23	0.26	0.13	19.96	0.49	39.74	0.16	0.41	99.38		144		77.5915	21.8649
Ol11_A41	37.86	0.19	0	20.24	0.63	39.89	0.29	0.45	99.55		148		77.3008	22.0055
Ol11_A42	38.24	0.11	0	20.43	0.59	39.59	0	0.44	99.4		152		77.0421	22.3055
Ol11_A43	37.76	0.24	0	22.12	0.62	38.06	0.29	0.41	99.5		156		74.8878	24.419
Olivine 12_March 25	SiO2	TiO2	Al2O3	FeO	MnO	MgO	NiO	CaO	Total		µm		Fo %	Fa %
Ol12_A1	37.87	0.13	0.21	22.32	0.59	37.85	0.08	0.43	99.48		0		74.6433	24.6956
Ol12_A2	37.99	0.28	0.17	21.68	0.74	37.84	0.4	0.51	99.61		3		75.0436	24.1225
Ol12_A3	37.94	0.08	0.37	22.1	0.53	37.59	0.11	0.51	99.23		6		74.746	24.6552
Ol12_A4	37.62	0.12	0	22.09	0.67	38.25	0.29	0.5	99.54		9		74.9643	24.2895
Ol12_A5	37.66	0.17	0	22.26	0.68	38.09	0.29	0.42	99.57		12		74.7371	24.5048
Ol12_A6	37.32	0.18	0	22.06	0.64	38.3	0.25	0.6	99.35		15		75.0386	24.2489
Ol12_A7	37.75	0.2	0	22.09	0.72	37.99	0.19	0.45	99.39		18		74.7942	24.4003
Ol12_A8	37.39	0.21	0.11	22.56	0.53	38.25	0	0.46	99.51		21		74.6948	24.7171
Ol12_A9	37.42	0.15	0	22.31	0.57	38.4	0.11	0.48	99.44		24		74.9402	24.4277
Ol12_A10	37.41	0.12	0.07	22.42	0.68	37.9	0.33	0.44	99.37		27		74.5108	24.7295
Ol12_A11	37.68	0.08	0.07	22.21	0.59	38.36	0.17	0.37	99.53		30		74.9861	24.3585
Ol12_A12	37.78	0.12	0.07	22.54	0.53	37.83	0.1	0.39	99.36		33		74.502	24.9049
Ol12_A13	37.78	0.19	0	22.37	0.65	37.71	0	0.52	99.22		36		74.4815	24.789
Ol12_A14	37.68	0.25	0.11	22.12	0.74	37.81	0.33	0.45	99.49		39		74.663	24.5067
Ol12_A15	38.02	0.19	0	22.19	0.68	37.77	0.2	0.5	99.55		42		74.6353	24.6011
Ol12_A16	37.66	0.24	0.21	21.58	0.68	38.11	0.35	0.46	99.29		45		75.3105	23.9259
Ol12_A17	37.38	0.28	0.23	22.32	0.71	37.93	0.14	0.47	99.46		48		74.5831	24.6236
Ol12_A18	37.59	0.2	0	22.29	0.63	38.24	0.19	0.45	99.59		51		74.8282	24.4713
Ol12_A19	37.64	0.37	0	21.9	0.72	37.97	0.19	0.61	99.4		54		74.9416	24.2508
Ol12_A20	37.8	0.18	0.13	21.51	0.5	38.65	0.2	0.46	99.43		57		75.7809	23.662
Ol12_A21	37.59	0.2	0	21.73	0.63	38.59	0.15	0.59	99.48		60		75.4602	23.8398
Ol12_A22	37.69	0.24	0	21.26	0.5	38.91	0.29	0.58	99.47		63		76.112	23.3322
Ol12_A23	38.02	0.2	0.09	20.78	0.56	39.2	0.24	0.46	99.55		66		76.5972	22.781
Ol12_A24	37.55	0.32	0.13	20.33	0.66	39.53	0.32	0.52	99.36		69		77.0398	22.2293
Ol12_A25	38.04	0.2	0.23	19.89	0.69	39.76	0.27	0.45	99.53		72		77.4878	21.7481
Ol12_A26	37.83	0.31	0.08	19.85	0.61	39.92	0.25	0.48	99.33		75		77.6602	21.6655
Ol12_A27	37.86	0.15	0.1	20.5	0.56	39.67	0.2	0.39	99.43		78		77.0445	22.3375
Ol12_A28	38.06	0.22	0.12	20.98	0.64	38.59	0.26	0.48	99.35		81		76.0777	23.2054
Ol12_A29	38.11	0.21	0.38	22.79	0.62	36.79	0	0.5	99.4		84		73.6852	25.6092
Olivine 13_March 25	SiO2	TiO2	Al2O3	FeO	MnO	MgO	NiO	CaO	Total		µm		Fo %	Fa %
Ol13_A1	38.1	0.27	0.12	17.92	0.46	41.81	0.33	0.44	99.45		0		80.2105	19.2881
Ol13_A2	37.84	0.38	0.07	17.95	0.65	41.63	0.5	0.39	99.41		4		79.9498	19.3409
Ol13_A3	37.3	0.23	0.23	18.33	0.46	41.97	0.38	0.44	99.34		8		79.9194	19.5829
Ol13_A4	37.55	0.31	0	18.08	0.45	42.35	0.43	0.36	99.53		12		80.2852	19.2301
Ol13_A5	37.83	0.37	0	17.92	0.56	41.75	0.46	0.45	99.34		16		80.1002	19.2893
Ol13_A6	37.62	0.18	0.23	18.2	0.52	41.86	0.37	0.39	99.37		20		79.9365	19.4992
Ol13_A7	38.02	0.26	0.06	18.11	0.53	41.84	0.25	0.46	99.53		24		79.9973	19.4269
Ol13_A8	38.03	0.23	0.09	18.13	0.49	41.82	0.31	0.39	99.49		28		80.0073	19.46
Ol13_A9	38.22	0.16	0.13	17.89	0.39	41.88	0.33	0.35	99.35		32		80.3241	19.2508
Ol13_A10	38.4	0.14	0.1	17.92	0.38	42.01	0.26	0.4	99.61		36		80.3559	19.2311
Ol13_A11	37.79	0.22	0.18	18.74	0.34	41.69	0.21	0.4	99.57		40		79.5653	20.066
Ol13_A12	38.02	0.24	0	18.11	0.52	41.96	0.33	0.42	99.6		44		80.0518	19.3845
Ol13_A13	38.19	0.27	0	18.26	0.41	41.67	0.33	0.49	99.62		48		79.9076	19.6456
Ol13_A14	38.19	0.17	0.07	18.14	0.46	41.84	0.29	0.39	99.55		52		80.0324	19.4676
Ol13_A15	37.85	0.15	0	18.31	0.41	42.32	0.13	0.4	99.57		56		80.1124	19.4466
Ol13_A16	37.87	0.23	0	18.26	0.4	42.08	0.32	0.35	99.51		60		80.073	19.4945
Ol13_A17	37.85	0.26	0	18.48	0.44	41.81	0.34	0.37	99.55		64		79.7472	19.7759
Ol13_A18	37.88	0.23	0.1	18.47	0.36	41.58	0.42	0.42	99.46		68		79.7359	19.8718
Ol13_A19	38.62	0.21	0.07	18	0.49	41.91	0	0.31	99.61		72		80.1533	19.3142
Ol13_A20	37.66	0.25	0	18.04	0.49	42.35	0.31	0.47	99.57		76		80.2847	19.1874
Ol13_A21	37.42	0.29	0	18.11	0.63	42.13	0.36	0.4	99.34		80		80.0212	19.2989
Ol13_A22	37.61	0.22	0.08	18.43	0.57	41.74	0.44	0.4	99.49		84		79.6504	19.7315
Ol13_A23	37.61	0.25	0.09	18.19	0.51	42.08	0.3	0.4	99.43		88		80.0376	19.4112
Ol13_A24	37.66	0.23	0.17	18.17	0.54	42.01	0.3	0.42	99.5		92		80.0021	19.4135
Ol13_A25	37.96	0	0.15	18.61	0.43	41.88	0.1	0.38	99.51		96		79.6721	19.8631
Ol13_A26	38.2	0.28	0.18	18.09	0.42	41.77	0.17	0.41	99.52		100		80.0836	19.4589
Ol13_A27	38.31	0.15	0.1	18.56	0.53	41.37	0.14	0.4	99.56		104		79.429	19.9927
Ol13_A28	37.72	0.28	0.1	19.02	0.44	41.28	0.11	0.48	99.43		108		79.0787	20.4423
Ol13_A29	38.26	0.15	0.09	19.56	0.56	40.44	0.2	0.39	99.65		112		78.1716	21.2132
Ol13_A30	37.92	0.19	0	20.95	0.47	39.37	0.3	0.42	99.62		116		76.6087	22.8716
Olivine 14_March 25	SiO2	TiO2	Al2O3	FeO	MnO	MgO	NiO	CaO	Total		µm		Fo %	Fa %
Ol14_A1	37.19	0.27	0.08	21.8	0.73	38.64	0.18	0.57	99.46		0		75.3427	23.8485
Ol14_A2	37.52	0.24	0	21.56	0.58	38.84	0.24	0.38	99.36		5		75.762	23.5951
Ol14_A3	37.4	0.1	0.07	21.8	0.69	38.82	0.26	0.41	99.55		10		75.4623	23.7756
Ol14_A4	37.37	0.14	0.09	21.77	0.57	38.84	0.27	0.44	99.49		15		75.5967	23.7729
Ol14_A7	36.98	0.22	0	22.26	0.6	38.58	0.31	0.48	99.43		20		75.0439	24.2929
Ol14_A8	37.55	0.2	0	21.44	0.67	38.92	0.16	0.51	99.45		25		75.8237	23.4346
Ol14_A9	38.19	0.13	0	21.71	0.61	38.33	0.23	0.38	99.58		30		75.3682	23.9502
Ol14_A10	37.59	0.39	0	21.44	0.66	38.72	0.15	0.46	99.41		35		75.7376	23.5289
Ol14_A11	37.01	0.25	0.17	21.83	0.72	38.73	0.33	0.44	99.48		40		75.3695	23.8343
Ol14_A12	37.31	0.13	0.07	21.48	0.65	38.93	0.26	0.55	99.38		45		75.8121	23.4687
Ol14_A13	37.33	0.1	0.28	21.68	0.5	38.89	0.2	0.44	99.42		50		75.7534	23.6932
Ol14_A14	37.18	0.2	0	22.03	0.67	38.5	0.24	0.51	99.33		55		75.1357	24.1213
Ol14_A15	37.5	0.13	0.12	21.97	0.65	38.76	0	0.51	99.64		60		75.3271	23.9551
Ol14_A16	36.93	0.15	0	22.02	0.72	38.7	0.26	0.49	99.27		65		75.1991	24.006
Ol14_A17	36.72	0.25	0	22.45	0.56	38.78	0.3	0.43	99.49		70		75.0187	24.3657
Ol14_A18	37.08	0.3	0.12	21.7	0.6	38.65	0.4	0.55	99.4		75		75.5389	23.7947
Ol14_A19	37.43	0.2	0	21.59	0.64	38.95	0.22	0.45	99.48		80		75.7389	23.554
Ol14_A20	36.71	0.28	0	21.82	0.72	38.94	0.28	0.54	99.29		85		75.478	23.729
Ol14_A21	37.22	0.17	0.13	21.76	0.69	38.86	0.21	0.39	99.43		90		75.5142	23.7238
Ol14_A22	37.81	0.19	0	21.36	0.6	38.86	0.27	0.43	99.52		95		75.9208	23.4131
Ol14_A23	37.36	0.24	0.08	21.6	0.64	38.67	0.26	0.52	99.37		100		75.5978	23.6913
Ol14_A25	38.14	0.21	0	20.54	0.62	39.22	0.31	0.38	99.42		105		76.7571	22.5534
Ol14_A26	37.44	0.17	0	21.44	0.59	39.04	0.34	0.55	99.57		110		75.9472	23.4006
Ol14_A27	37.49	0.17	0.21	21.2	0.66	38.89	0.33	0.43	99.38		115		76.0175	23.2494
Olivine 15_March 25	SiO2	TiO2	Al2O3	FeO	MnO	MgO	NiO	CaO	Total		µm		Fo %	Fa %
Ol15b_A1	37.03	0.18	0	22.02	0.61	38.72	0.31	0.45	99.32		0		75.3001	24.0258
Ol15b_A2	37.15	0.33	0	22	0.65	38.44	0.27	0.54	99.38		5		75.148	24.13
Ol15b_A3	37.25	0.35	0	21.92	0.62	38.36	0.39	0.5	99.39		10		75.2002	24.1091
Ol15b_A4	36.93	0.26	0	22.23	0.6	38.91	0.17	0.42	99.52		15		75.2276	24.1132
Ol15b_A5	36.99	0.17	0.22	21.51	0.63	39.32	0.25	0.5	99.59		20		75.9863	23.3218
Ol15b_A6	36.75	0.21	0	22.14	0.61	39.07	0.3	0.45	99.53		25		75.3691	23.9623
Ol15b_A7	37.22	0.19	0.11	21.92	0.78	38.52	0.32	0.55	99.61		30		75.1443	23.9911
Ol15b_A8	36.68	0.26	0.13	22.19	0.69	38.75	0.29	0.47	99.46		35		75.1089	24.1311
Ol15b_A9	37.56	0.2	0	22.06	0.62	38.57	0.16	0.39	99.56		40		75.1866	24.1266
Ol15b_A10	37.29	0.35	0	21.7	0.77	38.43	0.44	0.52	99.5		45		75.2905	23.8523
Ol15b_A11	37.71	0.24	0	22.36	0.7	38.11	0.07	0.48	99.67		50		74.6482	24.5727
Ol15b_A12	37.1	0.23	0.08	22.07	0.6	38.64	0.24	0.47	99.43		55		75.2288	24.1074
Ol15b_A13	37.08	0.25	0	22.26	0.75	38.63	0.19	0.43	99.59		60		74.9441	24.2291
Ol15b_A14	37.21	0.2	0.1	22.25	0.61	38.28	0.28	0.56	99.49		65		74.8974	24.4244
Ol15b_A15	37.02	0.1	0.2	22.28	0.7	38.37	0.35	0.46	99.48		70		74.8421	24.382
Ol15b_A16	37.65	0.24	0	22.17	0.66	38.48	0.1	0.35	99.65		75		75.0193	24.2496
Ol15b_A17	36.75	0.19	0.07	21.67	0.6	39.11	0.51	0.44	99.34		80		75.7816	23.5578
Ol15b_A18	37	0	0	22.43	0.55	38.92	0.14	0.42	99.46		85		75.1107	24.2861
Ol15b_A19	37.11	0.36	0.14	21.47	0.62	38.88	0.3	0.57	99.45		90		75.822	23.491
Ol15b_A20	37.17	0.11	0	22.22	0.64	38.64	0.18	0.51	99.47		95		75.0726	24.2208

## Sheet: April 11,2017
Core-to-rim concentration profiles of olivine crystals from the April 11, 2017 eruption at Mt. Etna
Olivine 1_April 11	SiO2	TiO2	Al2O3	FeO	MnO	MgO	NiO	CaO	Total		µm		Fo %	Fa %
Ol1_A1	37.1	0.16	0.05	24.58	0.51	36.4	0.23	0.47	99.5		0		72.1072	27.8928
Ol1_A2	37.05	0.18	0.13	24.19	0.68	36.62	0.24	0.47	99.56		5		72.4028	27.5972
Ol1_A3	37.01	0.24	0	24.32	0.63	36.56	0.29	0.44	99.49		10		72.3063	27.6937
Ol1_A4	36.97	0.14	0	24.07	0.7	36.79	0.28	0.54	99.49		15		72.5753	27.4247
Ol1_A5	37.45	0.16	0.21	24	0.59	36.53	0.09	0.5	99.53		20		72.5804	27.4196
Ol1_A6	37.06	0.2	0	24.22	0.62	36.66	0.27	0.54	99.57		25		72.4493	27.5507
Ol1_A7	37.15	0.1	0.09	24.13	0.61	36.9	0.15	0.4	99.53		30		72.6597	27.3403
Ol1_A8	37.27	0.22	0	23.82	0.7	36.83	0.14	0.53	99.51		35		72.7982	27.2018
Ol1_A9	37.39	0.17	0.19	23.88	0.69	36.52	0.22	0.45	99.51		40		72.5901	27.4099
Ol1_A10	37.31	0.29	0.19	23.83	0.75	36.38	0.25	0.58	99.58		45		72.5048	27.4952
Ol1_A11	37.4	0.08	0.06	24	0.61	36.71	0.16	0.48	99.5		50		72.6617	27.3383
Ol1_A12	37.19	0.04	0	23.85	0.75	36.99	0.36	0.44	99.62		55		72.819	27.181
Ol1_A13	37.49	0.16	0.16	23.81	0.69	36.65	0.26	0.44	99.66		60		72.7173	27.2827
Ol1_A14	37.07	0.22	0.18	23.93	0.78	36.68	0.22	0.42	99.5		65		72.5631	27.4369
Ol1_A15	37.09	0.17	0.06	24.23	0.6	36.61	0.28	0.48	99.52		70		72.4303	27.5697
Ol1_A16	36.92	0.24	0	24.17	0.68	36.58	0.34	0.51	99.44		75		72.397	27.603
Ol1_A17	36.88	0.24	0.21	24.04	0.72	36.45	0.35	0.53	99.42		80		72.3979	27.6021
Ol1_A18	37.02	0.16	0.11	24.28	0.66	36.73	0.08	0.52	99.56		85		72.4068	27.5932
Ol1_A19	36.75	0.12	0.05	24.35	0.72	36.83	0.3	0.38	99.5		90		72.3566	27.6434
Ol1_A20	37.28	0.12	0	24.17	0.69	36.68	0.23	0.46	99.63		95		72.4434	27.5566
Ol1_A21	37.39	0.05	0.16	24.14	0.66	36.55	0.2	0.45	99.6		100		72.4211	27.5789
Ol1_A22	37.17	0.18	0	24.38	0.62	36.35	0.2	0.49	99.39		105		72.1507	27.8493
Ol1_A23	37.21	0.16	0	24.1	0.63	36.91	0.12	0.46	99.59		110		72.6729	27.3271
Ol1_A24	36.73	0.24	0	24.1	0.74	36.87	0.24	0.45	99.37		115		72.5619	27.4381
Ol1_A25	36.87	0.28	0.11	24.07	0.82	36.77	0.14	0.51	99.57		120		72.4669	27.5331
Ol1_A26	37.42	0.07	0.27	24.18	0.6	36.49	0.1	0.47	99.6		125		72.405	27.595
Ol1_A27	36.85	0.25	0.14	24.14	0.67	36.63	0.38	0.47	99.53		130		72.4566	27.5434
Ol1_A28	37.26	0.04	0.16	24.25	0.64	36.68	0.13	0.46	99.62		135		72.4199	27.5801
Ol1_A29	37.32	0.15	0	23.92	0.56	36.85	0.1	0.49	99.39		140		72.8427	27.1573
Ol1_A30	37.23	0.2	0.06	23.89	0.64	36.92	0.12	0.46	99.52		145		72.839	27.161
Ol1_A31	37.35	0.23	0	24.04	0.73	36.41	0.28	0.46	99.5		150		72.3678	27.6322
Ol1_A32	37.21	0.23	0.08	24.17	0.63	36.51	0.2	0.43	99.46		155		72.3995	27.6005
Ol1_A33	37.25	0.18	0.11	23.9	0.58	36.86	0.12	0.52	99.52		160		72.8478	27.1522
Ol1_A34	37.47	0.13	0	23.7	0.65	36.89	0.2	0.49	99.53		165		72.9683	27.0317
Ol1_A35	37.23	0.23	0.15	24.07	0.7	36.29	0.34	0.45	99.46		170		72.3021	27.6979
Ol1_A36	37.11	0.11	0.15	23.81	0.7	36.88	0.21	0.45	99.42		175		72.8331	27.1669
Ol1_A37	37.35	0.13	0.14	23.68	0.66	36.76	0.25	0.55	99.52		180		72.9066	27.0934
Ol1_A38	37.42	0.2	0.13	23.66	0.59	36.77	0.12	0.53	99.42		185		72.9858	27.0142
Ol1_A39	37.52	0.1	0	23.95	0.69	36.48	0.21	0.51	99.46		190		72.5116	27.4884
Ol1_A40	37.65	0.12	0.09	23.86	0.72	36.33	0.25	0.46	99.48		195		72.4777	27.5223
Ol1_A41	37.29	0.25	0	23.85	0.64	36.69	0.26	0.56	99.54		200		72.7476	27.2524
Ol1_A42	37.07	0.16	0.11	24	0.64	36.81	0.17	0.5	99.46		205		72.6913	27.3087
Ol1_A43	37.36	0.17	0	24.21	0.66	36.49	0.2	0.5	99.59		210		72.3319	27.6681
Ol1_A44	37.64	0.1	0	23.48	0.6	36.99	0.18	0.5	99.49		215		73.2412	26.7588
Ol1_A45	37.12	0.17	0	23.75	0.66	36.99	0.42	0.46	99.57		220		72.9731	27.0269
Ol1_A46	37.37	0.07	0	23.63	0.69	37.19	0.12	0.36	99.43		225		73.1516	26.8484
Ol1_A47	37.29	0.24	0	24.04	0.78	36.64	0.13	0.48	99.6		230		72.4528	27.5472
Ol1_A48	37.57	0.1	0	23.7	0.69	36.86	0.21	0.45	99.58		235		72.9195	27.0805
Ol1_A49	37.71	0.11	0	23.39	0.67	37.11	0.2	0.47	99.66		240		73.3202	26.6798
Ol1_A50	37.35	0.2	0.21	23.62	0.72	36.71	0.08	0.5	99.39		245		72.8791	27.1209
Ol1_A51	37.33	0.2	0	23.42	0.59	37.21	0.25	0.49	99.49		250		73.4142	26.5858
Ol1_A52	37.06	0.27	0.05	23.33	0.71	37.24	0.22	0.57	99.45		255		73.4043	26.5957
Ol1_A53	37.23	0.26	0	23.13	0.67	37.22	0.38	0.49	99.38		260		73.5896	26.4104
Ol1_A54	37.04	0.22	0.14	23.05	0.67	37.56	0.29	0.56	99.53		265		73.8311	26.1689
Ol1_A55	37.59	0.15	0	22.68	0.7	37.76	0.24	0.47	99.59		270		74.2104	25.7896
Ol1_A56	37.48	0.2	0	21.99	0.7	38.27	0.28	0.58	99.5		275		75.0315	24.9685
Ol1_A57	37.65	0.24	0.13	21.35	0.55	39.05	0.2	0.47	99.64		280		76.0602	23.9398
Ol1_A58	38.04	0.11	0.05	20.99	0.42	39.35	0.13	0.46	99.55		285		76.6085	23.3915
Ol1_A59	37.75	0.14	0	21.45	0.57	39.04	0.13	0.38	99.46		290		75.9557	24.0443
Ol1_A60	38.06	0.25	0	20.82	0.74	39.01	0.27	0.52	99.67		295		76.3233	23.6767
Olivine 2_April 11	SiO2	TiO2	Al2O3	FeO	MnO	MgO	NiO	CaO	Total		µm		Fo %	Fa %
Ol2_A1	37.16	0.2	0.12	23.19	0.64	37.57	0.07	0.48	99.43		0		73.7471	26.2529
Ol2_A2	38.02	0.15	0	22.36	0.7	37.71	0.19	0.4	99.53		6		74.448	25.552
Ol2_A3	36.99	0.27	0.12	22.8	0.66	37.77	0.24	0.5	99.35		12		74.1505	25.8495
Ol2_A4	37.2	0.1	0.17	22.9	0.66	37.6	0.22	0.52	99.37		18		73.9822	26.0178
Ol2_A5	37.37	0.28	0.25	22.85	0.66	37.39	0.12	0.51	99.43		24		73.9152	26.0848
Ol2_A6	37.5	0.19	0	22.82	0.64	37.56	0.19	0.49	99.39		30		74.0437	25.9563
Ol2_A7	37.37	0.12	0	22.98	0.59	37.68	0.22	0.47	99.43		36		74.0157	25.9843
Ol2_A8	37.41	0.14	0.07	22.82	0.63	37.74	0.23	0.49	99.53		42		74.1438	25.8562
Ol2_A9	37.71	0.12	0.09	22.17	0.58	38.14	0.16	0.48	99.45		48		74.9194	25.0806
Ol2_A10	37.44	0.08	0.07	22.43	0.59	38.16	0.07	0.51	99.35		54		74.707	25.293
Ol2_A11	37.64	0.24	0.16	21.96	0.65	37.98	0.3	0.49	99.42		60		74.9556	25.0444
Ol2_A12	38.13	0.21	0	21.82	0.62	38.07	0.16	0.47	99.48		66		75.1415	24.8585
Ol2_A13	37.66	0.24	0.06	22.12	0.61	37.99	0.21	0.53	99.42		72		74.8616	25.1384
Ol2_A14	37.34	0.19	0	23.54	0.73	36.96	0.22	0.47	99.45		78		73.0696	26.9304
Olivine 3_April 11	SiO2	TiO2	Al2O3	FeO	MnO	MgO	NiO	CaO	Total		µm		Fo %	Fa %
Ol3_A1	37.71	0.18	0	23.14	0.64	37.25	0.27	0.39	99.58		0		73.6219	26.3781
Ol3_A2	37.61	0.27	0	23.09	0.6	37.41	0.06	0.53	99.57		5		73.7789	26.2211
Ol3_A3	37.45	0.2	0	22.96	0.58	37.61	0.19	0.48	99.47		10		74.0045	25.9955
Ol3_A4	37.19	0.23	0.07	23.52	0.64	37.26	0.08	0.5	99.49		15		73.3183	26.6817
Ol3_A5	37	0.14	0.19	23.33	0.63	37.44	0.28	0.5	99.51		20		73.5744	26.4256
Ol3_A6	36.97	0.21	0.23	23.16	0.65	37.46	0.18	0.54	99.4		25		73.7065	26.2935
Ol3_A7	37.02	0.11	0.07	23.15	0.66	37.63	0.26	0.51	99.41		30		73.794	26.206
Ol3_A8	36.93	0.26	0.07	23.18	0.77	37.47	0.2	0.5	99.38		35		73.5967	26.4033
Ol3_A9	36.98	0.17	0.2	23.07	0.65	37.57	0.23	0.51	99.38		40		73.8364	26.1636
Ol3_A10	37.44	0.14	0	22.77	0.67	37.87	0.23	0.39	99.51		45		74.2174	25.7826
Ol3_A11	37.37	0.18	0.1	23	0.59	37.62	0	0.53	99.39		50		73.9687	26.0313
Ol3_A12	37.14	0.3	0.14	23.31	0.87	36.99	0.22	0.59	99.56		55		73.1571	26.8429
Ol3_A13	37.34	0.08	0.11	23.43	0.79	37.24	0.12	0.46	99.57		60		73.2577	26.7423
Ol3_A14	37.41	0.13	0.08	23.18	0.71	37.37	0.12	0.46	99.46		65		73.5941	26.4059
Ol3_A15	36.94	0.23	0.07	23.45	0.83	37.08	0.31	0.53	99.44		70		73.1242	26.8758
Ol3_A16	37.51	0.17	0	22.93	0.67	37.7	0.17	0.49	99.64		75		74.0006	25.9994
Ol3_A17	37.6	0.15	0.07	22.71	0.62	37.82	0.23	0.43	99.63		80		74.2825	25.7175
Ol3_A18	37.19	0.31	0	22.95	0.7	37.51	0.22	0.55	99.43		85		73.8621	26.1379
Ol3_A19	37.36	0.07	0.07	22.75	0.71	37.86	0.25	0.43	99.5		90		74.1956	25.8044
Ol3_A20	37.43	0.15	0.1	22.45	0.71	37.97	0.27	0.48	99.56		95		74.4963	25.5037
Ol3_A21	37.34	0.14	0	22.59	0.6	38.19	0.17	0.54	99.57		100		74.5825	25.4175
Ol3_A22	37.47	0.34	0.2	21.47	0.67	38.51	0.32	0.53	99.51		105		75.604	24.396
Ol3_A23	37.42	0.17	0.08	21.55	0.62	38.73	0.35	0.44	99.36		110		75.6846	24.3154
Ol3_A24	37.1	0.13	0.08	24.83	0.67	35.98	0.18	0.49	99.46		115		71.5428	28.4572
Olivine 4_April 11	SiO2	TiO2	Al2O3	FeO	MnO	MgO	NiO	CaO	Total		µm		Fo %	Fa %
Ol4_A1	37.32	0.15	0	22.8	0.73	37.93	0.1	0.43	99.46		0		74.1737	25.8263
Ol4_A2	37.49	0.2	0.09	22.66	0.69	37.78	0.16	0.42	99.49		6		74.2452	25.7548
Ol4_A3	37.94	0.1	0	22.29	0.64	38.04	0.12	0.47	99.6		12		74.7209	25.2791
Ol4_A4	37.75	0.22	0	22.46	0.74	37.82	0.23	0.4	99.62		18		74.3878	25.6122
Ol4_A5	37.63	0.18	0	22.49	0.74	37.67	0.25	0.52	99.48		24		74.2874	25.7126
Ol4_A6	37.34	0.17	0.14	22.54	0.77	37.94	0.25	0.42	99.57		30		74.3578	25.6422
Ol4_A7	37.49	0.08	0.08	22.97	0.61	37.73	0.15	0.47	99.58		36		74.0328	25.9672
Ol4_A8	37.73	0.11	0	22.49	0.68	37.95	0.18	0.4	99.54		42		74.4784	25.5216
Ol4_A9	37.69	0	0.08	22.67	0.44	38.3	0	0.39	99.57		48		74.704	25.296
Ol4_A10	37.66	0.14	0.16	22.36	0.66	37.86	0.25	0.48	99.57		54		74.5568	25.4432
Ol4_A11	37.42	0.09	0	22.6	0.64	38.12	0.15	0.49	99.51		60		74.5064	25.4936
Ol4_A12	37.6	0.16	0.07	22.49	0.75	37.93	0.23	0.39	99.62		66		74.4103	25.5897
Ol4_A13	37.44	0.13	0.08	22.71	0.66	37.81	0.18	0.49	99.5		72		74.2443	25.7557
Ol4_A14	37.01	0.28	0.11	23.04	0.62	37.76	0.16	0.51	99.49		78		73.9828	26.0172
Ol4_A15	37.76	0.05	0.16	22.17	0.51	38.42	0.09	0.34	99.5		84		74.3693	25.6307
Ol4_A16	37.16	0.2	0.18	22.6	0.81	37.91	0.37	0.4	99.63		90		74.2606	25.7394
Ol4_A17	37.11	0.21	0.06	22.67	0.65	37.97	0.18	0.57	99.42		96		74.3659	25.6341
Ol4_A18	37.3	0.18	0	22.76	0.64	37.88	0.24	0.51	99.51		102		74.2554	25.7446
Ol4_A19	37.4	0.15	0	22.45	0.65	38.25	0.16	0.47	99.53		108		74.6853	25.3147
Ol4_A20	37.33	0.17	0.05	22.67	0.68	37.92	0.23	0.43	99.48		114		74.316	25.684
Ol4_A21	37.76	0.1	0	22.25	0.6	38.31	0.12	0.43	99.57		120		74.5468	25.4532
Ol4_A22	37.42	0.12	0.08	23.22	0.61	37.48	0.28	0.41	99.62		126		73.7009	26.2991
Ol4_A23	37.33	0.16	0.23	22.08	0.73	38.14	0.23	0.5	99.4		132		74.8683	25.1317
Ol4_A24	37.35	0.19	0	22.19	0.6	38.56	0.18	0.47	99.54		138		75.0916	24.9084
Ol4_A25	37.19	0.24	0.09	22.29	0.68	38.29	0.24	0.46	99.48		144		74.8112	25.1888
Ol4_A26	37.42	0.18	0.14	21.39	0.58	39.07	0.28	0.42	99.48		150		76.0111	23.9889
Ol4_A27	37.85	0.23	0	21.45	0.55	39.06	0.09	0.4	99.63		156		75.9818	24.0182
Ol4_A28	37.57	0.14	0.21	21.71	0.59	38.65	0.27	0.48	99.62		162		75.539	24.461
Ol4_A29	37.5	0.17	0.52	21.05	0.74	38.41	0.24	0.51	99.14		168		75.8483	24.1517
Olivine 5_April 11	SiO2	TiO2	Al2O3	FeO	MnO	MgO	NiO	CaO	Total		µm		Fo %	Fa %
Ol5_A1	38.19	0.16	0	17.72	0.38	42.53	0.28	0.33	99.59		0		80.7209	19.2791
Ol5_A2	38.51	0.28	0	17.35	0.46	42.28	0.25	0.37	99.5		5		80.8791	19.1209
Ol5_A3	38.5	0.18	0	17.73	0.47	42.15	0.31	0.33	99.67		10		80.4935	19.5065
Ol5_A4	38.1	0.18	0	17.26	0.58	42.51	0.3	0.41	99.34		15		80.9356	19.0644
Ol5_A5	38.35	0.21	0.09	17.29	0.49	42.55	0.29	0.33	99.6		20		81.0029	18.9971
Ol5_A6	38.76	0.12	0.15	17.34	0.26	42.56	0.22	0.27	99.68		25		81.1651	18.8349
Ol5_A7	38.63	0.16	0	17.26	0.4	42.37	0.19	0.36	99.37		30		81.0428	18.9572
Ol5_A8	38	0.17	0	17.55	0.39	42.74	0.28	0.29	99.42		35		80.9347	19.0653
Ol5_A9	37.99	0.22	0.11	17.52	0.48	42.65	0.15	0.36	99.48		40		80.8495	19.1505
Ol5_A10	38.37	0.13	0.06	17.18	0.39	42.66	0.26	0.41	99.46		45		81.2255	18.7745
Ol5_A11	38.28	0.12	0	17.48	0.45	42.67	0.2	0.29	99.49		50		80.9173	19.0827
Ol5_A12	38.38	0.23	0	17.43	0.5	42.45	0.29	0.4	99.68		55		80.8368	19.1632
Ol5_A13	38.24	0.22	0	17.32	0.46	42.65	0.17	0.37	99.43		60		81.0394	18.9606
Ol5_A14	38.34	0.11	0.17	17.52	0.47	42.4	0.21	0.32	99.54		65		80.7671	19.2329
Ol5_A15	38.65	0.05	0	17.33	0.39	42.48	0.17	0.37	99.44		70		81.0307	18.9693
Ol5_A16	38.44	0.21	0.14	17.31	0.3	42.56	0	0.41	99.37		75		81.156	18.844
Ol5_A17	38.29	0.27	0	17.09	0.43	42.91	0.22	0.36	99.57		80		81.3573	18.6427
Ol5_A18	38.33	0.17	0.08	17.56	0.39	42.45	0.21	0.29	99.48		85		80.8208	19.1792
Ol5_A19	38.58	0.11	0.14	17.3	0.37	42.55	0.11	0.31	99.47		90		81.0995	18.9005
Ol5_A20	38.47	0.18	0	17.62	0.39	42.5	0.08	0.32	99.56		95		80.7873	19.2127
Ol5_A21	38.21	0.24	0	17.24	0.44	42.52	0.39	0.43	99.47		100		81.0793	18.9207
Ol5_A22	38.63	0.1	0	17.29	0.42	42.35	0.36	0.32	99.47		105		80.9919	19.0081
Ol5_A23	38.33	0.13	0	17.39	0.43	42.67	0.33	0.36	99.64		110		81.0124	18.9876
Ol5_A24	38.6	0.16	0	17.69	0.38	42.11	0.25	0.36	99.55		115		80.592	19.408
Ol5_A25	38.94	0	0	17.42	0.23	42.61	0.13	0.22	99.55		120		81.14	18.86
Ol5_A26	38.21	0.29	0	17.68	0.5	42.49	0.17	0.38	99.72		125		80.6362	19.3638
Ol5_A27	38.21	0.1	0.1	17.37	0.4	42.82	0.18	0.34	99.52		130		81.1097	18.8903
Ol5_A28	38.33	0.21	0.22	17.25	0.42	42.57	0.28	0.36	99.64		135		81.1062	18.8938
Ol5_A29	38.09	0.18	0.12	17.59	0.42	42.44	0.33	0.34	99.51		140		80.765	19.235
Ol5_A30	38.78	0.11	0	17.22	0.38	42.45	0.21	0.34	99.49		145		81.1242	18.8758
Ol5_A31	37.98	0.14	0.1	17.73	0.44	42.48	0.32	0.31	99.5		150		80.6418	19.3582
Ol5_A32	38.37	0.24	0.05	17.6	0.42	42.36	0.09	0.33	99.46		155		80.7271	19.2729
Ol5_A33	38.46	0.09	0	17.47	0.45	42.45	0.2	0.41	99.53		160		80.846	19.154
Ol5_A34	38.24	0.2	0	18.04	0.37	42.1	0.24	0.4	99.59		165		80.2952	19.7048
Ol5_A35	38.24	0.16	0.06	18.07	0.45	41.7	0.32	0.39	99.39		170		80.0478	19.9522
Ol5_A36	38.51	0.13	0.16	18.22	0.32	41.78	0.12	0.37	99.61		175		80.0626	19.9374
Ol5_A37	37.84	0.1	0.1	19.63	0.51	40.54	0.26	0.41	99.39		185		78.1974	21.8026
Ol5_A38	38.09	0.08	0	20.13	0.58	40.01	0.27	0.34	99.5		190		77.4885	22.5115
Ol5_A39	38.2	0.07	0.16	20.19	0.39	40.05	0.24	0.3	99.6		195		77.6175	22.3825
Ol5_A40	37.9	0.11	0.08	21.86	0.48	38.6	0.16	0.41	99.6		200		75.4831	24.5169
Ol5_A41	37.3	0.2	0	24.15	0.63	36.44	0.15	0.52	99.39		205		72.3773	27.6227
Olivine 6_April 11	SiO2	TiO2	Al2O3	FeO	MnO	MgO	NiO	CaO	Total		µm		Fo %	Fa %
Ol6_A1	37.49	0.17	0	23.29	0.67	37.07	0.36	0.49	99.54		0		73.3805	26.6195
Ol6_A2	36.9	0.18	0.19	23.2	0.76	37.61	0.2	0.46	99.5		5		73.6611	26.3389
Ol6_A3	37.16	0.18	0.12	23.2	0.66	37.46	0.17	0.45	99.4		10		73.6657	26.3343
Ol6_A4	37.35	0.13	0	23.12	0.58	37.56	0.12	0.47	99.33		15		73.8483	26.1517
Ol6_A5	36.73	0.23	0.15	23.46	0.73	37.29	0.23	0.59	99.41		20		73.3088	26.6912
Ol6_A6	36.9	0.29	0	23.4	0.71	37.27	0.36	0.44	99.37		25		73.3633	26.6367
Ol6_A7	37.31	0.1	0.06	23.18	0.67	37.34	0.23	0.48	99.37		30		73.6114	26.3886
Ol6_A8	37.5	0.12	0.08	22.78	0.58	37.71	0.19	0.46	99.42		35		74.2027	25.7973
Ol6_A9	37.78	0.09	0	23.13	0.66	37.46	0.23	0.39	99.74		40		73.7226	26.2774
Ol6_A10	37.91	0.16	0	22.87	0.63	37.41	0	0.46	99.44		45		73.934	26.066
Ol6_A11	37.81	0.17	0	23.07	0.68	37.38	0.21	0.45	99.77		50		73.7136	26.2864
Ol6_A12	37.39	0.16	0.12	23.15	0.63	37.48	0.14	0.49	99.56		55		73.7414	26.2586
Ol6_A13	37.57	0.1	0	22.83	0.66	37.54	0.23	0.47	99.4		60		74.0087	25.9913
Ol6_A14	37.5	0.18	0.07	23.39	0.69	37.02	0.18	0.53	99.56		65		73.2562	26.7438
Ol6_A15	37.25	0.15	0.14	23.33	0.55	37.44	0	0.47	99.33		70		73.6402	26.3598
Ol6_A16	37.57	0.19	0	23.19	0.59	37.25	0.15	0.46	99.4		75		73.6225	26.3775
Ol6_A17	37.37	0.1	0	22.73	0.75	37.72	0.16	0.5	99.33		80		74.1078	25.8922
Ol6_A18	37.48	0.14	0.1	22.71	0.58	37.85	0.14	0.51	99.51		85		74.3309	25.6691
Ol6_A19	37.66	0.15	0.11	23.44	0.59	37.01	0.12	0.52	99.6		90		73.2926	26.7074
Ol6_A20	37.12	0.23	0.1	24.15	0.71	36.37	0.16	0.57	99.41		95		72.2735	27.7265
Olivine 7_April 11	SiO2	TiO2	Al2O3	FeO	MnO	MgO	NiO	CaO	Total		µm		Fo %	Fa %
Ol7_A1	37.4	0.36	0	22.21	0.66	37.89	0.38	0.61	99.51		0		74.6955	25.3045
Ol7_A2	37.4	0.23	0	22.89	0.7	37.73	0.14	0.49	99.58		5		74.0237	25.9763
Ol7_A3	37.1	0.12	0.15	23.14	0.63	37.63	0.14	0.56	99.47		10		73.8268	26.1732
Ol7_A4	37.55	0.13	0.06	22.73	0.7	37.86	0.25	0.26	99.54		15		74.2202	25.7798
Ol7_A5	37.68	0.26	0.05	22.72	0.79	37.32	0.2	0.53	99.55		20		73.8777	26.1223
Ol7_A6	37.33	0.16	0.17	22.87	0.63	37.49	0.3	0.52	99.47		25		73.9752	26.0248
Ol7_A7	37.2	0.18	0.17	22.74	0.68	37.83	0.21	0.5	99.51		30		74.2134	25.7866
Ol7_A8	37.48	0.22	0.09	23.03	0.68	37.21	0.3	0.42	99.43		35		73.6579	26.3421
Ol7_A9	37.72	0	0	23.03	0.51	37.93	0	0.42	99.61		40		74.1679	25.8321
Ol7_A10	37.41	0.17	0	22.93	0.54	37.85	0	0.55	99.45		45		74.1841	25.8159
Ol7_A11	37.05	0.28	0.05	22.98	0.75	37.45	0.33	0.51	99.4		50		73.7654	26.2346
Ol7_A12	37.4	0.15	0.21	22.99	0.6	37.59	0.08	0.45	99.47		55		73.9532	26.0468
Ol7_A13	37.14	0.18	0	23.01	0.65	37.55	0.34	0.54	99.41		60		73.875	26.125
Ol7_A14	37.7	0.18	0	22.8	0.65	37.58	0.2	0.45	99.56		65		74.062	25.938
Ol7_A15	37.49	0.18	0.06	22.76	0.6	37.93	0.11	0.5	99.63		70		74.3137	25.6863
Ol7_A16	37.7	0.15	0.11	22.13	0.57	38.13	0.19	0.51	99.49		75		74.9559	25.0441
Ol7_A17	37.34	0.22	0	21.85	0.67	38.5	0.3	0.52	99.4		80		75.2841	24.7159
Ol7_A18	37.48	0.24	0.06	21.82	0.58	38.63	0.12	0.52	99.45		85		75.4468	24.5532
Ol7_A19	37.14	0.19	0	23.69	0.7	37.22	0.08	0.46	99.48		90		73.1108	26.8892
Ol7_A20	36.83	0.18	0.13	24.27	0.69	36.61	0.25	0.5	99.46		95		72.325	27.675
Olivine 8_April 11	SiO2	TiO2	Al2O3	FeO	MnO	MgO	NiO	CaO	Total		µm		Fo %	Fa %
Ol8_A1	37.74	0.14	0	20.99	0.58	39.51	0.27	0.33	99.56		0		76.5461	22.8154
Ol8_A2	37.8	0.19	0.09	21.36	0.53	38.96	0.25	0.36	99.54		5		76.0267	23.3856
Ol8_A3	37.89	0.06	0.13	21.34	0.65	38.98	0.16	0.37	99.58		10		75.9517	23.3287
Ol8_A4	37.68	0.21	0.05	21.53	0.56	38.84	0.32	0.37	99.56		15		75.8037	23.5752
Ol8_A5	37.62	0.14	0.13	21.16	0.5	39.23	0.23	0.37	99.38		20		76.3439	23.1032
Ol8_A6	37.78	0.17	0	21.28	0.58	38.92	0.31	0.41	99.45		25		76.0324	23.3237
Ol8_A7	37.7	0.27	0.19	21.13	0.61	39.18	0.08	0.38	99.54		30		76.253	23.0724
Ol8_A8	37.85	0.17	0.05	21	0.65	39.08	0.26	0.41	99.47		35		76.2814	22.9977
Ol8_A9	38.16	0.22	0	20.83	0.61	39.13	0.18	0.41	99.54		40		76.4807	22.8418
Ol8_A10	37.68	0.26	0.21	20.9	0.61	38.95	0.29	0.45	99.35		45		76.3388	22.9818
Ol8_A11	37.88	0.25	0	21.36	0.55	38.97	0.09	0.45	99.55		50		76.0145	23.3759
Ol8_A12	37.79	0.17	0.13	21.04	0.64	39.14	0.17	0.46	99.54		55		76.2842	23.007
Ol8_A13	37.78	0.2	0.08	20.95	0.66	39.18	0.2	0.37	99.42		60		76.3609	22.9082
Ol8_A14	37.95	0.2	0	21.23	0.67	39	0.15	0.45	99.65		65		76.0356	23.2222
Ol8_A15	38.07	0.17	0.12	21.11	0.57	39.02	0.13	0.38	99.57		70		76.2294	23.1379
Ol8_A16	37.72	0.21	0.21	21.1	0.57	39.21	0.06	0.43	99.51		75		76.3256	23.0439
Ol8_A17	38.15	0.15	0	21.03	0.57	39.04	0.2	0.38	99.52		80		76.3055	23.0614
Ol8_A18	37.6	0.12	0.12	21.39	0.62	39.12	0.23	0.41	99.61		85		76.0008	23.3147
Ol8_A19	37.79	0.1	0	21.09	0.63	39.32	0.27	0.37	99.57		90		76.334	22.9711
Ol8_A20	37.85	0.22	0.2	21.13	0.57	38.91	0.11	0.47	99.46		95		76.1614	23.2046
Ol8_A21	37.9	0.2	0	20.94	0.58	39.2	0.26	0.44	99.52		100		76.4461	22.9111
Ol8_A22	37.91	0.13	0	21.02	0.56	39.3	0.3	0.4	99.62		105		76.4421	22.9389
Ol8_A23	38.05	0.15	0	20.45	0.6	39.6	0.17	0.47	99.49		110		77.0213	22.3156
Ol8_A24	38.37	0.2	0.08	20.18	0.55	39.58	0.18	0.41	99.55		115		77.2828	22.1069
Ol8_A25	37.92	0.2	0.06	20.31	0.54	39.98	0.07	0.47	99.55		120		77.3581	22.0482
Ol8_A26	38.06	0.1	0.11	21.37	0.58	38.53	0.34	0.44	99.53		125		75.7731	23.5788
Olivine 9_April 11	SiO2	TiO2	Al2O3	FeO	MnO	MgO	NiO	CaO	Total		µm		Fo %	Fa %
Ol9_A1	37.68	0.15	0.14	22.61	0.63	37.64	0.2	0.43	99.48		0		74.2651	25.0286
Ol9_A2	37.99	0.07	0	22.55	0.57	37.7	0.1	0.44	99.42		3		74.3949	24.966
Ol9_A3	37.35	0.18	0	22.98	0.65	37.6	0.2	0.5	99.46		6		73.9252	25.3486
Ol9_A4	37.54	0.12	0.07	22.66	0.6	37.66	0.24	0.45	99.34		9		74.2591	25.0686
Ol9_A5	37.49	0.11	0	22.83	0.62	37.78	0.27	0.47	99.57		12		74.1642	25.1442
Ol9_A6	37.66	0.09	0.15	22.69	0.61	37.74	0.17	0.42	99.53		15		74.2668	25.0511
Ol9_A7	37.62	0.16	0.06	22.7	0.56	37.48	0.22	0.61	99.41		18		74.1679	25.2024
Ol9_A8	37.44	0.18	0	22.85	0.58	37.89	0.1	0.48	99.52		21		74.2366	25.1177
Ol9_A9	37.99	0.15	0	22.5	0.68	37.62	0.16	0.49	99.59		24		74.3038	24.933
Ol9_A10	37.64	0.17	0	22.54	0.65	37.67	0.26	0.51	99.44		27		74.3212	24.95
Ol9_A11	37.65	0.08	0.1	22.44	0.63	38	0.26	0.45	99.61		30		74.586	24.7114
Ol9_A12	38.04	0.18	0	22.04	0.69	37.69	0.31	0.54	99.49		33		74.7112	24.5116
Ol9_A13	37.88	0.1	0	22.19	0.64	38.04	0.16	0.43	99.44		36		74.8034	24.4815
Ol9_A14	37.49	0.22	0	22.24	0.62	38.04	0.32	0.54	99.47		39		74.7788	24.5286
Ol9_A15	37.65	0.18	0	21.87	0.68	38.2	0.33	0.53	99.44		42		75.1133	24.1269
Ol9_A16	37.81	0.22	0.09	21.84	0.63	38.33	0.09	0.53	99.54		45		75.2435	24.0538
Ol9_A17	37.93	0.07	0	21.47	0.59	38.74	0.29	0.42	99.51		48		75.781	23.5631
Ol9_A18	37.35	0.23	0	21.44	0.69	38.98	0.15	0.53	99.37		51		75.8352	23.402
Ol9_A19	37.81	0.2	0.05	21.24	0.53	39.19	0	0.49	99.51		54		76.2335	23.1806
Ol9_A20	37.6	0.18	0	21.3	0.56	39.02	0.24	0.53	99.43		57		76.0794	23.3002
Ol9_A21	38.42	0.06	0	21.31	0.46	38.72	0.1	0.44	99.51		60		76.015	23.4719
Ol9_A22	37.98	0.16	0.06	21.8	0.65	38.3	0.15	0.44	99.54		63		75.2453	24.0291
Ol9_A23	37.62	0.24	0.09	22.78	0.56	37.62	0	0.48	99.39		66		74.1735	25.199
Ol9_A24	37.88	0.23	0	23.79	0.58	36.37	0.24	0.49	99.58		69		72.6718	26.6697
Olivine 10_April 11	SiO2	TiO2	Al2O3	FeO	MnO	MgO	NiO	CaO	Total		µm		Fo %	Fa %
Ol10_A9	38.2	0.26	0	22.55	0.54	37.55	0	0.49	99.59		0		74.3439	25.0485
Ol10_A10	37.73	0.15	0	22.92	0.52	37.64	0.13	0.46	99.55		4		74.1022	25.3161
Ol10_A11	37.8	0.1	0	22.74	0.49	37.79	0	0.53	99.45		8		74.3507	25.1015
Ol10_A12	37.82	0.17	0	22.81	0.66	37.33	0.21	0.5	99.5		12		73.9171	25.3403
Ol10_A13	37.64	0.22	0.11	22.72	0.66	37.6	0.15	0.46	99.56		16		74.1295	25.1311
Ol10_A14	37.85	0	0.13	22.73	0.52	37.43	0.16	0.42	99.24		20		74.151	25.2637
Ol10_A15	37.76	0.14	0	22.62	0.56	37.59	0.26	0.45	99.38		24		74.2898	25.0813
Ol10_A16	37.66	0.22	0	22.54	0.67	37.85	0.15	0.44	99.53		28		74.3955	24.8562
Ol10_A17	37.68	0.27	0.11	22.27	0.65	37.71	0.2	0.42	99.31		32		74.5642	24.7055
Ol10_A18	37.81	0.05	0	22.72	0.54	37.67	0.3	0.44	99.53		36		74.2648	25.1302
Ol10_A19	37.95	0.07	0	22.42	0.66	37.82	0.24	0.37	99.53		40		74.4873	24.774
Ol10_A20	37.35	0.14	0.17	22.75	0.65	37.61	0.24	0.48	99.39		44		74.1183	25.1538
Ol10_A21	37.7	0.09	0.05	22.44	0.71	37.83	0.22	0.45	99.49		48		74.4343	24.7719
Ol10_A22	37.76	0.16	0	22.74	0.49	37.93	0	0.48	99.56		52		74.4212	25.0325
Ol10_A23	37.5	0.12	0.07	22.51	0.56	37.87	0.19	0.49	99.31		56		74.5217	24.8521
Ol10_A24	37.76	0.18	0.06	22.05	0.56	38.13	0.23	0.49	99.46		60		75.0305	24.3433
Ol10_A25	37.85	0.16	0	22.16	0.62	38.07	0.19	0.46	99.51		64		74.8597	24.4475
Ol10_A26	37.57	0.22	0.21	21.97	0.66	38.22	0.19	0.52	99.56		68		75.057	24.2064
Ol10_A27	37.7	0.11	0.12	21.72	0.61	38.61	0.13	0.47	99.47		72		75.4948	23.8274
Ol10_A28	37.75	0.13	0	21.25	0.59	39.1	0.29	0.41	99.52		76		76.1329	23.2143
Ol10_A29	38.29	0.13	0.14	20.52	0.45	39.2	0.24	0.52	99.49		80		76.9104	22.5879
Ol10_A30	38.34	0.15	0.07	20.36	0.54	39.42	0.23	0.47	99.58		84		77.0678	22.3323
Ol10_A31	38.18	0.13	0	21.3	0.69	38.73	0.08	0.44	99.55		88		75.8335	23.3988
Olivine 11_April 10	SiO2	TiO2	Al2O3	FeO	MnO	MgO	NiO	CaO	Total		µm		Fo %	Fa %
Ol11_A1	37.36	0.13	0	23.24	0.62	37.44	0.25	0.44	99.48		0		73.6557	25.6512
Ol11_A2	37.48	0.15	0.07	23.07	0.65	37.47	0.18	0.53	99.6		3		73.7849	25.4878
Ol11_A3	37.03	0.19	0.05	23.51	0.73	37.33	0.21	0.46	99.51		6		73.2894	25.8962
Ol11_A4	37.31	0.14	0	23.51	0.6	37.28	0.18	0.54	99.56		9		73.3697	25.9593
Ol11_A5	37.43	0.13	0.07	23.34	0.69	37.31	0.06	0.48	99.51		12		73.4493	25.7788
Ol11_A6	37.64	0.13	0	23	0.62	37.51	0.2	0.43	99.53		15		73.8874	25.4186
Ol11_A7	37.63	0.21	0	23.17	0.72	37.18	0.18	0.46	99.55		18		73.4948	25.6965
Ol11_A8	36.95	0.17	0.15	23.2	0.7	37.62	0.2	0.46	99.45		21		73.7154	25.5051
Ol11_A9	37.12	0.17	0	23.02	0.75	37.48	0.3	0.58	99.42		24		73.7483	25.4131
Ol11_A10	37.25	0.22	0.06	23.14	0.63	37.57	0.15	0.47	99.49		27		73.796	25.5009
Ol11_A11	37.4	0.21	0	23.17	0.75	37.38	0.22	0.45	99.58		30		73.5745	25.5867
Ol11_A12	37.42	0.17	0	23.16	0.61	37.55	0.24	0.44	99.59		33		73.7859	25.533
Ol11_A13	37.41	0.17	0	23.07	0.73	37.47	0.18	0.47	99.5		36		73.7189	25.465
Ol11_A14	37.41	0.15	0.09	23.26	0.75	37.27	0.23	0.45	99.61		39		73.444	25.7162
Ol11_A15	37.35	0.13	0.19	22.94	0.67	37.46	0.24	0.51	99.49		42		73.8693	25.3799
Ol11_A16	37.38	0.25	0	23.04	0.62	37.61	0.17	0.49	99.56		45		73.9062	25.4015
Ol11_A17	37.47	0.2	0.09	23.21	0.64	37.23	0.2	0.45	99.49		48		73.5544	25.7271
Ol11_A18	37.66	0.14	0	23.28	0.5	37.19	0.26	0.51	99.54		51		73.5921	25.8457
Ol11_A19	37.28	0.16	0.17	23.24	0.66	37.25	0.24	0.49	99.49		54		73.5239	25.7359
Ol11_A20	37.59	0.16	0	23.41	0.69	37.1	0.1	0.52	99.57		57		73.2822	25.9434
Ol11_A21	37.44	0.16	0.11	23.3	0.6	37.39	0.14	0.46	99.6		60		73.5975	25.7314
Ol11_A22	37.4	0.15	0.09	23.09	0.73	37.41	0.17	0.46	99.5		63		73.6716	25.5115
Ol11_A23	37.56	0.19	0.17	23.07	0.63	37.02	0.36	0.53	99.53		66		73.5672	25.7214
Ol11_A24	37.13	0.27	0	22.95	0.74	37.71	0.25	0.47	99.52		69		73.9317	25.2439
Ol11_A25	37.4	0.12	0	23.2	0.65	37.63	0.06	0.52	99.58		72		73.7616	25.5144
Ol11_A26	37.81	0.19	0.07	22.83	0.53	37.47	0.05	0.45	99.4		75		74.0808	25.3238
Ol11_A27	37.66	0.15	0	22.84	0.61	37.56	0.14	0.51	99.47		78		74.0522	25.2644
Ol11_A28	37.31	0.16	0.1	23.19	0.66	37.35	0.13	0.55	99.45		81		73.6167	25.6441
Ol11_A29	37.54	0.06	0	23.13	0.57	37.69	0.23	0.35	99.57		84		73.9151	25.4497
Ol11_A30	37.46	0.08	0.08	22.99	0.72	37.58	0.16	0.39	99.46		87		73.849	25.347
Ol11_A31	37.37	0.19	0.16	22.9	0.66	37.68	0.08	0.5	99.54		90		74.0231	25.2402
Ol11_A32	37.78	0.1	0.07	22.91	0.55	37.68	0	0.42	99.51		93		74.1059	25.2794
Ol11_A33	37.42	0.17	0.19	22.81	0.66	37.69	0.17	0.49	99.6		96		74.1017	25.161
Ol11_A34	37.91	0.1	0	22.88	0.58	37.45	0.27	0.42	99.61		99		73.9879	25.3609
Ol11_A35	37.37	0.14	0.1	22.59	0.63	37.81	0.33	0.45	99.42		102		74.3675	24.9283
Ol11_A36	37.51	0.14	0	22.7	0.57	37.9	0.16	0.5	99.48		105		74.3725	24.9919
Ol11_A37	37.4	0.22	0	22.36	0.65	38.26	0.14	0.53	99.56		108		74.764	24.5143
Ol11_A38	37.75	0.17	0	21.89	0.59	38.53	0.2	0.49	99.62		111		75.3325	24.012
Ol11_A39	37.75	0.22	0.05	21.41	0.64	38.69	0.27	0.47	99.5		114		75.7651	23.5227
Ol11_A40	37.4	0.28	0	21.33	0.54	39.15	0.21	0.48	99.39		117		76.1318	23.2715
Ol11_A41	37.9	0.12	0.14	20.82	0.48	39.32	0.22	0.49	99.49		120		76.6864	22.7817
Olivine 12_April 10	SiO2	TiO2	Al2O3	FeO	MnO	MgO	NiO	CaO	Total		µm		Fo %	Fa %
Ol12_A1	37.51	0.21	0	22.35	0.64	38.3	0.07	0.44	99.52		0		74.8002	24.4896
Ol12_A2	37.75	0.11	0.11	22.76	0.6	37.66	0.24	0.46	99.69		3		74.1771	25.1514
Ol12_A3	37.65	0.2	0	22.21	0.73	38.1	0.27	0.46	99.62		6		74.7415	24.4448
Ol12_A4	37.4	0.13	0.17	22.53	0.64	38.05	0.22	0.46	99.6		9		74.5288	24.7589
Ol12_A5	37.78	0.12	0	22.32	0.66	38.18	0.15	0.4	99.61		12		74.749	24.5168
Ol12_A6	37.45	0.1	0	22.31	0.61	38.27	0.32	0.46	99.52		15		74.8431	24.479
Ol12_A7	37.41	0.16	0.19	22.22	0.59	38.19	0.23	0.48	99.47		18		74.8945	24.4481
Ol12_A8	37.2	0.17	0.08	22.53	0.73	38	0.27	0.51	99.49		21		74.4292	24.7583
Ol12_A9	37.54	0.2	0.1	22.37	0.67	37.9	0.26	0.48	99.52		24		74.5603	24.6908
Ol12_A10	37.54	0.11	0	22.29	0.68	38.48	0.17	0.36	99.63		27		74.9044	24.3435
Ol12_A11	37.64	0.14	0	22.17	0.65	38.12	0.22	0.49	99.43		30		74.8511	24.4237
Ol12_A12	37.43	0.17	0.18	21.96	0.79	38.26	0.25	0.46	99.5		33		74.9762	24.1441
Ol12_A13	37.25	0.2	0	22.3	0.74	38.22	0.28	0.51	99.5		36		74.7187	24.4593
Ol12_A14	37.6	0.18	0	22.36	0.66	38.14	0.12	0.47	99.53		39		74.6963	24.5692
Ol12_A15	37.38	0.13	0	22.35	0.67	38.09	0.37	0.51	99.5		42		74.6714	24.5822
Ol12_A16	37.1	0.09	0.19	22.45	0.61	38.58	0.16	0.36	99.54		45		74.8804	24.4468
Ol12_A17	37.63	0.11	0	22.32	0.68	38.21	0.11	0.44	99.5		48		74.7472	24.497
Ol12_A18	37.43	0.1	0	22.45	0.71	38.11	0.11	0.48	99.39		51		74.5662	24.6445
Ol12_A19	37.27	0.25	0	22.31	0.71	37.98	0.36	0.52	99.4		54		74.6163	24.5911
Ol12_A20	37.86	0.1	0	22.04	0.63	38.16	0.22	0.41	99.42		57		74.9949	24.3016
Ol12_A21	37.13	0.19	0.07	22.28	0.68	38.35	0.24	0.46	99.4		60		74.8489	24.3969
Ol12_A22	37.29	0.3	0	22.2	0.73	38.24	0.24	0.55	99.55		63		74.8189	24.3695
Ol12_A23	37.22	0	0	22.82	0.71	38.43	0.29	0.29	99.76		66		74.424	24.7947
Ol12_A24	37.53	0.1	0	22.14	0.74	38.24	0.12	0.53	99.4		69		74.8599	24.3169
Ol12_A25	37.44	0.11	0.06	22.31	0.68	38.24	0.14	0.43	99.41		72		74.7702	24.4743
Ol12_A26	37.59	0.09	0.15	22.31	0.57	38.04	0.21	0.44	99.4		75		74.7629	24.6006
Ol12_A27	37.6	0.16	0	22.43	0.72	37.86	0.26	0.48	99.51		78		74.4492	24.7462
Ol12_A28	37.79	0.13	0.1	22.38	0.59	37.95	0.18	0.39	99.51		81		74.6437	24.6969
Ol12_A29	37.71	0.1	0	22.39	0.66	38.22	0.11	0.45	99.64		84		74.7113	24.5556
Ol12_A30	37.58	0.09	0	22.3	0.62	38.02	0.24	0.5	99.35		87		74.7194	24.5882
Ol12_A31	37.5	0.21	0	22.61	0.78	37.77	0.19	0.41	99.47		90		74.2065	24.9227
Ol12_A32	37.71	0.22	0.11	22.33	0.62	37.92	0	0.42	99.33		93		74.6449	24.6616
Ol12_A33	37.84	0	0.07	22.49	0.67	38	0.25	0.41	99.73		96		74.5117	24.7418
Ol12_A34	37.34	0.11	0	22.22	0.71	38.38	0.19	0.46	99.41		99		74.8879	24.3249
Ol12_A35	37.69	0.11	0	22.22	0.66	38.42	0.11	0.45	99.66		102		74.949	24.3194
Ol12_A36	37.58	0.11	0.11	22.5	0.64	37.82	0.18	0.46	99.4		105		74.4382	24.846
Ol12_A37	37.7	0.12	0.18	22.44	0.61	37.94	0.11	0.41	99.51		108		74.5727	24.746
Ol12_A38	37.72	0.18	0.12	22.23	0.69	38.14	0.17	0.51	99.76		111		74.7782	24.4531
Ol12_A39	37.7	0.24	0	22.26	0.54	38.27	0	0.56	99.57		114		74.9426	24.4566
Ol12_A40	37.26	0.13	0	22.06	0.65	38.73	0.29	0.36	99.48		117		75.2388	24.0436
Ol12_A41	38.02	0.1	0	21.67	0.48	38.7	0.22	0.46	99.65		120		75.6884	23.7781
Ol12_A42	37.66	0.21	0.07	21.7	0.65	38.4	0.22	0.48	99.39		123		75.3767	23.8982
Ol12_A43	37.68	0.12	0	22.21	0.62	38.23	0.06	0.53	99.45		126		74.8974	24.4124
Olivine 13_April 10	SiO2	TiO2	Al2O3	FeO	MnO	MgO	NiO	CaO	Total		µm		Fo %	Fa %
Ol13_A1	37.72	0	0.1	23.58	0.64	36.94	0.13	0.46	99.57		0		73.1005	26.1799
Ol13_A2	37.88	0.22	0	23.7	0.52	36.71	0	0.54	99.57		4		72.9787	26.4339
Ol13_A3	37.78	0.19	0	23.68	0.72	36.4	0.34	0.45	99.56		8		72.6623	26.521
Ol13_A4	37.72	0.11	0.2	23.61	0.65	36.5	0.22	0.48	99.49		12		72.8315	26.4315
Ol13_A5	37.77	0.13	0.14	23.38	0.59	36.9	0.13	0.46	99.5		16		73.2833	26.0509
Ol13_A6	37.7	0.12	0.16	23.58	0.55	36.98	0	0.41	99.5		20		73.1958	26.1856
Ol13_A7	37.54	0.08	0	23.83	0.73	36.68	0.25	0.45	99.56		24		72.6846	26.4934
Ol13_A8	37.88	0.15	0.14	23.45	0.65	36.73	0.24	0.4	99.64		28		73.0859	26.1792
Ol13_A9	37.6	0.1	0	23.58	0.57	37.2	0	0.45	99.5		32		73.2956	26.0663
Ol13_A10	37.96	0.15	0.08	23.58	0.67	36.6	0.07	0.34	99.45		36		72.8935	26.3482
Ol13_A11	37.56	0.13	0.21	23.36	0.66	37.07	0.15	0.38	99.52		40		73.3317	25.9264
Ol13_A12	37.57	0.17	0.1	23.49	0.67	36.87	0.09	0.5	99.46		44		73.1116	26.1334
Ol13_A13	37.57	0.08	0.18	23.81	0.6	36.68	0.17	0.41	99.5		48		72.8074	26.5159
Ol13_A14	37.8	0.21	0	23.77	0.61	36.61	0.26	0.43	99.69		52		72.7938	26.517
Ol13_A15	37.57	0.13	0.25	23.59	0.66	36.61	0.21	0.41	99.43		56		72.899	26.3542
Ol13_A16	37.26	0.41	0.2	23.53	0.77	36.53	0.24	0.56	99.5		60		72.8139	26.314
Ol13_A17	37.36	0.23	0.09	23.27	0.81	37.15	0.32	0.43	99.66		64		73.3235	25.768
Ol13_A18	37.87	0.08	0.06	23.48	0.62	36.92	0	0.43	99.46		68		73.1876	26.114
Ol13_A19	37.86	0.1	0	23.6	0.63	36.68	0.25	0.44	99.56		72		72.9533	26.3347
Ol13_A20	37.54	0.19	0	23.6	0.67	36.71	0.27	0.43	99.41		76		72.9365	26.3071
Ol13_A21	37.84	0.1	0	23.52	0.7	36.95	0.11	0.38	99.6		80		73.1052	26.1079
Ol13_A22	37.52	0.23	0.08	23.33	0.68	36.98	0.3	0.45	99.57		84		73.2921	25.9421
Ol13_A23	37.91	0.16	0.05	23.74	0.67	36.34	0.19	0.46	99.52		88		72.6219	26.6173
Ol13_A24	37.33	0.14	0	23.99	0.68	36.72	0.22	0.46	99.54		92		72.618	26.6178
Ol13_A25	38	0.16	0	23.43	0.63	36.55	0.32	0.39	99.48		96		73.0221	26.2627
Ol13_A26	37.58	0.16	0.05	23.53	0.67	36.63	0.22	0.55	99.39		100		72.9504	26.2914
Ol13_A27	37.8	0.13	0.21	23.51	0.65	36.7	0.11	0.47	99.58		104		73.0209	26.2442
Ol13_A28	38.06	0.17	0	23.63	0.63	36.51	0.14	0.46	99.6		108		72.8371	26.4487
Ol13_A29	37.41	0.16	0.12	23.45	0.82	36.75	0.28	0.47	99.46		112		72.9564	26.1186
Ol13_A30	37.76	0.22	0.07	23.33	0.69	36.82	0.09	0.5	99.48		116		73.1988	26.0217
Ol13_A31	37.53	0.12	0	23.85	0.71	36.71	0.26	0.45	99.63		120		72.7011	26.4999
Ol13_A32	37.64	0.2	0.09	23.45	0.72	36.67	0.3	0.47	99.54		124		72.9959	26.1897
Ol13_A33	37.32	0.13	0	23.63	0.54	37.22	0.23	0.46	99.53		128		73.2902	26.1056
Ol13_A34	37.88	0.2	0.14	23.53	0.65	36.8	0.09	0.37	99.66		132		73.0582	26.2086
Ol13_A35	37.56	0.13	0.07	23.71	0.68	36.69	0.22	0.43	99.49		136		72.8282	26.4048
Ol13_A36	37.83	0.13	0.07	23.66	0.54	36.72	0.28	0.43	99.66		140		73.0002	26.3898
Ol13_A37	37.85	0.1	0.06	23.6	0.65	36.76	0.16	0.4	99.58		144		72.9798	26.2869
Ol13_A38	37.62	0.32	0	24.03	0.69	36.29	0.28	0.45	99.68		148		72.3426	26.8758
Ol13_A39	37.68	0.17	0.14	23.66	0.54	36.82	0.14	0.45	99.6		152		73.0537	26.3374
Ol13_A41	37.37	0.1	0.12	23.6	0.69	36.73	0.3	0.51	99.42		160		72.9308	26.2907
Ol13_A42	37.65	0.2	0.11	23.62	0.63	36.75	0.1	0.49	99.55		164		72.9747	26.3145
Ol13_A43	38.02	0.2	0.16	23.28	0.64	36.57	0.22	0.45	99.54		168		73.1475	26.1251
Ol13_A44	37.55	0.18	0.06	23.53	0.71	36.89	0.12	0.5	99.54		172		73.0569	26.1441
Ol13_A45	38.16	0.16	0.1	23.69	0.69	36.26	0.18	0.5	99.74		176		72.6023	26.6126
Ol13_A46	37.69	0.09	0.19	23.44	0.69	36.81	0.24	0.46	99.61		180		73.1038	26.1175
Ol13_A47	37.78	0.12	0.05	23.72	0.63	36.74	0.17	0.52	99.73		184		72.8881	26.4017
Ol13_A48	37.68	0.17	0.07	22.92	0.68	37.29	0.28	0.41	99.5		188		73.7895	25.4459
Ol13_A49	37.5	0.15	0.12	23.29	0.7	37.06	0.22	0.5	99.54		192		73.3504	25.8623
Ol13_A50	38.19	0	0.08	22.53	0.54	37.6	0.11	0.47	99.52		196		74.3858	25.0071
Ol13_A51	38.05	0.25	0	21.02	0.63	38.78	0.21	0.47	99.41		200		76.1419	23.1552
Ol13_A52	37.96	0.12	0.06	22.29	0.55	37.8	0.22	0.42	99.42		204		74.6766	24.706
Olivine 14_April 10	SiO2	TiO2	Al2O3	FeO	MnO	MgO	NiO	CaO	Total		µm		Fo %	Fa %
Ol14_A1	38.11	0.26	0.09	19.96	0.59	39.89	0.12	0.49	99.51		0		77.5711	21.7769
Ol14_A2	38.18	0.19	0.1	19.93	0.54	39.97	0.15	0.44	99.5		7		77.6742	21.7295
Ol14_A3	38.22	0.19	0.05	20.4	0.45	39.68	0.12	0.48	99.59		14		77.2269	22.2755
Ol14_A4	38.05	0.17	0.07	20.42	0.58	39.57	0.36	0.46	99.68		21		77.0501	22.3081
Ol14_A5	38.19	0.17	0	20.16	0.57	39.72	0.33	0.41	99.55		28		77.3445	22.0248
Ol14_A6	37.96	0.17	0.19	20.29	0.53	39.8	0.17	0.39	99.5		35		77.3043	22.1107
Ol14_A7	38.15	0.31	0	20.33	0.64	39.71	0.08	0.38	99.6		42		77.1371	22.1565
Ol14_A8	38.41	0.14	0.21	19.58	0.56	40.06	0.08	0.39	99.43		49		77.9931	21.3874
Ol14_A9	38.47	0.15	0.05	19.98	0.56	39.86	0.16	0.38	99.61		56		77.5668	21.814
Ol14_A10	37.88	0.12	0.16	20.54	0.61	39.54	0.15	0.4	99.4		63		76.9103	22.4155
Ol14_A11	38.48	0.17	0.06	19.95	0.56	39.77	0.09	0.45	99.53		70		77.5529	21.8266
Ol14_A12	38.26	0.06	0	20.07	0.56	40.16	0.14	0.37	99.62		77		77.6212	21.7638
Ol14_A13	38.09	0.23	0	20.23	0.54	39.73	0.27	0.46	99.55		84		77.3155	22.0874
Ol14_A14	38.1	0.08	0.09	20.18	0.67	39.82	0.38	0.33	99.65		91		77.2864	21.9747
Ol14_A15	38.4	0.18	0	19.63	0.54	40.17	0.15	0.48	99.55		98		78.0148	21.3893
Ol14_A16	38.62	0.17	0.12	19.71	0.62	39.88	0.23	0.35	99.7		105		77.7531	21.56
Ol14_A17	37.92	0.15	0	20.17	0.48	40.24	0.1	0.44	99.5		112		77.6398	21.834
Ol14_A18	37.86	0.18	0.22	19.69	0.57	40.08	0.33	0.46	99.39		119		77.8995	21.471
Ol14_A19	38.22	0.1	0.22	19.9	0.38	40.26	0.08	0.35	99.51		126		77.9616	21.6202
Ol14_A20	38.27	0.17	0.12	19.6	0.55	40.33	0.09	0.43	99.56		133		78.0998	21.295
Ol14_A21	38.63	0	0.1	19.84	0.37	40.24	0	0.41	99.59		140		78.0125	21.5798
Ol14_A22	38.42	0.24	0.08	19.81	0.51	40.05	0.16	0.44	99.71		147		77.8363	21.6005
Ol14_A23	38.08	0.24	0.1	19.51	0.56	40.32	0.17	0.45	99.43		154		78.1634	21.2197
Ol14_A24	38.38	0.22	0	19.84	0.53	39.98	0.21	0.43	99.59		161		77.7634	21.6508
Ol14_A25	37.99	0.21	0.12	19.58	0.55	40.46	0.21	0.45	99.57		168		78.1717	21.2245
Ol14_A26	38.09	0.17	0.1	19.51	0.58	40.35	0.23	0.39	99.42		175		78.1589	21.2027
Ol14_A27	38.16	0.18	0	19.81	0.6	40.24	0.16	0.46	99.61		182		77.8407	21.4998
Ol14_A28	38.14	0.16	0.2	19.86	0.55	40.09	0.09	0.43	99.52		189		77.7768	21.6169
Ol14_A29	38.48	0.21	0	20.9	0.6	38.82	0.08	0.46	99.55		196		76.2869	23.0431
Ol14_A30	37.84	0.23	0.23	22.31	0.72	37.39	0.24	0.54	99.5		203		74.3102	24.8767

## Sheet: April 19, 2017
Core-to-rim concentration profiles of olivine crystals from the April 19, 2017 eruption at Mt. Etna
Olivine 1_April 19	SiO2	TiO2	Al2O3	FeO	MnO	MgO	NiO	CaO	Total		µm		Fo %	Fa %
Ol1_A1	37.44	0.11	0	23.07	0.67	37.49	0.19	0.44	99.41		0		73.7787	26.2213
Ol1_A2	38.31	0.23	1.6	21.83	0.68	35.3	0.23	0.79	98.97		5		73.6428	26.3572
Ol1_A3	37.29	0.2	0	23.1	0.8	37.57	0.38	0.33	99.67		10		73.6886	26.3114
Ol1_A4	37.58	0.17	0.1	22.83	0.62	37.45	0.25	0.41	99.41		15		73.9957	26.0043
Ol1_A5	37.23	0.2	0.07	23.24	0.67	37.36	0.17	0.43	99.37		20		73.573	26.427
Ol1_A6	37.59	0.13	0	23.82	0.58	36.8	0	0.51	99.43		25		72.8803	27.1197
Ol1_A7	37.48	0.1	0	23.48	0.62	37.51	0.16	0.42	99.77		30		73.4975	26.5025
Ol1_A8	36.98	0.2	0.16	23.26	0.77	37.47	0.31	0.38	99.53		35		73.5318	26.4682
Ol1_A9	38.26	0.24	1.07	22.34	0.65	35.74	0.21	0.64	99.15		40		73.4738	26.5262
Ol1_A10	37.51	0.06	0	22.93	0.65	37.72	0.29	0.38	99.54		45		74.0273	25.9727
Ol1_A11	37.19	0.2	0.12	23.09	0.61	37.45	0.24	0.48	99.38		50		73.7913	26.2087
Ol1_A12	37.26	0.23	0	23.28	0.64	37.56	0.25	0.47	99.69		55		73.6689	26.3311
Ol1_A13	37.3	0.06	0	23.07	0.58	37.49	0.29	0.55	99.34		60		73.8531	26.1469
Ol1_A14	37.26	0.24	0.11	23.2	0.59	37.6	0.18	0.41	99.59		65		73.7956	26.2044
Ol1_A15	37.47	0.07	0.17	23.1	0.65	37.47	0.17	0.35	99.45		70		73.7605	26.2395
Ol1_A16	37.23	0.18	0	23.25	0.68	37.76	0.09	0.38	99.57		75		73.7633	26.2367
Ol1_A17	37.55	0.19	0	23.14	0.58	37.74	0	0.37	99.57		80		73.9243	26.0757
Ol1_A18	37.61	0.15	0.15	23.07	0.53	37.61	0.07	0.42	99.61		85		73.956	26.044
Ol1_A19	37.04	0.25	0.11	23.07	0.77	37.5	0.36	0.44	99.54		90		73.7015	26.2985
Ol1_A20	37.36	0.07	0.09	22.98	0.64	37.81	0.17	0.41	99.53		95		74.0406	25.9594
Ol1_A21	37.28	0.21	0	23.14	0.69	37.51	0.33	0.41	99.57		100		73.7156	26.2844
Ol1_A23	37.5	0.1	0.06	23.14	0.67	37.51	0.1	0.39	99.47		105		73.7321	26.2679
Ol1_A24	37.02	0.15	0	23.32	0.63	37.66	0.22	0.47	99.47		110		73.6963	26.3037
Ol1_A25	37.52	0.22	0	23.13	0.65	37.39	0.18	0.39	99.48		115		73.6946	26.3054
Ol1_A26	37.61	0.17	0.19	22.93	0.64	37.59	0	0.44	99.57		120		73.9691	26.0309
Ol1_A27	37.36	0.15	0	23.16	0.57	37.74	0.25	0.41	99.64		125		73.9163	26.0837
Ol1_A28	37.87	0.15	0.06	22.75	0.63	37.4	0.15	0.42	99.43		130		74.0274	25.9726
Ol1_A29	37.28	0.21	0.15	23.04	0.66	37.67	0.11	0.38	99.5		135		73.9039	26.0961
Ol1_A30	37.05	0.24	0	22.95	0.69	37.74	0.32	0.46	99.45		140		73.9882	26.0118
Ol1_A31	37.39	0.25	0.19	22.95	0.59	37.42	0.25	0.34	99.38		145		73.9068	26.0932
Ol1_A32	37.25	0.22	0	22.8	0.7	37.88	0.23	0.42	99.5		150		74.1732	25.8268
Ol1_A33	37.63	0.14	0.19	22.64	0.68	37.58	0.25	0.34	99.45		155		74.1683	25.8317
Ol1_A34	37.21	0.2	0.1	23	0.68	37.6	0.19	0.45	99.43		160		73.8841	26.1159
Ol1_A35	37.17	0.23	0.12	22.86	0.59	37.76	0.28	0.38	99.39		165		74.1543	25.8457
Ol1_A36	37.46	0.18	0.06	22.84	0.66	37.76	0.19	0.34	99.49		170		74.1128	25.8872
Ol1_A37	37.45	0.22	0.14	23.09	0.64	37.41	0.17	0.41	99.53		175		73.7459	26.2541
Ol1_A38	37.55	0.22	0	23.1	0.63	37.55	0.2	0.37	99.62		180		73.8182	26.1818
Ol1_A39	37.21	0.13	0.07	23.17	0.53	37.62	0.22	0.49	99.44		185		73.8796	26.1204
Ol1_A40	37.41	0.21	0	23.07	0.66	37.5	0.23	0.43	99.51		190		73.7921	26.2079
Ol1_A41	37.49	0.1	0	23.07	0.6	37.83	0.17	0.38	99.64		195		74.0106	25.9894
Ol1_A42	37.24	0.21	0.18	23.12	0.72	37.47	0.16	0.36	99.46		200		73.6865	26.3135
Ol1_A43	37.37	0.19	0	22.93	0.63	37.63	0.15	0.48	99.38		205		73.9979	26.0021
Ol1_A44	37.55	0.22	0	23.16	0.67	37.2	0.3	0.45	99.55		210		73.5547	26.4453
Ol1_A45	37.32	0.29	0	22.98	0.8	37.44	0.21	0.44	99.48		215		73.719	26.281
Ol1_A46	37.9	0.05	0	23.32	0.64	37.36	0.1	0.25	99.62		220		73.5327	26.4673
Ol1_A47	37.4	0.14	0.13	22.99	0.65	37.59	0.31	0.37	99.58		225		73.9119	26.0881
Ol1_A48	37.83	0.14	0	22.82	0.58	37.48	0.2	0.48	99.53		230		74.0526	25.9474
Ol1_A49	37.71	0.15	0	22.9	0.54	37.49	0.12	0.4	99.31		235		74.0253	25.9747
Ol1_A50	37.61	0.2	0	22.9	0.65	37.44	0.29	0.43	99.52		240		73.9083	26.0917
Ol1_A51	37.57	0.16	0.13	22.9	0.62	37.72	0	0.41	99.51		245		74.0765	25.9235
Ol1_A52	37.35	0.15	0.16	22.96	0.66	37.57	0.16	0.49	99.5		250		73.9178	26.0822
Ol1_A53	37.63	0.08	0.05	23.3	0.54	37.38	0	0.52	99.5		255		73.6417	26.3583
Ol1_A54	37.86	0.22	0.11	22.81	0.58	37.39	0.15	0.43	99.55		260		74.0146	25.9854
Ol1_A55	37.64	0.08	0.11	22.79	0.66	37.57	0.22	0.39	99.46		265		74.0568	25.9432
Ol1_A56	37.6	0.15	0.09	22.9	0.68	37.67	0.14	0.4	99.63		270		74.0015	25.9985
Ol1_A57	37.24	0.32	0	22.61	0.63	37.92	0.25	0.54	99.51		275		74.4065	25.5935
Ol1_A58	37.56	0.14	0	21.92	0.54	38.67	0.22	0.5	99.55		280		75.4168	24.5832
Ol1_A59	37.79	0.18	0	21.15	0.51	39.23	0.12	0.49	99.47		285		76.3438	23.6562
Ol1_A60	37.8	0.21	0.13	20.07	0.6	40.25	0.11	0.42	99.59		290		77.626	22.374
Ol1_A61	37.97	0.13	0.07	19.68	0.55	40.5	0.23	0.44	99.57		295		78.104	21.896
Olivine 2_April 19	SiO2	TiO2	Al2O3	FeO	MnO	MgO	NiO	CaO	Total		µm		Fo %	Fa %
Ol2_A1	37.23	0.22	0	23.62	0.72	36.97	0.14	0.47	99.37		0		73.0184	26.9816
Ol2_A2	37.35	0.23	0.08	23.48	0.69	36.96	0.1	0.44	99.33		5		73.1512	26.8488
Ol2_A3	37.3	0.16	0.14	23.78	0.57	37.15	0.07	0.46	99.63		10		73.1074	26.8926
Ol2_A4	37.11	0.07	0.22	23.74	0.65	37.05	0.19	0.38	99.41		15		73.0213	26.9787
Ol2_A5	37.73	0.16	0.06	23.45	0.65	37.16	0	0.4	99.61		20		73.3142	26.6858
Ol2_A6	37.88	0.23	0	23.24	0.67	37.18	0	0.45	99.65		25		73.479	26.521
Ol2_A7	37.43	0.16	0	23.53	0.72	37.21	0.2	0.4	99.65		30		73.2183	26.7817
Ol2_A8	36.65	0.21	0.22	24.22	0.78	36.56	0.25	0.52	99.41		35		72.3733	27.6267
Ol2_A9	37.26	0.17	0	23.97	0.66	36.78	0.2	0.48	99.52		40		72.939	27.061
Ol2_A10	37.54	0.08	0.08	23.26	0.73	36.99	0.2	0.48	99.36		45		73.3132	26.6868
Ol2_A11	37.11	0.24	0	23.45	0.71	37.36	0.22	0.48	99.57		50		73.3699	26.6301
Ol2_A12	37.52	0.21	0	23.24	0.7	37.16	0.22	0.45	99.5		55		73.4438	26.5562
Ol2_A13	37.09	0.1	0.18	23.27	0.62	37.44	0.41	0.41	99.52		60		73.6314	26.3686
Ol2_A14	37.41	0.28	0.14	22.89	0.64	37.47	0.2	0.51	99.54		65		73.9402	26.0598
Ol2_A15	37.96	0.15	0.08	22.87	0.7	37.14	0.1	0.45	99.45		70		73.7359	26.2641
Ol2_A16	37.25	0.25	0.26	23.16	0.65	37.22	0.19	0.44	99.42		75		73.5817	26.4183
Ol2_A17	37.43	0.09	0.06	23.21	0.64	37.46	0.22	0.47	99.58		80		73.674	26.326
Ol2_A18	37.46	0.17	0.08	23.24	0.66	37.43	0	0.46	99.5		85		73.6176	26.3824
Ol2_A19	38.08	0.06	0	22.98	0.44	37.5	0.09	0.45	99.6		90		73.6764	26.3236
Ol2_A20	37.54	0.23	0.1	23.48	0.65	36.94	0.14	0.37	99.45		95		73.1735	26.8265
Ol2_A21	37.43	0.17	0.12	23.59	0.73	37	0.24	0.38	99.66		100		73.0504	26.9496
Ol2_A23	37.35	0.07	0	23.35	0.7	37.25	0.29	0.47	99.48		105		73.4016	26.5984
Ol2_A24	36.92	0.18	0	23.58	0.71	37.59	0.19	0.43	99.6		110		73.3851	26.6149
Ol2_A25	37.55	0.11	0.12	23.45	0.64	37.15	0.16	0.44	99.62		115		73.3172	26.6828
Ol2_A26	37.43	0.18	0.2	22.87	0.75	37.21	0.27	0.52	99.43		120		73.7308	26.2692
Ol2_A27	37.51	0.17	0.1	23.15	0.62	37.2	0.31	0.48	99.54		125		73.6042	26.3958
Ol2_A28	37.57	0.24	0.07	23.24	0.53	37.36	0.07	0.46	99.54		130		73.6885	26.3115
Ol2_A30	37.78	0.24	0.11	22.21	0.68	37.78	0.14	0.47	99.41		135		74.6238	25.3762
Ol2_A31	37.3	0.2	0.11	22.5	0.62	38	0.19	0.47	99.39		140		74.545	25.455
Ol2_A32	37.64	0.22	0	22.21	0.6	38.01	0.3	0.57	99.55		145		74.8054	25.1946
Ol2_A33	37.61	0.09	0	22.87	0.62	37.64	0.21	0.44	99.48		150		74.0603	25.9397
Ol2_A34	37.51	0.17	0	22.08	0.61	38.44	0.16	0.49	99.46		155		75.1154	24.8846
Ol2_A35	37.34	0.14	0.09	22.69	0.71	37.92	0.14	0.47	99.5		160		74.2748	25.7252
Olivine 3_April 19	SiO2	TiO2	Al2O3	FeO	MnO	MgO	NiO	CaO	Total		µm		Fo %	Fa %
Ol3_A2	37.37	0.17	0	21.66	0.51	39.28	0.14	0.52	99.65		0		75.9443	24.0557
Ol3_A3	37.36	0.15	0	22.03	0.6	38.73	0.2	0.52	99.59		5		75.305	24.695
Ol3_A4	37.32	0.2	0.2	21.43	0.61	39.11	0.23	0.48	99.58		10		75.9714	24.0286
Ol3_A5	37.58	0.25	0.1	20.69	0.65	39.54	0.22	0.51	99.54		15		76.7507	23.2493
Ol3_A6	37.87	0.16	0.13	20.87	0.58	39.1	0.25	0.51	99.47		20		76.4588	23.5412
Ol3_A7	37.33	0.09	0.08	21.5	0.51	39.28	0.21	0.46	99.46		25		76.0764	23.9236
Ol3_A8	37.47	0.21	0.06	21.1	0.68	39.15	0.27	0.48	99.42		30		76.2051	23.7949
Ol3_A9	38.15	0.14	0	20.86	0.62	39.02	0.26	0.45	99.5		35		76.3963	23.6037
Ol3_A10	37.5	0.22	0.12	21.25	0.54	39.31	0	0.55	99.49		40		76.2722	23.7278
Ol3_A11	37.61	0.14	0.09	21.3	0.56	39.06	0.36	0.47	99.59		45		76.098	23.902
Ol3_A12	37.79	0.17	0	21	0.62	39.37	0.11	0.48	99.54		50		76.4402	23.5598
Ol3_A13	37.75	0.1	0.28	21.4	0.54	38.99	0.12	0.43	99.61		55		75.999	24.001
Ol3_A14	37.87	0.12	0.27	20.61	0.5	39.39	0.09	0.46	99.31		60		76.8776	23.1224
Ol3_A15	37.93	0.04	0.08	21	0.59	39.17	0.23	0.46	99.5		65		76.3737	23.6263
Ol3_A16	37.4	0.19	0	20.75	0.6	39.71	0.27	0.54	99.46		70		76.8194	23.1806
Ol3_A17	37.96	0.14	0.16	20.63	0.58	39.35	0.22	0.44	99.48		75		76.7745	23.2255
Ol3_A18	37.57	0.21	0	21.14	0.54	39.27	0.34	0.44	99.51		80		76.3452	23.6548
Ol3_A19	37.94	0.13	0	20.77	0.48	39.59	0.12	0.42	99.45		85		76.8503	23.1497
Ol3_A20	38	0.21	0.1	20.44	0.58	39.49	0.17	0.44	99.43		90		76.9975	23.0025
Ol3_A22	37.8	0.15	0.1	20.9	0.47	39.36	0.25	0.41	99.44		95		76.646	23.354
Ol3_A23	37.87	0.19	0.16	20.4	0.59	39.75	0.2	0.44	99.6		100		77.1386	22.8614
Ol3_A24	38.3	0.15	0.11	20.27	0.6	39.55	0.12	0.43	99.53		105		77.1506	22.8494
Ol3_A25	37.47	0.24	0.09	20.75	0.58	39.7	0.24	0.51	99.58		110		76.8318	23.1682
Ol3_A27	38.13	0.14	0.05	19.84	0.58	40.02	0.22	0.46	99.44		115		77.349	22.651
Ol3_A28	37.64	0.22	0	20.81	0.59	39.58	0.2	0.48	99.52		120		76.7193	23.2807
Ol3_A29	37.59	0.13	0	21.14	0.54	39.42	0.15	0.42	99.39		125		76.414	23.586
Ol3_A30	37.43	0.18	0.16	21.19	0.65	39.35	0.17	0.44	99.57		130		76.2479	23.7521
Ol3_A31	37.74	0.22	0.08	20.86	0.63	39.42	0.13	0.42	99.5		135		76.5713	23.4287
Ol3_A32	38.05	0.07	0	20.58	0.69	39.66	0.25	0.35	99.65		140		76.8628	23.1372
Ol3_A35	37.71	0	0.11	20.84	0.56	39.51	0.27	0.42	99.42		145		76.688	23.312
Ol3_A36	37.74	0.13	0.11	20.39	0.55	40.21	0.06	0.34	99.53		150		77.383	22.617
Ol3_A37	37.94	0	0.07	20.3	0.53	40.15	0.2	0.36	99.55		155		77.4492	22.5508
Ol3_A38	37.8	0.14	0.12	20.18	0.51	40.06	0.32	0.34	99.47		160		77.5278	22.4722
Ol3_A39	38.16	0.09	0.14	19.38	0.48	40.7	0.12	0.35	99.42		165		78.5019	21.4981
Ol3_A40	37.99	0.28	0.13	20.06	0.66	39.97	0.16	0.43	99.68		170		77.4617	22.5383
Ol3_A41	37.93	0.29	0.06	21.56	0.68	38.39	0	0.56	99.47		175		75.463	24.537
Olivine 4_April 19	SiO2	TiO2	Al2O3	FeO	MnO	MgO	NiO	CaO	Total		µm		Fo %	Fa %
Ol4_A1	37.44	0.13	0.16	23.03	0.67	37.39	0.22	0.43	99.47		0		73.7597	26.2403
Ol4_A2	37.23	0.26	0.12	22.91	0.72	37.54	0.26	0.56	99.6		5		73.8936	26.1064
Ol4_A3	37.32	0.18	0.05	22.92	0.65	37.71	0.3	0.44	99.57		10		74.0303	25.9697
Ol4_A4	38.15	0.11	0.09	22.83	0.45	37.34	0	0.47	99.44		15		74.0808	25.9192
Ol4_A5	37.22	0.14	0	23.42	0.68	37.48	0.24	0.41	99.59		20		73.4813	26.5187
Ol4_A6	37.95	0.06	0	22.92	0.61	37.69	0	0.36	99.59		25		74.0532	25.9468
Ol4_A7	37.66	0.08	0.06	22.94	0.78	37.43	0.19	0.44	99.58		30		73.7629	26.2371
Ol4_A8	37.14	0.25	0.08	22.86	0.62	37.82	0.22	0.5	99.49		35		74.16	25.84
Ol4_A9	37.23	0.11	0	22.95	0.52	37.8	0.28	0.51	99.4		40		74.159	25.841
Ol4_A10	37.28	0.17	0.19	23.13	0.68	37.16	0.39	0.42	99.42		45		73.55	26.45
Ol4_A11	37.77	0.18	0	23.25	0.49	37.19	0.11	0.48	99.47		50		73.6249	26.3751
Ol4_A12	37.4	0.12	0.06	23.35	0.73	37.34	0.13	0.47	99.6		55		73.424	26.576
Ol4_A13	37.31	0.24	0	23.25	0.62	37.5	0.12	0.5	99.54		60		73.6787	26.3213
Ol4_A14	37.23	0.26	0.17	23.16	0.68	37.35	0.15	0.46	99.46		65		73.6247	26.3753
Ol4_A15	37.45	0.17	0.21	22.89	0.61	37.24	0.31	0.47	99.35		70		73.8464	26.1536
Ol4_A16	37.42	0.16	0.1	23.05	0.6	37.44	0.14	0.4	99.31		75		73.8271	26.1729
Ol4_A17	37.7	0.06	0.14	22.85	0.6	37.33	0.31	0.47	99.46		80		73.9341	26.0659
Ol4_A18	37.24	0.24	0.18	22.8	0.64	37.44	0.26	0.6	99.4		85		73.9986	26.0014
Ol4_A19	37.4	0.2	0	22.91	0.54	37.68	0.13	0.58	99.44		90		74.1142	25.8858
Ol4_A20	37.65	0.07	0	22.94	0.55	37.55	0.26	0.49	99.51		95		74.015	25.985
Ol4_A21	37.36	0.16	0	22.92	0.67	37.81	0.21	0.39	99.52		100		74.0647	25.9353
Ol4_A22	37.78	0.16	0	22.99	0.61	37.31	0	0.48	99.33		105		73.8006	26.1994
Ol4_A23	37.05	0.2	0	23.03	0.62	37.67	0.21	0.57	99.35		110		73.945	26.055
Ol4_A24	37.67	0.12	0	22.68	0.69	37.72	0.13	0.51	99.52		115		73.8276	26.1724
Ol4_A25	37.29	0.09	0.09	23.77	0.54	37.18	0.1	0.42	99.48		120		73.6721	26.3279
Ol4_A26	37.42	0.04	0.14	23.51	0.53	37.22	0.1	0.46	99.42		130		73.3957	26.6043
Ol4_A27	37.5	0.25	0	22.96	0.61	37.49	0.19	0.48	99.48		135		73.9181	26.0819
Ol4_A28	37.89	0	0.05	22.65	0.6	37.57	0.22	0.48	99.46		140		74.2216	25.7784
Ol4_A29	37.57	0.06	0.08	22.97	0.58	37.48	0.26	0.44	99.44		145		73.9296	26.0704
Ol4_A30	37.18	0.16	0.16	23	0.66	37.68	0.18	0.48	99.5		150		73.9416	26.0584
Ol4_A31	37.13	0.28	0.07	22.88	0.7	37.74	0.13	0.55	99.48		155		74.0369	25.9631
Ol4_A32	37.18	0.11	0.1	22.69	0.63	37.85	0.18	0.59	99.33		160		74.3058	25.6942
Ol4_A33	37.23	0.23	0	22.88	0.63	37.56	0.26	0.54	99.33		165		74.0029	25.9971
Ol4_A34	37.27	0.22	0.17	22.74	0.73	37.64	0.26	0.42	99.45		170		74.0755	25.9245
Ol4_A35	37.43	0.19	0.1	22.27	0.74	38.17	0.24	0.41	99.55		175		74.7185	25.2815
Ol4_A36	37.51	0.19	0	21.87	0.69	38.38	0.29	0.52	99.45		180		75.1927	24.8073
Ol4_A37	37.36	0.18	0.37	22.03	0.63	38.27	0.12	0.45	99.41		185		75.057	24.943
Ol4_A38	37.71	0.26	0	22.13	0.72	38.17	0.15	0.48	99.62		190		74.8503	25.1497
Ol4_A39	37.42	0.25	0.17	21.88	0.57	38.45	0.28	0.53	99.55		195		75.3189	24.6811
Ol4_A40	37.47	0.13	0.09	21.76	0.62	38.91	0.13	0.45	99.56		200		75.5964	24.4036
Ol4_A41	37.53	0.2	0	21.59	0.61	38.89	0.2	0.49	99.51		205		75.7357	24.2643
Ol4_A42	37.72	0.14	0	21.2	0.62	39.25	0.2	0.41	99.54		210		76.2187	23.7813
Ol4_A43	38	0.13	0.05	20.66	0.7	39.31	0.28	0.39	99.52		215		76.6291	23.3709
Ol4_A44	38.04	0.23	0.11	20.55	0.62	39.1	0.32	0.47	99.44		220		76.694	23.306
Ol4_A45	37.82	0.31	0	20.79	0.57	39.28	0.21	0.49	99.47		225		76.6169	23.3831
Olivine 5_April 19	SiO2	TiO2	Al2O3	FeO	MnO	MgO	NiO	CaO	Total		µm		Fo %	Fa %
Ol5_A1	37.9	0.19	0.17	22.24	0.63	37.81	0	0.56	99.5		0		74.6559	25.3441
Ol5_A2	37.24	0.07	0	22.85	0.6	38.16	0.23	0.4	99.55		5		74.3557	25.6443
Ol5_A3	37.46	0.22	0.07	22.3	0.67	38.1	0.15	0.56	99.53		10		74.7175	25.2825
Ol5_A5	37.57	0.12	0	21.91	0.64	38.61	0.15	0.5	99.5		15		75.3127	24.6873
Ol5_A6	37.74	0.15	0.23	22.19	0.65	37.89	0.24	0.5	99.59		20		74.7204	25.2796
Ol5_A7	37.46	0.21	0	22.21	0.59	38.4	0.17	0.48	99.52		25		75.0057	24.9943
Ol5_A8	37.54	0.16	0.11	22.34	0.6	38	0.14	0.44	99.33		30		74.6932	25.3068
Ol5_A9	37.67	0.18	0	21.99	0.58	38.32	0.17	0.53	99.44		35		75.1564	24.8436
Ol5_A10	37.59	0.13	0	21.85	0.64	38.6	0.2	0.42	99.43		40		75.3574	24.6426
Ol5_A11	37.31	0.22	0	21.69	0.71	38.67	0.34	0.5	99.44		45		75.4646	24.5354
Ol5_A12	37.55	0.15	0.16	21.42	0.47	39.16	0.16	0.44	99.51		50		76.1205	23.8795
Ol5_A13	37.59	0.22	0.07	21.21	0.56	39.02	0.1	0.52	99.29		55		76.1543	23.8457
Ol5_A14	38.01	0.15	0	21.08	0.49	39.22	0.13	0.37	99.45		60		76.4145	23.5855
Ol5_A15	37.66	0.16	0	20.82	0.64	39.65	0.21	0.45	99.59		65		76.7003	23.2997
Ol5_A16	37.69	0.21	0.11	21.09	0.58	39.02	0.13	0.52	99.35		70		76.2376	23.7624
Ol5_A17	37.67	0.24	0	22.64	0.57	37.72	0.19	0.52	99.55		75		74.3309	25.6691
Ol5_A18	37.83	0.18	0.68	23.5	0.78	35.58	0.33	0.55	99.43		80		72.3055	27.6945
Olivine 6_April 19	SiO2	TiO2	Al2O3	FeO	MnO	MgO	NiO	CaO	Total		µm		Fo %	Fa %
Ol6_A1	37.57	0.18	0	20.84	0.72	39.6	0.09	0.43	99.43		0		76.5937	23.4063
Ol6_A2	37.51	0.2	0.16	20.42	0.7	39.72	0.22	0.49	99.42		5		77.015	22.985
Ol6_A3	37.53	0.2	0	21.14	0.62	39.36	0.14	0.43	99.42		10		76.3192	23.6808
Ol6_A4	37.34	0.2	0.09	21.35	0.66	39.12	0.24	0.49	99.49		15		76.0004	23.9996
Ol6_A5	37.71	0.14	0.2	21.39	0.64	38.78	0.17	0.5	99.53		20		75.8244	24.1756
Ol6_A6	37.91	0.13	0	20.78	0.62	39.4	0.22	0.45	99.51		25		76.6375	23.3625
Ol6_A7	37.94	0.22	0.09	20.8	0.46	39.12	0.24	0.43	99.3		30		76.629	23.371
Ol6_A8	37.29	0.21	0	21.28	0.72	39.12	0.26	0.6	99.48		35		76.008	23.992
Ol6_A9	37.97	0.04	0.15	20.69	0.48	39.65	0.11	0.46	99.55		40		76.9442	23.0558
Ol6_A10	37.95	0.2	0	20.78	0.64	39.45	0	0.53	99.55		45		76.6432	23.3568
Ol6_A11	38.16	0.11	0	20.62	0.5	39.49	0.15	0.42	99.45		50		76.9142	23.0858
Ol6_A12	37.6	0.15	0.11	21.08	0.6	39.34	0.16	0.46	99.5		55		76.3767	23.6233
Ol6_A13	37.65	0.15	0.11	21.05	0.58	39.15	0.25	0.45	99.39		60		76.3312	23.6688
Ol6_A14	37.55	0.15	0.14	20.6	0.66	39.75	0.19	0.5	99.54		65		76.9117	23.0883
Ol6_A15	37.66	0.21	0	20.77	0.67	39.59	0.2	0.44	99.54		70		76.6896	23.3104
Ol6_A16	37.61	0.12	0.06	20.55	0.65	39.61	0.28	0.41	99.29		75		76.8993	23.1007
Ol6_A17	37.71	0.08	0	21.04	0.59	39.38	0.2	0.5	99.5		80		76.4368	23.5632
Ol6_A18	37.8	0.21	0.09	21.19	0.51	39.03	0.22	0.47	99.52		85		76.2179	23.7821
Ol6_A19	37.81	0.19	0	21.28	0.63	38.83	0.28	0.54	99.56		90		75.948	24.052
Ol6_A20	38.22	0.13	0.09	21.03	0.64	38.92	0.14	0.44	99.61		95		76.1905	23.8095
Ol6_A21	37.87	0.2	0.13	21	0.55	39.1	0	0.58	99.43		100		76.3753	23.6247
Ol6_A22	38.07	0.19	0.11	20.74	0.63	39.16	0.14	0.47	99.51		105		76.553	23.447
Ol6_A23	38.07	0.14	0.09	20.63	0.58	39.3	0.15	0.47	99.43		110		76.7518	23.2482
Ol6_A24	38.43	0.09	0.16	19.34	0.54	40.56	0.1	0.41	99.63		115		78.426	21.574
Ol6_A25	37.99	0.06	0.11	20.66	0.53	39.48	0.22	0.48	99.53		120		76.8506	23.1494
Olivine 7_April 19	SiO2	TiO2	Al2O3	FeO	MnO	MgO	NiO	CaO	Total		µm		Fo %	Fa %
Ol7_A1	37.84	0.16	0	23.52	0.58	37.17	0	0.43	99.7		0		73.3202	26.6798
Ol7_A2	37.49	0.18	0	23.29	0.67	37.21	0.21	0.43	99.48		5		73.454	26.546
Ol7_A3	37.78	0.08	0.06	23.38	0.53	37.17	0.11	0.45	99.56		10		73.4752	26.5248
Ol7_A4	37.33	0.2	0.13	23.83	0.61	36.68	0.17	0.46	99.41		15		72.783	27.217
Ol7_A5	37.54	0.18	0	23.74	0.6	37.03	0.08	0.49	99.66		20		73.0516	26.9484
Ol7_A6	37.19	0.15	0	23.7	0.67	37.01	0.33	0.49	99.54		25		73.0159	26.9841
Ol7_A7	37.1	0.24	0	23.69	0.74	37.22	0	0.51	99.5		30		73.0782	26.9218
Ol7_A8	37.16	0.1	0.15	23.42	0.7	37.34	0.16	0.47	99.5		35		73.3919	26.6081
Ol7_A9	37.43	0.16	0	23.37	0.74	37.35	0.11	0.47	99.63		40		73.4049	26.5951
Ol7_A10	37.87	0.23	0	23.19	0.6	36.93	0.22	0.51	99.55		45		73.4463	26.5537
Ol7_A11	37.35	0.2	0	23.26	0.65	37.35	0.13	0.56	99.5		50		73.568	26.432
Ol7_A12	37.62	0	0.05	22.66	0.57	37.76	0.21	0.51	99.38		55		74.3347	25.6653
Ol7_A13	37.57	0.21	0	22.85	0.67	37.61	0.19	0.49	99.59		60		74.0199	25.9801
Ol7_A14	37.82	0.14	0	22.68	0.7	37.7	0.16	0.41	99.61		65		74.18	25.82
Ol7_A15	37.47	0.21	0	22.46	0.6	38.09	0.11	0.48	99.42		70		74.6393	25.3607
Ol7_A16	38.11	0.18	0	22.35	0.55	37.77	0	0.54	99.5		75		74.6119	25.3881
Ol7_A17	37.68	0.06	0.08	22.39	0.53	38.21	0.16	0.48	99.59		80		74.8144	25.1856
Ol7_A18	37.36	0.14	0.14	22.3	0.72	38.24	0.22	0.45	99.57		85		74.7452	25.2548
Ol7_A19	37.66	0.14	0.06	22.22	0.61	38.09	0.19	0.49	99.46		90		74.8284	25.1716
Ol7_A20	37.97	0.05	0	21.67	0.57	38.67	0.21	0.37	99.51		95		75.5985	24.4015
Ol7_A21	37.55	0.13	0	21.24	0.68	39.03	0.34	0.48	99.45		100		76.0329	23.9671
Ol7_A22	38.13	0.14	0.06	20.9	0.56	39.08	0.2	0.46	99.53		105		76.4414	23.5586
Ol7_A23	37.97	0.1	0	21.07	0.57	39.12	0.27	0.41	99.51		110		76.3091	23.6909
Ol7_A24	37.91	0.07	0.16	20.37	0.63	39.64	0.17	0.51	99.46		115		77.0808	22.9192
Ol7_A25	37.98	0.07	0.31	19.98	0.59	39.84	0.31	0.44	99.52		120		77.5323	22.4677
Ol7_A26	38.13	0.15	0	20.13	0.47	40.07	0.08	0.41	99.44		125		77.6085	22.3915
Ol7_A27	38.05	0.09	0.13	20.06	0.55	39.99	0.2	0.44	99.51		130		77.5644	22.4356
Ol7_A28	38.17	0.21	0	19.9	0.63	39.92	0.18	0.45	99.46		135		77.6007	22.3993
Ol7_A29	37.56	0.15	0.17	21.9	0.54	38.63	0.15	0.43	99.53		140		75.4142	24.5858
Ol7_A30	37.35	0.25	0.18	23.11	0.66	37.14	0.19	0.5	99.38		145		73.5724	26.4276
Ol7_A31	37.52	0.14	0.18	23.51	0.78	36.57	0.32	0.46	99.48		150		72.8436	27.1564
Olivine 8b_April 19	SiO2	TiO2	Al2O3	FeO	MnO	MgO	NiO	CaO	Total		µm		Fo %	Fa %
Ol8_A1	37.37	0.1	0.2	22.92	0.71	37.59	0.05	0.4	99.34		0		73.9194	25.2872
Ol8_A2	37.22	0.07	0.07	23.16	0.65	37.81	0.16	0.38	99.52		6		73.8863	25.3919
Ol8_A3	37.6	0.17	0	23.04	0.54	37.66	0.13	0.43	99.57		12		73.9978	25.3993
Ol8_A4	37.86	0.05	0	22.41	0.6	37.91	0.17	0.4	99.4		18		74.5907	24.7385
Ol8_A5	37.83	0.18	0	23.06	0.54	37.34	0	0.46	99.41		24		73.8169	25.5765
Ol8_A6	37.52	0	0.08	23.08	0.7	37.47	0.18	0.35	99.38		30		73.7355	25.4817
Ol8_A7	37.28	0.22	0.13	23.01	0.7	37.27	0.26	0.51	99.38		36		73.6889	25.5246
Ol8_A8	37.86	0.12	0	22.82	0.57	37.55	0.15	0.46	99.53		42		74.0967	25.2642
Ol8_A9	37.66	0.19	0	22.68	0.61	37.6	0.25	0.5	99.49		48		74.2039	25.112
Ol8_A10	37.25	0.24	0	22.78	0.72	37.69	0.28	0.53	99.49		54		74.0765	25.1194
Ol8_A11	37.18	0.24	0.07	22.99	0.74	37.52	0.27	0.39	99.4		60		73.8016	25.3713
Ol8_A12	37.47	0.17	0.17	22.96	0.7	37.37	0.26	0.45	99.55		66		73.7817	25.433
Ol8_A13	37.39	0.2	0	22.71	0.61	37.56	0.31	0.49	99.27		72		74.1589	25.1568
Ol8_A14	37.39	0.15	0.12	22.67	0.71	37.73	0.2	0.45	99.42		78		74.1951	25.0115
Ol8_A15	37.45	0.14	0.17	22.97	0.55	37.78	0	0.5	99.56		84		74.1078	25.2792
Ol8_A16	37.86	0.11	0	22.66	0.71	37.52	0.17	0.47	99.5		90		74.0963	25.1069
Ol8_A17	37.47	0.16	0.1	22.57	0.52	37.95	0.11	0.52	99.4		96		74.5457	24.8738
Ol8_A18	37.62	0.2	0.12	22.11	0.63	38.15	0.21	0.45	99.49		102		74.9321	24.3648
Ol8_A19	37.75	0.04	0.17	21.73	0.55	38.72	0.24	0.43	99.63		108		75.5894	23.8005
Ol8_A20	37.65	0.11	0.08	21.2	0.61	39.29	0.23	0.41	99.58		114		76.2456	23.0818
Ol8_A21	37.64	0.15	0	20.67	0.59	39.6	0.22	0.56	99.43		120		76.8453	22.5041
Ol8_A22	37.68	0.15	0	21.94	0.56	38.51	0.15	0.47	99.46		126		75.3066	24.0711
Olivine 9_April 19	SiO2	TiO2	Al2O3	FeO	MnO	MgO	NiO	CaO	Total		µm		Fo %	Fa %
Ol9_A1	37.16	0.2	0	23.34	0.67	37.17	0.28	0.49	99.31		0		73.3924	25.8559
Ol9_A2	37.67	0.12	0.11	22.86	0.7	37.29	0.23	0.57	99.55		3		73.8221	25.3905
Ol9_A3	37.06	0.16	0	23.44	0.67	37.54	0.29	0.47	99.63		6		73.5045	25.75
Ol9_A4	37.95	0.11	0.11	22.96	0.57	37.09	0.13	0.51	99.43		9		73.7441	25.6119
Ol9_A5	37.56	0.18	0	23.19	0.64	37.27	0.2	0.44	99.48		12		73.5916	25.6903
Ol9_A6	37.28	0.21	0	23.53	0.76	37.13	0.1	0.55	99.56		15		73.1434	26.0059
Ol9_A7	37.04	0.14	0.14	23.58	0.69	37.11	0.14	0.53	99.37		18		73.1497	26.0775
Ol9_A8	37.38	0.23	0	23.27	0.75	36.87	0.3	0.54	99.34		21		73.2248	25.9288
Ol9_A9	37.23	0.2	0.09	23.48	0.71	36.93	0.36	0.43	99.43		24		73.1188	26.0824
Ol9_A10	37.46	0.17	0.17	23.11	0.74	37.19	0.2	0.45	99.49		27		73.5324	25.6362
Ol9_A11	37.18	0.29	0	23.53	0.75	36.96	0.15	0.56	99.42		30		73.0613	26.0962
Ol9_A12	37.14	0.27	0.1	23.34	0.57	37.48	0.31	0.4	99.61		33		73.6364	25.7273
Ol9_A13	37.17	0.25	0.12	23.8	0.67	36.91	0.35	0.51	99.78		36		72.8818	26.3665
Ol9_A14	37.34	0.2	0.1	23.47	0.72	36.94	0.2	0.52	99.49		39		73.124	26.0661
Ol9_A15	37.39	0.22	0.06	23.39	0.63	37.14	0.21	0.44	99.48		42		73.3689	25.9239
Ol9_A16	37.17	0.26	0	23.7	0.59	36.94	0.29	0.53	99.48		45		73.0442	26.2928
Ol9_A17	37.74	0	0.14	23.04	0.67	37.74	0	0.39	99.72		48		73.9315	25.3227
Ol9_A18	37.52	0.13	0	23.11	0.65	37.32	0.35	0.48	99.56		51		73.6746	25.5962
Ol9_A19	37.35	0.25	0.24	22.66	0.78	37.35	0.19	0.55	99.37		54		73.9508	25.1717
Ol9_A20	36.91	0.28	0.18	23.21	0.75	36.98	0.41	0.56	99.28		57		73.3321	25.8228
Ol9_A21	37.58	0.19	0.08	23.28	0.63	36.98	0.17	0.54	99.45		60		73.3742	25.9155
Ol9_A22	37.13	0.21	0	23.25	0.75	37.41	0.22	0.55	99.52		63		73.5251	25.6372
Ol9_A23	37.25	0.27	0.07	23.23	0.75	36.85	0.47	0.55	99.44		66		73.2469	25.906
Ol9_A24	37.47	0.13	0	23.12	0.71	37.38	0.22	0.51	99.54		69		73.6481	25.557
Ol9_A25	37.56	0.24	0.17	22.81	0.72	37.3	0.12	0.47	99.39		72		73.8517	25.3383
Ol9_A26	37.44	0.23	0	22.84	0.7	37.24	0.4	0.5	99.35		75		73.8126	25.399
Ol9_A27	37.45	0.13	0.09	23.1	0.57	37.34	0.26	0.52	99.46		78		73.7593	25.6009
Ol9_A28	36.86	0.13	0.06	23.02	0.81	37.58	0.3	0.53	99.29		81		73.7505	25.3462
Ol9_A29	37.6	0.2	0	22.78	0.63	37.69	0.13	0.52	99.55		84		74.1511	25.1446
Ol9_A30	37.67	0.09	0.14	22.98	0.58	37.35	0.22	0.4	99.43		87		73.8544	25.4939
Ol9_A31	37.71	0.21	0	22.7	0.69	37.33	0.33	0.51	99.48		90		73.9825	25.2404
Ol9_A32	37.96	0.17	0.1	22.19	0.67	37.67	0.13	0.57	99.46		93		74.5935	24.6526
Ol9_A33	38.02	0.2	0	21.67	0.62	38.05	0.4	0.53	99.49		96		75.2568	24.0464
Ol9_A34	37.34	0.2	0	22.09	0.86	38.14	0.32	0.54	99.49		99		74.7517	24.2905
Ol9_A35	37.38	0.32	0.08	22.08	0.67	38.3	0.24	0.48	99.55		102		74.9971	24.2574
Ol9_A36	37.41	0.23	0.11	21.37	0.71	38.71	0.27	0.61	99.42		105		75.7489	23.4616
Ol9_A37	37.9	0.22	0.1	20.88	0.47	39.08	0.11	0.5	99.26		108		76.5348	22.9422
Ol9_A38	37.94	0.17	0	20.61	0.6	39.37	0.28	0.49	99.46		111		76.7833	22.5517
Ol9_A39	37.49	0.22	0.06	20.6	0.6	39.64	0.29	0.53	99.43		114		76.9133	22.4251
Ol9_A40	37.77	0.2	0	20.24	0.64	39.95	0.2	0.46	99.46		117		77.3187	21.9775
Ol9_A41	37.54	0.29	0.11	20.18	0.67	39.77	0.41	0.54	99.51		120		77.2643	21.996
Ol9_A42	38.14	0.28	0	20.16	0.52	39.71	0.19	0.52	99.52		123		77.3829	22.0412
Ol9_A43	38.26	0.12	0.18	20.2	0.59	39.53	0.18	0.46	99.52		126		77.2094	22.1358
Ol9_A44	37.92	0.32	0.24	20.74	0.81	38.76	0.14	0.49	99.42		129		76.2146	22.8804
Olivine 10_April 19	SiO2	TiO2	Al2O3	FeO	MnO	MgO	NiO	CaO	Total		µm		Fo %	Fa %
Ol10_A1	37.64	0.2	0.2	21.91	0.65	37.87	0.16	0.56	99.19		0		74.4427	24.3263
Ol10_A2	37.63	0.2	0.06	22.23	0.65	37.82	0.43	0.49	99.51		5		74.6524	24.6185
Ol10_A3	38.02	0.14	0	22.28	0.41	38.01	0.19	0.46	99.51		10		74.4067	24.6342
Ol10_A4	37.27	0.08	0.12	22.65	0.6	37.96	0.33	0.47	99.48		15		74.4187	24.9129
Ol10_A5	37.17	0.18	0	22.8	0.76	37.73	0.4	0.47	99.51		20		74.0475	25.1049
Ol10_A6	37.16	0.22	0	22.45	0.7	38.07	0.42	0.49	99.51		25		74.5545	24.6665
Ol10_A7	37.2	0.09	0.12	22.48	0.68	38	0.26	0.46	99.29		30		74.5116	24.7307
Ol10_A8	37.35	0.16	0.09	22.64	0.69	37.82	0.19	0.48	99.42		35		74.2818	24.9481
Ol10_A9	37.62	0.14	0	22.61	0.64	37.9	0.25	0.39	99.55		40		74.3882	24.898
Ol10_A10	37.46	0.12	0.12	22.22	0.63	38.1	0.31	0.51	99.47		45		74.8167	24.4804
Ol10_A11	36.95	0.21	0.17	23.01	0.66	37.44	0.41	0.51	99.36		50		73.8101	25.4505
Ol10_A12	37.26	0.24	0.09	22.46	0.7	37.64	0.4	0.51	99.3		55		74.3302	24.8843
Ol10_A13	37.81	0.19	0	22.08	0.66	38.06	0.35	0.33	99.48		60		74.8874	24.3747
Ol10_A14	37.44	0.24	0.1	22.23	0.78	37.89	0.22	0.49	99.39		65		74.5788	24.5488
Ol10_A15	37.5	0.19	0	22.03	0.67	38.19	0.33	0.49	99.4		70		74.9844	24.2681
Ol10_A16	37.48	0.23	0	22.65	0.67	37.95	0.12	0.5	99.6		75		74.3557	24.8984
Ol10_A17	37.44	0.29	0.12	22.46	0.68	37.7	0.17	0.54	99.4		80		74.3772	24.8604
Ol10_A18	37.78	0.19	0	22.34	0.67	37.87	0.1	0.5	99.45		85		74.5699	24.6804
Ol10_A19	37.59	0.2	0	22.65	0.61	37.88	0	0.51	99.44		90		74.3702	24.9492
Ol10_A20	37.23	0.23	0.09	22.54	0.61	38.02	0.24	0.45	99.41		95		74.5305	24.79
Ol10_A21	37.35	0.11	0	22.57	0.6	38.12	0.16	0.5	99.41		100		74.5641	24.769
Ol10_A22	37.35	0.16	0	22.68	0.65	37.88	0.2	0.51	99.43		105		74.3125	24.9629
Ol10_A23	37.4	0.22	0.19	22.8	0.71	37.37	0.2	0.53	99.42		110		73.9044	25.2978
Ol10_A24	37.45	0.22	0.19	22.41	0.77	37.61	0.3	0.52	99.47		115		74.2978	24.8379
Ol10_A25	37.76	0.16	0	22.3	0.64	37.64	0.41	0.49	99.4		120		74.5125	24.7676
Ol10_A26	37.58	0.16	0	22.73	0.59	37.89	0.17	0.42	99.54		125		74.3263	25.016
Ol10_A27	37.73	0.19	0.09	22.28	0.65	37.71	0.14	0.52	99.31		130		74.5559	24.7139
Ol10_A28	37.56	0.13	0.06	22.59	0.58	37.81	0.21	0.49	99.43		135		74.4091	24.9423
Ol10_A29	37.44	0.23	0.18	22.3	0.66	37.91	0.23	0.45	99.4		140		74.6313	24.6304
Ol10_A30	36.97	0.23	0.1	22.63	0.77	37.95	0.53	0.44	99.62		145		74.2893	24.8542
Ol10_A31	37.07	0.26	0.17	22.38	0.72	37.91	0.26	0.56	99.33		150		74.5154	24.6804
Ol10_A32	37.24	0.19	0.25	22.7	0.7	37.63	0.22	0.53	99.46		155		74.128	25.0885
Ol10_A33	37.03	0.15	0.1	22.86	0.49	38.13	0.28	0.48	99.52		160		74.4232	25.0333
Ol10_A34	37.51	0.15	0.06	22.5	0.59	37.99	0.31	0.42	99.53		165		74.565	24.777
Ol10_A35	37.13	0.2	0.09	22.19	0.77	38.21	0.24	0.5	99.33		170		74.779	24.3647
Ol10_A36	37.53	0.24	0.23	22.29	0.75	37.85	0.33	0.33	99.55		175		74.5344	24.6264
Ol10_A37	37.08	0.27	0.12	22.45	0.73	37.84	0.43	0.47	99.39		180		74.4144	24.7698
Ol10_A38	37.49	0.11	0.11	22.45	0.64	38.06	0.23	0.35	99.44		185		74.5994	24.6878
Ol10_A39	37.77	0.24	0	22.41	0.57	38.03	0	0.52	99.54		190		74.6755	24.6885
Ol10_A40	37.55	0.22	0	22.48	0.57	37.96	0.21	0.54	99.53		195		74.5831	24.7805
Ol10_A41	37.28	0.13	0.09	22.81	0.74	37.86	0.22	0.44	99.57		200		74.1219	25.0548
Ol10_A42	37.27	0.24	0.09	22.68	0.79	37.84	0.31	0.52	99.74		205		74.1765	24.9436
Ol10_A43	37.46	0.12	0.23	22.42	0.68	37.93	0.26	0.4	99.5		210		74.5258	24.715
Ol10_A44	37.27	0.38	0	22.05	0.72	38.22	0.31	0.58	99.53		215		74.9408	24.257
Ol10_A45	37.69	0.31	0.15	21.43	0.67	38.3	0.23	0.56	99.34		220		75.5365	23.7127
Ol10_A46	37.52	0.19	0.07	21.48	0.6	38.97	0.25	0.52	99.6		225		75.8728	23.4634
Ol10_A47	37.97	0.21	0.08	20.6	0.56	39.5	0.18	0.48	99.58		230		76.8844	22.4962
Olivine 11_April 19	SiO2	TiO2	Al2O3	FeO	MnO	MgO	NiO	CaO	Total		µm		Fo %	Fa %
Ol11_A1	37.19	0.27	0	22.31	0.86	37.99	0.28	0.49	99.39		0		74.4965	24.5452
Ol11_A2	37.53	0.18	0.08	22.4	0.65	37.84	0.27	0.5	99.45		3		74.5222	24.7504
Ol11_A3	36.7	0.34	0.18	22.65	0.69	38.06	0.26	0.48	99.36		6		74.3943	24.8393
Ol11_A4	37.18	0.22	0.15	22.51	0.63	37.96	0.38	0.44	99.47		9		74.5085	24.7888
Ol11_A5	37.32	0.24	0.1	22.27	0.68	37.99	0.28	0.47	99.35		12		74.6792	24.5613
Ol11_A6	37.49	0.23	0.11	22.14	0.81	38.02	0.16	0.43	99.39		15		74.6927	24.403
Ol11_A7	37.15	0.27	0.2	22.24	0.9	37.82	0.37	0.51	99.46		18		74.4354	24.558
Ol11_A8	37.54	0.08	0	22.2	0.6	38.39	0.23	0.49	99.53		21		75.0007	24.3333
Ol11_A9	37.48	0.19	0.2	21.99	0.54	38.23	0.29	0.46	99.38		24		75.146	24.2509
Ol11_A10	36.85	0.24	0.23	21.85	0.76	38.54	0.29	0.62	99.38		27		75.2282	23.9288
Ol11_A11	37.45	0.27	0.07	22.13	0.63	38.26	0.23	0.52	99.56		30		74.9696	24.3289
Ol11_A12	37.46	0.3	0	22.03	0.68	38.16	0.18	0.61	99.42		33		74.9613	24.2797
Ol11_A13	37.29	0.28	0.13	21.38	0.75	38.57	0.49	0.55	99.44		36		75.6402	23.524
Ol11_A14	37.49	0.14	0.14	22.29	0.49	38.46	0.14	0.45	99.6		39		75.0524	24.4043
Ol11_A15	37.5	0.24	0	22	0.68	38.02	0.44	0.56	99.44		42		74.917	24.3216
Ol11_A16	37.7	0.19	0	22.04	0.58	38.31	0.27	0.42	99.51		45		75.1102	24.2437
Ol11_A17	37.1	0.33	0.34	21.89	0.6	38.31	0.33	0.51	99.41		48		75.2175	24.1131
Ol11_A18	37.72	0.22	0.13	22.03	0.69	37.85	0.27	0.46	99.37		51		74.7994	24.4257
Ol11_A19	37.28	0.23	0	22.57	0.69	37.81	0.32	0.5	99.4		54		74.3341	24.8951
Ol11_A20	37.69	0.22	0	22.02	0.54	38.17	0.15	0.61	99.4		57		75.0918	24.3046
Ol11_A21	37.62	0.14	0.23	22.23	0.59	38.27	0	0.46	99.54		60		74.9256	24.4181
Ol11_A22	36.98	0.2	0.1	22.34	0.64	38.38	0.29	0.56	99.49		63		74.8477	24.4431
Ol11_A23	37.59	0.15	0.18	22.36	0.69	37.96	0.13	0.45	99.51		66		74.5818	24.6478
Ol11_A24	37.59	0.23	0	21.94	0.7	38.2	0.25	0.49	99.4		69		75.0386	24.1801
Ol11_A25	37.62	0.25	0	21.59	0.87	38.48	0.19	0.56	99.56		72		75.3219	23.7104
Ol11_A26	37.55	0.22	0	21.7	0.62	38.51	0.23	0.61	99.44		75		75.455	23.8547
Ol11_A27	37.79	0.24	0.08	21.51	0.65	38.44	0.29	0.49	99.49		78		75.554	23.72
Ol11_A28	37.4	0.23	0	21.32	0.63	39.13	0.28	0.57	99.56		81		76.0551	23.2491
Ol11_A29	37.77	0.11	0.15	20.95	0.51	39.54	0.06	0.37	99.46		84		76.652	22.7862
Ol11_A30	37.63	0.27	0.27	20.22	0.56	39.65	0.28	0.46	99.34		87		77.2715	22.1084
Ol11_A31	37.83	0.18	0.1	20.41	0.73	39.48	0.2	0.53	99.46		90		76.8904	22.3017
Ol11_A32	38.14	0.11	0	20.02	0.56	40.02	0.27	0.44	99.56		93		77.6027	21.7803
Ol11_A33	37.61	0.24	0.15	20.04	0.52	40.33	0.21	0.37	99.47		96		77.7537	21.6766
Ol11_A34	37.76	0.33	0.09	20.1	0.63	39.9	0.27	0.37	99.45		99		77.423	21.8823
Olivine 12_April 19	SiO2	TiO2	Al2O3	FeO	MnO	MgO	NiO	CaO	Total		µm		Fo %	Fa %
Ol12_A2	37.4	0.17	0	22.65	0.62	37.9	0.28	0.46	99.48		5		74.372	24.9367
Ol12_A3	37.76	0.11	0.09	22.6	0.62	37.97	0.06	0.42	99.63		10		74.4481	24.8612
Ol12_A4	37.24	0.12	0	22.56	0.68	38.08	0.36	0.44	99.48		15		74.4861	24.7581
Ol12_A5	37.37	0.14	0	22.28	0.81	38.1	0.33	0.4	99.43		20		74.6175	24.4811
Ol12_A6	37.74	0.22	0.11	22.08	0.69	38.02	0.17	0.5	99.53		25		74.8425	24.3857
Ol12_A7	37.47	0.2	0.08	22.48	0.68	37.86	0.24	0.45	99.46		30		74.4414	24.7988
Ol12_A8	37.61	0.12	0.15	22.5	0.66	38.01	0.17	0.41	99.63		35		74.5168	24.7479
Ol12_A9	37.5	0.29	0.07	22.3	0.68	38.17	0.22	0.49	99.72		40		74.7438	24.4996
Ol12_A12	37.81	0.25	0	22.29	0.57	37.81	0.19	0.6	99.52		45		74.6648	24.6956
Ol12_A13	37.27	0.28	0.26	22.43	0.7	37.48	0.44	0.5	99.36		50		74.2736	24.9382
Ol12_A14	37.47	0.24	0	22.6	0.73	37.77	0.19	0.46	99.46		55		74.2561	24.9284
Ol12_A15	37.84	0.17	0.13	22.23	0.73	37.68	0.26	0.51	99.55		60		74.5151	24.6646
Ol12_A16	37.53	0.17	0	22.6	0.64	37.85	0.18	0.41	99.38		65		74.3712	24.9142
Ol12_A17	38.03	0.12	0	22.28	0.62	37.91	0.18	0.49	99.63		70		74.6812	24.6248
Ol12_A18	37.59	0.2	0	22.38	0.77	37.83	0.15	0.43	99.35		75		74.4336	24.7055
Ol12_A19	37.22	0.2	0.12	22.77	0.69	37.52	0.36	0.52	99.4		80		74.0227	25.2038
Ol12_A20	37.43	0.27	0.12	21.9	0.72	38.05	0.27	0.58	99.34		85		74.9812	24.2126
Ol12_A21	37.46	0.12	0	22.07	0.71	38.37	0.25	0.52	99.5		90		75.0062	24.2052
Ol12_A22	37.79	0.16	0.12	22.63	0.65	37.52	0.11	0.47	99.45		95		74.1709	25.0989
Ol12_A23	37.5	0.08	0.11	22.68	0.66	37.75	0.34	0.38	99.5		100		74.2385	25.0239
Ol12_A27	37.56	0.07	0	23.12	0.53	37.62	0.24	0.38	99.52		105		73.9204	25.4879
Ol12_A28	37.58	0.36	0.08	22.46	0.66	37.68	0.26	0.62	99.7		110		74.3838	24.8758
Ol12_A29	37.63	0.11	0	22.81	0.63	37.7	0.23	0.5	99.61		115		74.1316	25.1645
Ol12_A30	37.59	0.17	0	22.41	0.73	37.93	0.25	0.46	99.54		120		74.4925	24.6929
Ol12_A31	36.99	0.32	0	23.12	0.81	37.2	0.24	0.63	99.31		125		73.4717	25.6192
Ol12_A32	37	0.34	0.22	23.02	0.8	37.3	0.23	0.55	99.46		130		73.6137	25.4891
Ol12_A33	37.69	0.21	0	22.57	0.65	37.75	0.14	0.44	99.45		135		74.3371	24.9356
Ol12_A34	37.21	0.29	0.24	22.5	0.8	37.6	0.29	0.54	99.47		140		74.1937	24.9093
Ol12_A35	37.49	0.26	0	22.2	0.7	38.14	0.26	0.53	99.58		145		74.7945	24.4254
Ol12_A36	37.13	0.2	0.13	23.25	0.63	37.25	0.22	0.54	99.35		150		73.5405	25.7527
Ol12_A37	37.09	0.2	0.26	23.26	0.63	37.28	0.17	0.5	99.39		155		73.548	25.7457
Ol12_A38	37.11	0.08	0	23.15	0.7	37.44	0.33	0.51	99.32		160		73.663	25.5544
Ol12_A39	37.72	0.22	0.07	22.62	0.65	37.43	0.35	0.47	99.53		165		74.1331	25.1354
Ol12_A40	37.45	0.1	0.07	22.74	0.54	37.96	0.1	0.51	99.47		170		74.3948	25.0039
Ol12_A41	37.3	0.33	0.3	22.03	0.73	37.8	0.38	0.59	99.46		175		74.7409	24.4389
Ol12_A42	37.39	0.25	0.1	22.9	0.63	37.86	0.14	0.33	99.6		180		74.1394	25.1596
Ol12_A43	37.36	0.27	0.07	21.95	0.67	38.43	0.14	0.49	99.38		185		75.1676	24.0877
Ol12_A44	37.47	0.3	0	21.67	0.82	38.12	0.4	0.48	99.26		190		75.1224	23.9594
Ol12_A45	37.5	0.34	0	21.47	0.71	38.61	0.38	0.48	99.49		195		75.6182	23.5917
Olivine 13_April 19	SiO2	TiO2	Al2O3	FeO	MnO	MgO	NiO	CaO	Total		µm		Fo %	Fa %
Ol13_A1	38.22	0.12	0	22.04	0.55	38.02	0.09	0.44	99.48		0		74.993	24.3905
Ol13_A2	37.77	0.08	0	22.47	0.57	37.91	0.31	0.43	99.54		3		74.5663	24.7966
Ol13_A3	38.2	0.08	0	22.53	0.55	37.59	0.2	0.42	99.57		6		74.3724	25.0093
Ol13_A4	37.69	0.19	0.07	22.61	0.64	37.7	0	0.44	99.34		9		74.2872	24.9962
Ol13_A5	37.99	0.07	0	22.45	0.58	38	0.1	0.42	99.61		12		74.6194	24.7334
Ol13_A6	37.84	0.14	0.12	22.41	0.73	37.5	0.2	0.42	99.36		15		74.2752	24.9032
Ol13_A7	37.94	0.24	0.12	22.39	0.57	37.57	0.18	0.51	99.52		18		74.4613	24.8968
Ol13_A8	37.58	0.13	0	22.51	0.68	37.9	0.24	0.42	99.46		21		74.4369	24.8042
Ol13_A9	37.76	0.08	0.1	22.44	0.6	37.87	0.22	0.49	99.56		24		74.546	24.7829
Ol13_A15	38.1	0.1	0.06	22.46	0.67	37.52	0.1	0.43	99.44		27		74.2943	24.9518
Ol13_A16	38.2	0.1	0.07	22.47	0.54	37.53	0	0.44	99.35		42		74.3999	24.9918
Ol13_A18	37.81	0.05	0.07	22.59	0.62	37.54	0.25	0.46	99.39		45		74.239	25.0642
Ol13_A20	37.56	0.26	0.14	22.46	0.68	37.5	0.08	0.52	99.2		48		74.2757	24.9589
Ol13_A21	37.31	0.17	0	23.06	0.62	37.49	0.23	0.48	99.36		51		73.8282	25.478
Ol13_A22	37.39	0.12	0.05	23.05	0.66	37.68	0.13	0.36	99.44		54		73.9009	25.3635
Ol13_A23	37.45	0.13	0	23.04	0.57	37.71	0.18	0.41	99.49		57		73.9986	25.3659
Ol13_A24	37.82	0.16	0	22.96	0.55	37.48	0.19	0.47	99.63		60		73.9627	25.4206
Ol13_A25	37.65	0.18	0	22.68	0.66	37.68	0.08	0.5	99.43		63		74.203	25.0584
Ol13_A26	38.06	0.08	0.13	22.51	0.64	37.53	0.14	0.42	99.51		66		74.2832	24.997
Ol13_A27	37.35	0.12	0	22.47	0.78	37.84	0.31	0.55	99.42		69		74.3565	24.7726
Ol13_A28	37.72	0.13	0.09	22.28	0.53	38	0.18	0.5	99.43		72		74.8012	24.606
Ol13_A29	37.74	0.16	0	22.3	0.6	37.88	0.17	0.5	99.35		75		74.6664	24.6615
Ol13_A30	37.57	0.06	0.1	22.22	0.65	38.23	0.14	0.44	99.41		78		74.8641	24.4126
Ol13_A31	37.71	0.19	0	21.89	0.7	38.36	0.17	0.5	99.52		81		75.158	24.0626
Ol13_A32	38.01	0.14	0.05	21.27	0.66	38.61	0.31	0.46	99.51		84		75.827	23.4364
Ol13_A33	38.18	0.1	0.07	20.93	0.59	38.85	0.21	0.5	99.43		87		76.2842	23.0575
Ol13_A34	37.68	0.19	0	20.94	0.61	39.29	0.33	0.49	99.53		90		76.462	22.8634
Ol13_A35	37.62	0.19	0.23	20.08	0.6	39.97	0.23	0.5	99.42		93		77.4961	21.8429
Ol13_A36	37.93	0.21	0.06	20.4	0.56	39.74	0.21	0.44	99.55		96		77.1597	22.2225
Olivine 14_April 19	SiO2	TiO2	Al2O3	FeO	MnO	MgO	NiO	CaO	Total		µm		Fo %	Fa %
Ol14_A1	37.54	0.06	0	22.06	0.72	38.7	0.07	0.34	99.49		0		75.1663	24.0391
Ol14_A2	37.66	0.18	0.06	22.1	0.67	38.35	0.21	0.38	99.61		3		75.0051	24.2503
Ol14_A3	37.72	0.21	0.05	21.68	0.68	38.49	0.24	0.42	99.49		6		75.4115	23.8314
Ol14_A4	37.81	0.2	0	21.81	0.7	38.37	0.17	0.44	99.5		9		75.2291	23.9911
Ol14_A5	37.69	0	0	21.93	0.53	38.59	0.18	0.43	99.35		12		75.3785	24.0332
Ol14_A6	37.68	0.14	0	22.07	0.7	38.18	0.29	0.4	99.46		15		74.9214	24.2981
Ol14_A7	37.28	0.18	0.1	22.07	0.62	38.65	0.26	0.37	99.53		18		75.217	24.0973
Ol14_A8	37.87	0.11	0.2	21.81	0.61	38.42	0	0.41	99.43		21		75.3288	23.9916
Ol14_A9	37.96	0.11	0.07	21.91	0.64	38.32	0.09	0.39	99.49		24		75.1723	24.1143
Ol14_A10	37.73	0.18	0.05	21.75	0.57	38.67	0.16	0.47	99.58		27		75.5322	23.8351
Ol14_A11	37.58	0.19	0.11	21.95	0.6	38.36	0.18	0.46	99.43		30		75.1922	24.1395
Ol14_A12	37.45	0.2	0.21	21.49	0.7	38.77	0.16	0.44	99.42		33		75.6862	23.5373
Ol14_A13	37.48	0.22	0	21.75	0.59	38.91	0.15	0.36	99.46		36		75.6297	23.7187
Ol14_A14	37.84	0.17	0.16	21.19	0.67	38.86	0.31	0.36	99.56		39		76.0033	23.252
Ol14_A15	37.91	0.21	0.15	21.35	0.62	38.66	0.24	0.39	99.53		42		75.8178	23.4913
Ol14_A16	38.19	0.22	0	21.36	0.64	38.51	0.21	0.44	99.57		45		75.7211	23.5638
Ol14_A17	37.73	0.1	0.07	21.23	0.54	39.19	0.16	0.35	99.37		48		76.2334	23.1697
Ol14_A18	37.41	0.26	0	21.16	0.72	39.17	0.18	0.5	99.4		51		76.1308	23.074
Ol14_A19	38.41	0.08	0.13	20.55	0.58	39.15	0.2	0.46	99.56		54		76.751	22.6029
Ol14_A20	38.15	0.08	0.07	20.99	0.6	39.17	0.2	0.36	99.62		57		76.3736	22.9616
Ol14_A21	38.06	0.21	0.08	20.68	0.51	39.27	0.25	0.43	99.49		60		76.7558	22.6778
Ol14_A22	38.03	0.18	0.13	20.64	0.7	39.12	0.09	0.49	99.38		63		76.5591	22.6625
Ol14_A23	37.79	0.17	0.13	20.95	0.56	39.2	0.23	0.44	99.47		66		76.4547	22.9246
Ol14_A24	38.13	0.12	0	20.66	0.53	39.48	0.17	0.46	99.55		69		76.8506	22.5632
Ol14_A25	38.05	0.15	0.08	20	0.58	39.93	0.26	0.46	99.51		72		77.5633	21.7965
Ol14_A26	38.01	0.1	0	20.21	0.52	40.11	0.15	0.43	99.53		75		77.5158	21.9131
