# Supplementary material for: Violent paroxysmal activity drives self-feeding magma replenishment at Mt. Etna
Source: Sci Rep. 2019 Apr 30;9:6717. doi: 10.1038/s41598-019-43211-9 (PMC6491489; doi:10.1038/s41598-019-43211-9)
Supplement: Supplementary file 3 — Table S3 [file 41598_2019_43211_MOESM3_ESM.xlsx]

## Sheet: 2017
Major and trace element compositions of volcanic rocks emitted from February 2017 to April 2017.
Sample name	SEC-1	SEC-2	SEC-3	SEC-4	SEC-5	SEC-6	SEC-7	SEC-8	SEC-9	SEC-10	SEC-11	SEC-12
Location	South Est Crater	South Est Crater	South Est Crater	South Est Crater	Fracture	Fracture	Fracture	Fracture	Fracture	Fracture	South Est Crater	South Est Crater
Date of Eruption	Feb 28, 2017	Feb 28, 2017	Feb 28, 2017	Feb 28, 2017	Mar 19, 2017	Mar 19, 2017	Mar 25, 2017	Mar 25, 2017	Apr 10-11, 2017	Apr 10-11, 2017	Apr 19, 2017	Apr 19, 2017
Type	Lava flow	Lava flow	Lava flow	Lava flow	Lava flow	Lava flow	Lava flow	Lava flow	Lava flow	Lava flow	Lava flow	Lava flow
Major element composition (wt %)
SiO2	48.261	48.046	48.5614	48.3704	48.5999	48.5575	48.3055	48.1555	47.8696	n.d.	48.728	48.7041
TiO2	1.7507	1.76027	1.7106	1.71798	1.7429	1.71777	1.72552	1.72507	1.71852	n.d.	1.71301	1.72591
Al2O3	16.8449	16.8574	17.0498	17.1838	16.9739	17.1807	17.2278	16.9156	17.3639	n.d.	17.1783	17.1313
FeOtot	10.5185	10.6736	10.1778	10.2841	10.2753	10.1835	10.1871	10.3062	10.2745	n.d.	10.0279	10.0624
MgO	4.92308	4.87892	4.82061	4.78739	4.81086	4.67833	4.78251	5.17625	5.01843	n.d.	4.6734	4.77922
MnO	0.191927	0.192737	0.185717	0.18784	0.186272	0.186167	0.186872	0.187575	0.187899	n.d.	0.183645	0.182779
CaO	10.2534	10.3648	10.2124	10.386	10.2218	10.1959	10.4252	10.4109	10.7042	n.d.	10.2048	10.1697
Na2O	3.72887	3.68252	3.82276	3.65527	3.69826	3.79882	3.73643	3.6859	3.54977	n.d.	3.81037	3.78043
K2O	1.89794	1.89969	1.86821	1.83271	1.86876	1.88985	1.83825	1.8368	1.74594	n.d.	1.88361	1.86175
P2O5	0.461031	0.458264	0.459775	0.451832	0.48028	0.48001	0.452962	0.4551	0.425566	n.d.	0.482694	0.484414
L.O.I.	1.16872	1.18595	1.13087	1.14268	1.1417	1.13149	1.1319	1.14513	1.14162	n.d.	1.11421	1.11805
Total	100	100	100	100	100	100	100	100	100		100	100
Trace element composition (ppm)
Ba	617	624	600	625	630	624	644	624	635	642	643	633
Be	<5	<5	<5	<5	<5	<5	<5	<5	<5	<5	<5	<5
Cr	32	40	39	18	21	18	22	54	89	20	18	22
Cu	157	157	153	158	159	157	157	144	157	160	137	139
Li	<10	<10	<10	<10	<10	<10	<10	<10	<10	<10	<10	<10
Mn	1356	1390	1366	1388	1382	1378	1387	1400	1390	1389	1377	1384
Ni	38	34	27	28	29	27	29	66	120	27	25	31
Sc	23	24	24	24	23	23	23	24	23	24	23	23
Sr	1268	1280	1278	1237	1291	1277	1282	1266	1252	1306	1280	1257
V	297	306	310	303	302	301	301	302	299	302	306	296
Zn	99	100	99	98	99	98	101	101	101	102	97	101
Ag	<1	<1	<1	<1	<1	<1	<1	<1	<1	<1	<1	<1
As	<5	<5	<5	<5	<5	<5	<5	<5	<5	<5	<5	<5
Bi	<0.1	<0.1	<0.1	<0.1	<0.1	<0.1	<0.1	<0.1	<0.1	<0.1	<0.1	<0.1
Cd	<0.2	<0.2	<0.2	<0.2	<0.2	<0.2	<0.2	<0.2	<0.2	<0.2	<0.2	<0.2
Ce	105	107	101	106	105	105	108	108	108	110	108	108
Co	38.2	39.3	40	39.1	38.6	39.1	39	39.4	38.6	38.7	38.2	39
Cs	0.9	0.9	0.8	0.9	0.9	0.9	1	1.1	0.9	0.9	1	0.9
Dy	5.65	5.78	5.45	5.72	5.61	5.6	5.79	5.92	5.53	5.85	5.62	5.74
Er	2.66	2.67	2.49	2.65	2.58	2.58	2.65	2.59	2.61	2.59	2.65	2.52
Eu	2.74	2.82	2.7	2.86	2.8	2.72	2.84	2.83	2.77	2.79	2.78	2.78
Ga	23	23	23	24	23	23	23	23	23	24	23	23
Gd	7.61	7.66	7.64	7.86	7.85	7.64	7.97	7.92	7.93	7.91	7.77	7.79
Ge	2	1	1	1	1	1	1	1	1	1	1	1
Hf	5	5	4	5	5	5	5	5	5	5	5	5
Ho	1.01	0.99	0.97	0.98	1.01	0.97	1.02	1	1.02	1	1.01	0.99
In	<0.2	<0.2	<0.2	<0.2	<0.2	<0.2	<0.2	<0.2	<0.2	<0.2	<0.2	<0.2
La	54.2	55.7	53.3	55.3	55.3	54.3	56.5	56.5	56.8	57.8	56.6	56.6
Lu	0.34	0.35	0.35	0.37	0.34	0.34	0.35	0.33	0.33	0.36	0.35	0.34
Mo	3	3	3	3	3	3	3	3	3	3	3	3
Nb	45	45	43	46	46	45	47	48	50	48	46	47
Nd	45.8	47.1	45	45.9	45.8	45.3	46.9	47.5	47	47.3	47.2	47.3
Pb	16	15	10	13	11	13	12	13	13	13	11	10
Pr	12.6	12.9	12.4	12.9	12.8	12.5	13.2	13	13.1	13.1	13.1	13
Rb	46.8	46.9	45	47.5	47.4	47.4	48.1	48.5	47.6	48.8	46.9	46.8
Sb	0.1	0.1	0.1	0.1	0.1	0.1	0.1	0.1	0.2	0.1	0.2	0.1
Sm	8.9	9	8.7	9.1	8.8	8.7	8.9	9.4	8.9	9.2	8.9	9.1
Sn	3	4	3	3	3	3	4	3	3	3	3	4
Ta	2.1	2.2	2.1	2.2	2.2	2.2	2.2	2.3	2.3	2.3	2.2	2.2
Tb	1.04	1.06	1.06	1.06	1.05	1.03	1.12	1.09	1.04	1.04	1.05	1.08
Th	7.8	7.9	7.4	7.8	7.9	7.6	8	8.1	8.3	8.4	8.2	8
Tl	<0.5	<0.5	<0.5	<0.5	<0.5	<0.5	<0.5	<0.5	<0.5	<0.5	<0.5	<0.5
Tm	0.35	0.39	0.36	0.38	0.38	0.38	0.38	0.37	0.37	0.37	0.35	0.38
U	2.23	2.23	2.13	2.24	2.26	2.24	2.31	2.32	2.35	2.42	2.42	2.32
W	<1	<1	<1	<1	<1	<1	<1	<1	<1	<1	<1	<1
Y	26.8	26.8	26	27.5	27.2	26.9	27.4	27.5	27	27.7	26.7	26.8
Yb	2.2	2.1	2.1	2.1	2.1	2.1	2.1	2.2	2.1	2.2	2.1	2.2
Zr	191	191	183	194	193	192	196	197	195	198	192	193

## Sheet: VOR 2015-16
Major and trace element compositions of volcanic rocks emitted during the December 2015 and May 2016 eruptions at the Voragine Crater. Trace element data are from Cannata et al. (2018).
Sample name	Dec 3, 2015	Dec 3, 2015	Dec 3, 2015	Dec 4, 2015	Dec 4, 2015	Dec 4, 2015	Dec 4, 2015	May 18-19, 2016	May 18-19, 2016	May 18-19, 2016	May 21, 2016	May 21, 2016	May 21, 2016	May 21, 2016	May 21, 2016
Location	Voragine	Voragine	Voragine	Voragine	Voragine	Voragine	Voragine	Voragine (BN side)	Voragine (BN side)	Voragine (BN side)	Voragine (NSCE side)	Voragine (NSCE side)	Voragine (BN side)	Voragine (BN side)	Voragine (BN side)
Date of Eruption	VOR1	VOR2	VOR3	VOR4	VOR5	VOR6	VOR7	VOR11	VOR12	VOR13	VOR14	VOR15	VOR8	VOR9	VOR10
Type	Tephra	Tephra	Tephra	Tephra	Tephra	Tephra	Tephra	Lava flow (VOR)	Lava flow (VOR)	Lava flow (VOR)	Lava flow (Fracture)	Lava flow (Fracture)	Lava flow (VOR)	Lava flow (VOR)	Lava flow (VOR)
Major element composition (wt %)
SiO2	48.086	47.7114	47.7435	47.5058	48.0924	47.5475	47.662	46.6317	47.1588	47.2144	47.1285	48.3267	47.1218	47.5656	47.6899
TiO2	1.77345	1.83009	1.8228	1.84691	1.71165	1.80311	1.79213	1.88573	1.83071	1.84184	1.81093	1.72461	1.81668	1.7823	1.79203
Al2O3	16.0158	15.8591	15.8557	15.8031	16.4808	16.047	16.1302	15.9117	16.3401	16.251	16.3553	16.6353	16.1981	16.4897	16.242
FeOtot	10.9399	11.2724	11.1949	11.4141	10.6338	11.2183	11.1504	11.9347	11.3642	11.4762	11.349	10.4461	11.3548	11.0547	11.0553
MgO	5.90676	5.75437	5.85696	5.76498	5.86937	5.66364	5.58513	5.36349	5.20358	5.18823	5.23228	5.14334	5.45216	5.27695	5.52603
MnO	0.19581	0.203229	0.200939	0.20452	0.192422	0.207206	0.204576	0.215667	0.209285	0.209615	0.205787	0.190043	0.204905	0.20047	0.200608
CaO	10.0857	10.4586	10.4181	10.5011	10.2346	10.4869	10.3947	10.8343	10.6196	10.6254	10.6925	10.2603	10.6867	10.5017	10.4223
Na2O	3.4353	3.34245	3.3647	3.36368	3.38199	3.44611	3.47779	3.51353	3.63606	3.5443	3.64613	3.74496	3.59957	3.56356	3.51374
K2O	1.89215	1.86723	1.85254	1.87909	1.79426	1.88997	1.9132	1.9345	1.92267	1.92164	1.88164	1.87604	1.86949	1.89193	1.87992
P2O5	0.453508	0.448754	0.445962	0.448491	0.427157	0.443714	0.450902	0.448673	0.452393	0.452214	0.436902	0.491875	0.434103	0.444792	0.449817
L.O.I.	1.21554	1.25249	1.24387	1.26823	1.18153	1.24648	1.23894	1.32608	1.26268	1.27514	1.261	1.16068	1.26164	1.2283	1.22836
Total	100	100	100	100	100	100	100	100	100	100	100	100	100	100	100
Trace element composition (ppm)
Ba	655	633	649	625	618	629	629	614	624	617	642	635	625	641	628
Be	-	-	-	-	-	-	-	-	-	-	-	-	-	-	-
Cr	27	22	22	26	27	39	31	35	30	43	32	32	28	29	27
Cu	159	157	157	151	150	148	148	155	155	158	156	153	151	160	151
Li	-	-	-	-	-	-	-	-	-	-	-	-	-	-	-
Mn	-	-	-	-	-	-	-	-	-	-	-	-	-	-	-
Ni	22	18	18	21	21	25	29	25	22	26	23	24	22	23	21
Sc	22	24	24	23	22	25	24	25	25	26	25	25	25	25	24
Sr	1241	1289	1275	1267	1280	1199	1226	1222	1214	1215	1188	1225	1292	1261	1254
V	335	330	339	319	314	325	314	322	317	326	328	335	321	328	325
Zn	91	91	93	92	87	95	93	92	90	95	90	93	95	94	95
Ag	-	-	-	-	-	-	-	-	-	-	-	-	-	-	-
As	-	-	-	-	-	-	-	-	-	-	-	-	-	-	-
Bi	-	-	-	-	-	-	-	-	-	-	-	-	-	-	-
Cd	-	-	-	-	-	-	-	-	-	-	-	-	-	-	-
Ce	108	109	107	108	103	107	109	105	106	107	109	108	106	108	107
Co	35.5	34.6	34.4	35.6	36.0	36.6	35.9	36.5	35.8	36.2	35.6	36.2	36.3	34.9	35.7
Cs
Dy	5.48	5.50	5.48	5.61	5.30	5.48	5.58	5.42	5.46	5.51	5.46	5.51	5.39	5.46	5.50
Er	2.61	2.70	2.62	2.63	2.53	2.65	2.61	2.61	2.64	2.62	2.56	2.70	2.51	2.65	2.57
Eu	2.73	2.78	2.74	2.74	2.65	2.68	2.76	2.66	2.71	2.67	2.72	2.76	2.65	2.77	2.68
Ga	-	-	-	-	-	-	-	-	-	-	-	-	-	-	-
Gd	7.74	7.74	7.73	7.64	7.41	7.72	7.71	7.64	7.76	7.74	7.71	7.71	7.62	7.76	7.61
Ge	-	-	-	-	-	-	-	-	-	-	-	-	-	-	-
Hf	5	5	5	5	5	5	5	5	5	5	5	5	5	5	5
Ho	1.02	1.02	1.02	1.03	0.98	1.02	1.01	1.00	0.99	1.01	1.02	1.04	0.99	1.00	1.03
In	-	-	-	-	-	-	-	-	-	-	-	-	-	-	-
La	55.3	55.2	54.5	55.5	53.0	54.3	55.7	52.8	53.7	54.6	55.3	55.1	54.0	54.2	54.4
Lu	0.35	0.37	0.32	0.34	0.32	0.33	0.36	0.33	0.33	0.35	0.35	0.36	0.33	0.35	0.34
Mo	-	-	-	-	-	-	-	-	-	-	-	-	-	-	-
Nb	47	46	45	46	45	46	48	45	46	46	46	46	46	46	46
Nd	48.2	48.0	47.9	48.3	46.3	47.9	48.6	46.7	47.4	48.0	48.7	47.5	46.8	47.6	46.9
Pb	8	8	8	8	8	7	8	7	9	8	8	8	9	8	8
Pr	12.2	12.2	11.9	12.2	11.6	11.9	12.2	11.8	11.9	11.9	12.2	12.0	11.9	11.9	11.9
Rb	46.4	46.0	45.3	46.6	45.3	46.6	47.4	46.2	46.3	46.1	46.8	46.1	47.5	46.8	46.7
Sb	-	-	-	-	-	-	-	-	-	-	-	-	-	-	-
Sm	9.1	9.3	9.2	9.2	8.9	8.9	9.2	9.2	9.0	9.1	9.0	9.5	9.1	9.0	9.2
Sn	-	-	-	-	-	-	-	-	-	-	-	-	-	-	-
Ta	2.1	2.2	2.1	2.1	2.0	2.1	2.2	2.0	2.1	2.1	2.1	2.1	2.1	2.1	2.1
Tb	1.04	1.04	1.00	0.99	0.96	1.02	1.06	1.01	1.01	1.02	1.02	1.06	1.01	1.02	1.02
Th	7.4	7.4	7.3	7.4	7.2	7.3	7.5	7.1	7.3	7.3	7.4	7.4	7.3	7.3	7.4
Tl	-	-	-	-	-	-	-	-	-	-	-	-	-	-	-
Tm	0.36	0.35	0.36	0.36	0.34	0.36	0.37	0.36	0.35	0.35	0.36	0.39	0.36	0.35	0.35
U	2.10	2.10	2.07	2.12	2.04	2.11	2.13	2.06	2.10	2.03	2.10	2.15	2.09	2.09	2.08
W	-	-	-	-	-	-	-	-	-	-	-	-	-	-	-
Y	25.8	26.1	25.6	26.2	25.1	26.3	26.3	26.1	26.1	25.9	26.1	25.7	25.9	25.9	25.7
Yb	2.2	2.3	2.2	2.2	2.1	2.2	2.2	2.1	2.2	2.2	2.2	2.3	2.2	2.2	2.2
Zr	208	205	205	207	201	209	212	207	207	207	209	207	207	207	206
