# Supplementary material for: Violent paroxysmal activity drives self-feeding magma replenishment at Mt. Etna
Source: Sci Rep. 2019 Apr 30;9:6717. doi: 10.1038/s41598-019-43211-9 (PMC6491489; doi:10.1038/s41598-019-43211-9)
Supplement: Supplementary file 4 — Table S4 [file 41598_2019_43211_MOESM4_ESM.xlsx]

## Sheet: SEC 28-02-17
Fe-Mg diffusion modeling in olivine crystals from 28/02/2017 samples
												Time 0		Time (s)	64800	Time (s)	129600	Time (s)	194400	Time (s)	259200	Time (s)	324000	Time (s)	388800	Time (s)	453600	Time (s)	518400	Time (s)	583200	Time (s)	648000	Time (s)	712800	Time (s)	777600	Time (s)	842400	Time (s)	907200	Time (s)	972000	Time (s)	1036800	Time (s)	1101600	Time (s)	1166400
Ol4_28/02/17														days	0.75	days	1.5	days	2.25	days	3	days	3.75	days	4.5	days	5.25	days	6	days	6.75	days	7.5	days	8.25	days	9	days	9.75	days	10.5	days	11.25	days	12	days	12.75	days	13.5
T (◦K)	fO2 (bars)	D0 (m2*s-1)	E (J*mol-1)	(P-10^5)* ∆V	R (J*mol-1*K-1)	D//001 (μm2*s-1)	dx (μm)	dt (s)	Measured profile	Stability Condition	μm	Initial profile (C0)	boundary	DFeMg	C	DFeMg	C	DFeMg	C	DFeMg	C	DFeMg	C	DFeMg	C	DFeMg	C	DFeMg	C	DFeMg	C	DFeMg	C	DFeMg	C	DFeMg	C	DFeMg	C	DFeMg	C	DFeMg	C	DFeMg	C	DFeMg	C	DFeMg	C
1381	5.24807e-10	5.24807e-10	201000	979.3	8.3144	8.39082e-05	4	64800	0.758384	0.342749	0	0.755	0.755	9.37204e-05	0.755	9.37204e-05	0.755	9.37204e-05	0.755	9.37204e-05	0.755	9.37204e-05	0.755	9.37204e-05	0.755	9.37204e-05	0.755	9.37204e-05	0.755	9.37204e-05	0.755	9.37204e-05	0.755	9.37204e-05	0.755	9.37204e-05	0.755	9.37204e-05	0.755	9.37204e-05	0.755	9.37204e-05	0.755	9.37204e-05	0.755	9.37204e-05	0.755	9.37204e-05	0.755
									0.759196		4	0.755		9.37204e-05	0.755	9.37204e-05	0.755	9.37204e-05	0.755	9.37204e-05	0.755	9.37204e-05	0.755	9.37204e-05	0.755	9.37204e-05	0.755	9.37204e-05	0.755	9.37204e-05	0.755	9.37204e-05	0.755	9.37204e-05	0.755	9.37204e-05	0.755	9.37204e-05	0.755	9.37204e-05	0.755	9.37204e-05	0.755	9.37204e-05	0.755	9.37204e-05	0.755	9.37204e-05	0.755
Db (//100)	α	cos		slogfO2	0.25				0.756391		8	0.755		9.37204e-05	0.755	9.37204e-05	0.755	9.37204e-05	0.755	9.37204e-05	0.755	9.37204e-05	0.755	9.37204e-05	0.755	9.37204e-05	0.755	9.37204e-05	0.755	9.37204e-05	0.755	9.37204e-05	0.755	9.37204e-05	0.755	9.37204e-05	0.755	9.37204e-05	0.755	9.37204e-05	0.755	9.37204e-05	0.755	9.37204e-05	0.755	9.37204e-05	0.755	9.37204e-05	0.755
1.39847e-05	105	-0.258819		sT(°K)	10				0.760185		12	0.755		9.37204e-05	0.755	9.37204e-05	0.755	9.37204e-05	0.755	9.37204e-05	0.755	9.37204e-05	0.755	9.37204e-05	0.755	9.37204e-05	0.755	9.37204e-05	0.755	9.37204e-05	0.755	9.37204e-05	0.755	9.37204e-05	0.755	9.37204e-05	0.755	9.37204e-05	0.755	9.37204e-05	0.755	9.37204e-05	0.755	9.37204e-05	0.755	9.37204e-05	0.755	9.37204e-05	0.755
Da (//010)	γ								0.762159		16	0.755		9.37204e-05	0.755	9.37204e-05	0.755	9.37204e-05	0.755	9.37204e-05	0.755	9.37204e-05	0.755	9.37204e-05	0.755	9.37204e-05	0.755	9.37204e-05	0.755	9.37204e-05	0.755	9.37204e-05	0.755	9.37204e-05	0.755	9.37204e-05	0.755	9.37204e-05	0.755	9.37204e-05	0.755	9.37204e-05	0.755	9.37204e-05	0.755	9.37204e-05	0.755	9.37204e-05	0.755
1.39847e-05	100	-0.173648							0.755305		20	0.755		9.37204e-05	0.755	9.37204e-05	0.755	9.37204e-05	0.755	9.37204e-05	0.755	9.37204e-05	0.755	9.37204e-05	0.755	9.37204e-05	0.755	9.37204e-05	0.755	9.37204e-05	0.755	9.37204e-05	0.755	9.37204e-05	0.755	9.37204e-05	0.755	9.37204e-05	0.755	9.37204e-05	0.755	9.37204e-05	0.755	9.37204e-05	0.755	9.37204e-05	0.755	9.37204e-05	0.755
Dc (//001)	β			slogD	0.133431				0.757563		24	0.755		9.37204e-05	0.755	9.37204e-05	0.755	9.37204e-05	0.755	9.37204e-05	0.755	9.37204e-05	0.755	9.37204e-05	0.755	9.37204e-05	0.755	9.37204e-05	0.755	9.37204e-05	0.755	9.37204e-05	0.755	9.37204e-05	0.755	9.37204e-05	0.755	9.37204e-05	0.755	9.37204e-05	0.755	9.37204e-05	0.755	9.37204e-05	0.755	9.37204e-05	0.755	9.37204e-05	0.755
8.39082e-05	5	0.996195		sD	2.57843e-05				0.758164		28	0.755		9.37204e-05	0.755	9.37204e-05	0.755	9.37204e-05	0.755	9.37204e-05	0.755	9.37204e-05	0.755	9.37204e-05	0.755	9.37204e-05	0.755	9.37204e-05	0.755	9.37204e-05	0.755	9.37204e-05	0.755	9.37204e-05	0.755	9.37204e-05	0.755	9.37204e-05	0.755	9.37204e-05	0.755	9.37204e-05	0.755	9.37204e-05	0.755	9.37204e-05	0.755	9.37203e-05	0.755
					5.53568e+06	(s)			0.757951		32	0.755		9.37204e-05	0.755	9.37204e-05	0.755	9.37204e-05	0.755	9.37204e-05	0.755	9.37204e-05	0.755	9.37204e-05	0.755	9.37204e-05	0.755	9.37204e-05	0.755	9.37204e-05	0.755	9.37204e-05	0.755	9.37204e-05	0.755	9.37204e-05	0.755	9.37204e-05	0.755	9.37204e-05	0.755	9.37204e-05	0.755	9.37203e-05	0.755	9.37202e-05	0.755001	9.372e-05	0.755001
Dtrav		Days		st	64.0704	days			0.760518		36	0.755		9.37204e-05	0.755	9.37204e-05	0.755	9.37204e-05	0.755	9.37204e-05	0.755	9.37204e-05	0.755	9.37204e-05	0.755	9.37204e-05	0.755	9.37204e-05	0.755	9.37204e-05	0.755	9.37204e-05	0.755	9.37204e-05	0.755	9.37204e-05	0.755	9.37204e-05	0.755	9.37203e-05	0.755	9.37202e-05	0.755001	9.37199e-05	0.755001	9.37195e-05	0.755003	9.37187e-05	0.755004
8.46293e-05		208.5							0.760527		40	0.755		9.37204e-05	0.755	9.37204e-05	0.755	9.37204e-05	0.755	9.37204e-05	0.755	9.37204e-05	0.755	9.37204e-05	0.755	9.37204e-05	0.755	9.37204e-05	0.755	9.37204e-05	0.755	9.37204e-05	0.755	9.37204e-05	0.755	9.37204e-05	0.755	9.37203e-05	0.755001	9.372e-05	0.755002	9.37194e-05	0.755003	9.37183e-05	0.755006	9.37167e-05	0.755009	9.37145e-05	0.755014
									0.761357		44	0.755		9.37204e-05	0.755	9.37204e-05	0.755	9.37204e-05	0.755	9.37204e-05	0.755	9.37204e-05	0.755	9.37204e-05	0.755	9.37204e-05	0.755	9.37204e-05	0.755	9.37204e-05	0.755	9.37204e-05	0.755	9.37204e-05	0.755	9.37201e-05	0.755002	9.37194e-05	0.755004	9.3718e-05	0.755007	9.37157e-05	0.755012	9.37124e-05	0.755019	9.37081e-05	0.755028	9.37025e-05	0.755039
									0.760298		48	0.755		9.37204e-05	0.755	9.37204e-05	0.755	9.37204e-05	0.755	9.37204e-05	0.755	9.37204e-05	0.755	9.37204e-05	0.755	9.37204e-05	0.755	9.37204e-05	0.755	9.37204e-05	0.755	9.37204e-05	0.755001	9.37196e-05	0.755004	9.37179e-05	0.755009	9.37148e-05	0.755016	9.371e-05	0.755027	9.37035e-05	0.75504	9.36951e-05	0.755056	9.36848e-05	0.755075	9.36726e-05	0.755097
									0.761299		52	0.755		9.37204e-05	0.755	9.37204e-05	0.755	9.37204e-05	0.755	9.37204e-05	0.755	9.37204e-05	0.755	9.37204e-05	0.755	9.37204e-05	0.755	9.37204e-05	0.755	9.37204e-05	0.755003	9.37184e-05	0.755009	9.37144e-05	0.75502	9.37074e-05	0.755036	9.36977e-05	0.755056	9.36848e-05	0.75508	9.3669e-05	0.75511	9.36505e-05	0.755143	9.36295e-05	0.755179	9.36061e-05	0.755219
									0.762834		56	0.755		9.37204e-05	0.755	9.37204e-05	0.755	9.37204e-05	0.755	9.37204e-05	0.755	9.37204e-05	0.755	9.37204e-05	0.755	9.37204e-05	0.755	9.37204e-05	0.755008	9.37151e-05	0.755023	9.37058e-05	0.755046	9.36909e-05	0.755077	9.36712e-05	0.755116	9.36466e-05	0.75516	9.3618e-05	0.755211	9.35858e-05	0.755267	9.35505e-05	0.755326	9.35125e-05	0.755389	9.34725e-05	0.755455
									0.763477		60	0.755		9.37204e-05	0.755	9.37204e-05	0.755	9.37204e-05	0.755	9.37204e-05	0.755	9.37204e-05	0.755	9.37204e-05	0.755	9.37204e-05	0.755022	9.37064e-05	0.755055	9.36854e-05	0.755104	9.36538e-05	0.755165	9.36154e-05	0.755236	9.35702e-05	0.755314	9.35201e-05	0.755399	9.34661e-05	0.755489	9.34092e-05	0.755581	9.33501e-05	0.755677	9.32896e-05	0.755774	9.32281e-05	0.755871
									0.761458		64	0.755		9.37204e-05	0.755	9.37204e-05	0.755	9.37204e-05	0.755	9.37204e-05	0.755	9.37204e-05	0.755	9.37204e-05	0.755058	9.36834e-05	0.755131	9.36372e-05	0.755232	9.35725e-05	0.755345	9.35003e-05	0.755471	9.34205e-05	0.755602	9.33369e-05	0.755738	9.32507e-05	0.755876	9.31634e-05	0.756014	9.3076e-05	0.756151	9.29892e-05	0.756286	9.29034e-05	0.75642	9.2819e-05	0.756551
									0.75985		68	0.755		9.37204e-05	0.755	9.37204e-05	0.755	9.37204e-05	0.755	9.37204e-05	0.755	9.37204e-05	0.755153	9.3623e-05	0.755308	9.35244e-05	0.755508	9.3397e-05	0.75571	9.32687e-05	0.75592	9.31352e-05	0.756127	9.30039e-05	0.756332	9.28745e-05	0.75653	9.27491e-05	0.756723	9.26279e-05	0.756908	9.25112e-05	0.757086	9.23992e-05	0.757257	9.22918e-05	0.757421	9.21888e-05	0.757578
									0.759162		72	0.755		9.37204e-05	0.755	9.37204e-05	0.755	9.37204e-05	0.755	9.37204e-05	0.755404	9.34632e-05	0.755716	9.32648e-05	0.75609	9.30277e-05	0.756425	9.2816e-05	0.756752	9.26095e-05	0.757053	9.24196e-05	0.757337	9.22415e-05	0.7576	9.20763e-05	0.757846	9.19224e-05	0.758075	9.17789e-05	0.75829	9.1645e-05	0.758491	9.15197e-05	0.75868	9.14024e-05	0.758857	9.12923e-05	0.759023
									0.761026		76	0.755		9.37204e-05	0.755	9.37204e-05	0.755	9.37204e-05	0.756071	9.30395e-05	0.756643	9.26783e-05	0.757286	9.22736e-05	0.75778	9.19637e-05	0.758234	9.16801e-05	0.758621	9.14385e-05	0.758969	9.12228e-05	0.759276	9.1032e-05	0.759553	9.08604e-05	0.759804	9.07058e-05	0.760032	9.05653e-05	0.76024	9.04373e-05	0.76043	9.03199e-05	0.760606	9.02121e-05	0.760768	9.01128e-05	0.760918
									0.764879		80	0.755		9.37204e-05	0.755	9.37204e-05	0.757878	9.19025e-05	0.758706	9.1386e-05	0.759656	9.07973e-05	0.760237	9.0439e-05	0.760748	9.0125e-05	0.761144	8.98823e-05	0.761484	8.9675e-05	0.76177	8.95007e-05	0.762018	8.93494e-05	0.762236	8.92174e-05	0.762428	8.91007e-05	0.762599	8.8997e-05	0.762753	8.89043e-05	0.76289	8.8821e-05	0.763015	8.87459e-05	0.763127	8.86782e-05	0.763228
									0.764487		84	0.755		9.37204e-05	0.763006	8.87511e-05	0.763167	8.86537e-05	0.764101	8.80925e-05	0.764399	8.79141e-05	0.764718	8.77238e-05	0.764918	8.76042e-05	0.765092	8.75009e-05	0.765227	8.74204e-05	0.765343	8.73518e-05	0.76544	8.72942e-05	0.765523	8.72448e-05	0.765594	8.72026e-05	0.765655	8.71664e-05	0.765707	8.71357e-05	0.765751	8.71097e-05	0.765787	8.7088e-05	0.765817	8.70703e-05	0.765841
									0.759767		88	0.78		7.90713e-05	0.771994	8.34902e-05	0.771519	8.37603e-05	0.770614	8.42769e-05	0.770267	8.44757e-05	0.769946	8.46603e-05	0.769733	8.4783e-05	0.769555	8.48856e-05	0.769414	8.49668e-05	0.769295	8.50361e-05	0.769191	8.5096e-05	0.769097	8.51501e-05	0.769011	8.51999e-05	0.76893	8.52469e-05	0.768852	8.52921e-05	0.768777	8.5336e-05	0.768702	8.53791e-05	0.768629	8.54216e-05	0.768556
									0.765662		92	0.78		7.90713e-05	0.78	7.90713e-05	0.777436	8.04599e-05	0.776329	8.10673e-05	0.77537	8.15968e-05	0.774704	8.19669e-05	0.774161	8.22701e-05	0.773726	8.25135e-05	0.773357	8.27203e-05	0.773039	8.28992e-05	0.772756	8.30587e-05	0.7725	8.32034e-05	0.772265	8.33368e-05	0.772045	8.34613e-05	0.771838	8.35785e-05	0.771643	8.36897e-05	0.771456	8.37958e-05	0.771278	8.38973e-05	0.771107
									0.763362		96	0.78		7.90713e-05	0.78	7.90713e-05	0.78	7.90713e-05	0.779179	7.95133e-05	0.778524	7.98677e-05	0.777893	8.02106e-05	0.777352	8.0506e-05	0.77686	8.07752e-05	0.776414	8.10205e-05	0.776001	8.12482e-05	0.775616	8.14609e-05	0.775255	8.1661e-05	0.774914	8.185e-05	0.774592	8.20292e-05	0.774287	8.21996e-05	0.773996	8.23619e-05	0.77372	8.25168e-05	0.773456	8.26649e-05	0.773204
									0.768756		100	0.78		7.90713e-05	0.78	7.90713e-05	0.78	7.90713e-05	0.78	7.90713e-05	0.779737	7.92126e-05	0.779432	7.93768e-05	0.779055	7.95802e-05	0.778651	7.97987e-05	0.778233	8.00256e-05	0.777814	8.02535e-05	0.777402	8.04786e-05	0.777	8.06984e-05	0.776612	8.09115e-05	0.776239	8.1117e-05	0.77588	8.13147e-05	0.775537	8.15045e-05	0.775209	8.16864e-05	0.774895	8.18608e-05	0.774595
									0.773763		104	0.78		7.90713e-05	0.78	7.90713e-05	0.78	7.90713e-05	0.78	7.90713e-05	0.78	7.90713e-05	0.779799	7.91791e-05	0.779507	7.93365e-05	0.77915	7.95289e-05	0.778763	7.97385e-05	0.778361	7.99561e-05	0.777958	8.01753e-05	0.77756	8.03921e-05	0.777172	8.06043e-05	0.776796	8.08104e-05	0.776434	8.10096e-05	0.776085	8.12016e-05	0.775751	8.13862e-05	0.775431	8.15634e-05	0.775124
									0.77187		108	0.78		7.90713e-05	0.78	7.90713e-05	0.78	7.90713e-05	0.78	7.90713e-05	0.779637	7.92662e-05	0.779257	7.94714e-05	0.778851	7.96905e-05	0.778449	7.99085e-05	0.778052	8.0124e-05	0.777666	8.03343e-05	0.777292	8.05387e-05	0.776931	8.07365e-05	0.776583	8.09276e-05	0.776248	8.11118e-05	0.775927	8.12891e-05	0.775618	8.14595e-05	0.775323	8.16232e-05	0.77504	8.17804e-05	0.774768
									0.765131		112	0.78		7.90713e-05	0.78	7.90713e-05	0.78	7.90713e-05	0.778877	7.96768e-05	0.778105	8.00953e-05	0.777476	8.04383e-05	0.776973	8.07136e-05	0.776547	8.09472e-05	0.776177	8.11512e-05	0.775844	8.13346e-05	0.775539	8.15031e-05	0.775256	8.16602e-05	0.774989	8.18082e-05	0.774737	8.19485e-05	0.774497	8.20823e-05	0.774268	8.22101e-05	0.774049	8.23325e-05	0.77384	8.24497e-05	0.773639
									0.769927		116	0.78		7.90713e-05	0.78	7.90713e-05	0.776573	8.09332e-05	0.775443	8.15564e-05	0.774712	8.19627e-05	0.774223	8.22352e-05	0.773859	8.24389e-05	0.773576	8.25976e-05	0.773344	8.27277e-05	0.773147	8.28387e-05	0.772973	8.29365e-05	0.772816	8.30251e-05	0.772671	8.31068e-05	0.772536	8.31833e-05	0.772408	8.32555e-05	0.772287	8.3324e-05	0.772172	8.33894e-05	0.772061	8.3452e-05	0.771956
									0.769498		120	0.78	0.77	7.90713e-05	0.77	8.46293e-05	0.77	8.46293e-05	0.77	8.46293e-05	0.77	8.46293e-05	0.77	8.46293e-05	0.77	8.46293e-05	0.77	8.46293e-05	0.77	8.46293e-05	0.77	8.46293e-05	0.77	8.46293e-05	0.77	8.46293e-05	0.77	8.46293e-05	0.77	8.46293e-05	0.77	8.46293e-05	0.77	8.46293e-05	0.77	8.46293e-05	0.77	8.46293e-05	0.77
									0.746034		124
									0.743101		128
												Time 0		Time (s)	108000	Time (s)	216000	Time (s)	324000	Time (s)	432000	Time (s)	540000	Time (s)	648000	Time (s)	756000	Time (s)	864000	Time (s)	972000	Time (s)	1080000	Time (s)	1188000	Time (s)	1296000	Time (s)	1404000	Time (s)	1512000	Time (s)	1620000	Time (s)	1728000	Time (s)	1836000	Time (s)	1944000
Ol7_28/02/17														days	1.25	days	2.5	days	3.75	days	5	days	6.25	days	7.5	days	8.75	days	10	days	11.25	days	12.5	days	13.75	days	15	days	16.25	days	17.5	days	18.75	days	20	days	21.25	days	22.5
T (◦K)	fO2 (bars)	D0 (m2*s-1)	E (J*mol-1)	(P-10^5)* ∆V	R (J*mol-1*K-1)	D//001 (μm2*s-1)	dx (μm)	dt (s)	Measured profile	Stability Condition	μm	Initial profile (C0)	boundary	DFeMg	C	DFeMg	C	DFeMg	C	DFeMg	C	DFeMg	C	DFeMg	C	DFeMg	C	DFeMg	C	DFeMg	C	DFeMg	C	DFeMg	C	DFeMg	C	DFeMg	C	DFeMg	C	DFeMg	C	DFeMg	C	DFeMg	C	DFeMg	C
1357	2.23872e-10	5.24807e-10	201000	209.3	8.3144	5.71036e-05	5	108000	0.739492	0.240801	0	0.735	0.735	7.08881e-05	0.735	7.08881e-05	0.735	7.08881e-05	0.735	7.08881e-05	0.735	7.08881e-05	0.735	7.08881e-05	0.735	7.08881e-05	0.735	7.08881e-05	0.735	7.08881e-05	0.735	7.08881e-05	0.735	7.08881e-05	0.735	7.08881e-05	0.735	7.08881e-05	0.735	7.08881e-05	0.735	7.08881e-05	0.735	7.08881e-05	0.735	7.08881e-05	0.735	7.08881e-05	0.735
									0.735452		5	0.735		7.08881e-05	0.735	7.08881e-05	0.735	7.08881e-05	0.735	7.08881e-05	0.735	7.08881e-05	0.735	7.08881e-05	0.735	7.08881e-05	0.735	7.08881e-05	0.735	7.08881e-05	0.735	7.08881e-05	0.735	7.08881e-05	0.735	7.08881e-05	0.735	7.08881e-05	0.735	7.08881e-05	0.735	7.08881e-05	0.735	7.08881e-05	0.735	7.08881e-05	0.735	7.08881e-05	0.735
Db (//100)	α	cos		slogfO2	0.25				0.741645		10	0.735		7.08881e-05	0.735	7.08881e-05	0.735	7.08881e-05	0.735	7.08881e-05	0.735	7.08881e-05	0.735	7.08881e-05	0.735	7.08881e-05	0.735	7.08881e-05	0.735	7.08881e-05	0.735	7.08881e-05	0.735	7.08881e-05	0.735	7.08881e-05	0.735	7.08881e-05	0.735	7.08881e-05	0.735	7.08881e-05	0.735	7.08881e-05	0.735	7.08881e-05	0.735	7.08881e-05	0.735
9.51727e-06	85	0.0871557		sT(°K)	10				0.735256		15	0.735		7.08881e-05	0.735	7.08881e-05	0.735	7.08881e-05	0.735	7.08881e-05	0.735	7.08881e-05	0.735	7.08881e-05	0.735	7.08881e-05	0.735	7.08881e-05	0.735	7.08881e-05	0.735	7.08881e-05	0.735	7.08881e-05	0.735	7.08881e-05	0.735	7.08881e-05	0.735	7.08881e-05	0.735	7.08881e-05	0.735	7.08881e-05	0.735	7.08881e-05	0.735	7.08881e-05	0.735
Da (//010)	γ								0.739117		20	0.735		7.08881e-05	0.735	7.08881e-05	0.735	7.08881e-05	0.735	7.08881e-05	0.735	7.08881e-05	0.735	7.08881e-05	0.735	7.08881e-05	0.735	7.08881e-05	0.735	7.08881e-05	0.735	7.08881e-05	0.735	7.08881e-05	0.735	7.08881e-05	0.735	7.08881e-05	0.735	7.08881e-05	0.735	7.08881e-05	0.735	7.08881e-05	0.735	7.08881e-05	0.735	7.08881e-05	0.735
9.51727e-06	100	-0.173648							0.734031		25	0.735		7.08881e-05	0.735	7.08881e-05	0.735	7.08881e-05	0.735	7.08881e-05	0.735	7.08881e-05	0.735	7.08881e-05	0.735	7.08881e-05	0.735	7.08881e-05	0.735	7.08881e-05	0.735	7.08881e-05	0.735	7.08881e-05	0.735	7.08881e-05	0.735	7.08881e-05	0.735	7.08881e-05	0.735	7.08881e-05	0.735	7.08881e-05	0.735	7.08881e-05	0.735	7.08881e-05	0.735
Dc (//001)	β			slogD	0.137736				0.740354		30	0.735		7.08881e-05	0.735	7.08881e-05	0.735	7.08881e-05	0.735	7.08881e-05	0.735	7.08881e-05	0.735	7.08881e-05	0.735	7.08881e-05	0.735	7.08881e-05	0.735	7.08881e-05	0.735	7.08881e-05	0.735	7.08881e-05	0.735	7.08881e-05	0.735	7.08881e-05	0.735	7.08881e-05	0.735	7.08881e-05	0.735	7.08881e-05	0.735	7.08881e-05	0.735	7.08881e-05	0.735
5.71036e-05	10	0.984808		sD	1.81136e-05				0.739103		35	0.735		7.08881e-05	0.735	7.08881e-05	0.735	7.08881e-05	0.735	7.08881e-05	0.735	7.08881e-05	0.735	7.08881e-05	0.735	7.08881e-05	0.735	7.08881e-05	0.735	7.08881e-05	0.735	7.08881e-05	0.735	7.08881e-05	0.735	7.08881e-05	0.735	7.08881e-05	0.735	7.08881e-05	0.735	7.08881e-05	0.735	7.08881e-05	0.735	7.08881e-05	0.735	7.08881e-05	0.735
					7.02292e+06	(s)			0.742016		40	0.735		7.08881e-05	0.735	7.08881e-05	0.735	7.08881e-05	0.735	7.08881e-05	0.735	7.08881e-05	0.735	7.08881e-05	0.735	7.08881e-05	0.735	7.08881e-05	0.735	7.08881e-05	0.735	7.08881e-05	0.735	7.08881e-05	0.735	7.08881e-05	0.735	7.08881e-05	0.735	7.08881e-05	0.735	7.08881e-05	0.735	7.08881e-05	0.735	7.08881e-05	0.735	7.08881e-05	0.735
Dtrav		Days		st	81.2838	days			0.740729		45	0.735		7.08881e-05	0.735	7.08881e-05	0.735	7.08881e-05	0.735	7.08881e-05	0.735	7.08881e-05	0.735	7.08881e-05	0.735	7.08881e-05	0.735	7.08881e-05	0.735	7.08881e-05	0.735	7.08881e-05	0.735	7.08881e-05	0.735	7.08881e-05	0.735	7.08881e-05	0.735	7.08881e-05	0.735	7.08881e-05	0.735	7.08881e-05	0.735	7.08881e-05	0.735	7.08881e-05	0.735
5.5741e-05		256.25							0.740951		50	0.735		7.08881e-05	0.735	7.08881e-05	0.735	7.08881e-05	0.735	7.08881e-05	0.735	7.08881e-05	0.735	7.08881e-05	0.735	7.08881e-05	0.735	7.08881e-05	0.735	7.08881e-05	0.735	7.08881e-05	0.735	7.08881e-05	0.735	7.08881e-05	0.735	7.08881e-05	0.735	7.08881e-05	0.735	7.08881e-05	0.735	7.08881e-05	0.735	7.0888e-05	0.735	7.0888e-05	0.735
									0.741497		55	0.735		7.08881e-05	0.735	7.08881e-05	0.735	7.08881e-05	0.735	7.08881e-05	0.735	7.08881e-05	0.735	7.08881e-05	0.735	7.08881e-05	0.735	7.08881e-05	0.735	7.08881e-05	0.735	7.08881e-05	0.735	7.08881e-05	0.735	7.08881e-05	0.735	7.08881e-05	0.735	7.08881e-05	0.735	7.0888e-05	0.735	7.0888e-05	0.735	7.08879e-05	0.735001	7.08877e-05	0.735001
									0.74347		60	0.735		7.08881e-05	0.735	7.08881e-05	0.735	7.08881e-05	0.735	7.08881e-05	0.735	7.08881e-05	0.735	7.08881e-05	0.735	7.08881e-05	0.735	7.08881e-05	0.735	7.08881e-05	0.735	7.08881e-05	0.735	7.08881e-05	0.735	7.08881e-05	0.735	7.08881e-05	0.735	7.0888e-05	0.735	7.08879e-05	0.735001	7.08876e-05	0.735002	7.08872e-05	0.735003	7.08865e-05	0.735005
									0.743457		65	0.735		7.08881e-05	0.735	7.08881e-05	0.735	7.08881e-05	0.735	7.08881e-05	0.735	7.08881e-05	0.735	7.08881e-05	0.735	7.08881e-05	0.735	7.08881e-05	0.735	7.08881e-05	0.735	7.08881e-05	0.735	7.08881e-05	0.735	7.0888e-05	0.735	7.08879e-05	0.735001	7.08876e-05	0.735002	7.08869e-05	0.735005	7.08858e-05	0.735008	7.08841e-05	0.735013	7.08818e-05	0.735019
									0.745762		70	0.735		7.08881e-05	0.735	7.08881e-05	0.735	7.08881e-05	0.735	7.08881e-05	0.735	7.08881e-05	0.735	7.08881e-05	0.735	7.08881e-05	0.735	7.08881e-05	0.735	7.08881e-05	0.735	7.08881e-05	0.735	7.0888e-05	0.735001	7.08876e-05	0.735003	7.08866e-05	0.735006	7.08849e-05	0.735012	7.08823e-05	0.73502	7.08785e-05	0.73503	7.08733e-05	0.735044	7.08668e-05	0.73506
									0.745703		75	0.735		7.08881e-05	0.735	7.08881e-05	0.735	7.08881e-05	0.735	7.08881e-05	0.735	7.08881e-05	0.735	7.08881e-05	0.735	7.08881e-05	0.735	7.08881e-05	0.735	7.08881e-05	0.735001	7.08877e-05	0.735003	7.08865e-05	0.735008	7.08841e-05	0.735017	7.08799e-05	0.73503	7.08736e-05	0.735047	7.08652e-05	0.735069	7.08544e-05	0.735096	7.08413e-05	0.735128	7.08258e-05	0.735164
									0.74124		80	0.735		7.08881e-05	0.735	7.08881e-05	0.735	7.08881e-05	0.735	7.08881e-05	0.735	7.08881e-05	0.735	7.08881e-05	0.735	7.08881e-05	0.735	7.08881e-05	0.735002	7.08869e-05	0.735009	7.08836e-05	0.735023	7.0877e-05	0.735044	7.08669e-05	0.735072	7.08528e-05	0.73511	7.08347e-05	0.735154	7.08128e-05	0.735207	7.07874e-05	0.735266	7.07586e-05	0.735331	7.07269e-05	0.735402
									0.748961		85	0.735		7.08881e-05	0.735	7.08881e-05	0.735	7.08881e-05	0.735	7.08881e-05	0.735	7.08881e-05	0.735	7.08881e-05	0.735	7.08881e-05	0.735008	7.08844e-05	0.735027	7.08748e-05	0.735061	7.08581e-05	0.73511	7.08343e-05	0.735174	7.08036e-05	0.73525	7.07666e-05	0.735337	7.07242e-05	0.735434	7.06772e-05	0.735539	7.06262e-05	0.73565	7.05719e-05	0.735768	7.05151e-05	0.735889
									0.748554		90	0.735		7.08881e-05	0.735	7.08881e-05	0.735	7.08881e-05	0.735	7.08881e-05	0.735	7.08881e-05	0.735	7.08881e-05	0.735025	7.0876e-05	0.73508	7.08493e-05	0.735164	7.08082e-05	0.735274	7.07547e-05	0.735405	7.0691e-05	0.735553	7.06192e-05	0.735713	7.05414e-05	0.735883	7.04592e-05	0.736059	7.03739e-05	0.73624	7.02865e-05	0.736423	7.0198e-05	0.736608	7.01089e-05	0.736793
									0.748747		95	0.735		7.08881e-05	0.735	7.08881e-05	0.735	7.08881e-05	0.735	7.08881e-05	0.735	7.08881e-05	0.735081	7.08487e-05	0.735229	7.07767e-05	0.735428	7.06798e-05	0.735662	7.05662e-05	0.735918	7.0442e-05	0.736188	7.03118e-05	0.736463	7.01787e-05	0.736741	7.00449e-05	0.737017	6.99121e-05	0.73729	6.97812e-05	0.737558	6.9653e-05	0.737819	6.95279e-05	0.738074	6.94063e-05	0.738321
									0.754138		100	0.735		7.08881e-05	0.735	7.08881e-05	0.735	7.08881e-05	0.735	7.08881e-05	0.735264	7.07595e-05	0.735648	7.05732e-05	0.73609	7.03591e-05	0.736552	7.0136e-05	0.737014	6.99139e-05	0.737464	6.96977e-05	0.737898	6.94902e-05	0.738313	6.92923e-05	0.738708	6.91044e-05	0.739084	6.89264e-05	0.73944	6.87578e-05	0.739778	6.85984e-05	0.740098	6.84474e-05	0.740402	6.83046e-05	0.740691
									0.755565		105	0.735		7.08881e-05	0.735	7.08881e-05	0.735	7.08881e-05	0.735868	7.04666e-05	0.736799	7.00171e-05	0.737693	6.95879e-05	0.738511	6.91982e-05	0.739249	6.88481e-05	0.739914	6.85343e-05	0.740514	6.82521e-05	0.741059	6.79973e-05	0.741554	6.77662e-05	0.742007	6.75557e-05	0.742422	6.73632e-05	0.742804	6.71865e-05	0.743157	6.70238e-05	0.743484	6.68736e-05	0.743787	6.67345e-05	0.744068
									0.753879		110	0.735		7.08881e-05	0.735	7.08881e-05	0.73789	6.94939e-05	0.739905	6.85385e-05	0.741437	6.78208e-05	0.742622	6.72705e-05	0.743574	6.68323e-05	0.744358	6.64732e-05	0.745018	6.61723e-05	0.745584	6.59156e-05	0.746075	6.56934e-05	0.746507	6.54989e-05	0.746889	6.53271e-05	0.74723	6.51742e-05	0.747536	6.50376e-05	0.747811	6.49147e-05	0.74806	6.4804e-05	0.748285	6.47038e-05	0.748489
									0.755601		115	0.735		7.08881e-05	0.745117	6.61272e-05	0.748195	6.47436e-05	0.749761	6.40511e-05	0.750692	6.3643e-05	0.751331	6.33643e-05	0.751805	6.31583e-05	0.752175	6.29978e-05	0.752474	6.28685e-05	0.752721	6.27618e-05	0.752929	6.26726e-05	0.753104	6.25972e-05	0.753252	6.25334e-05	0.753378	6.24792e-05	0.753485	6.24334e-05	0.753575	6.23949e-05	0.753651	6.23626e-05	0.753713	6.23359e-05	0.753764
									0.749799		120	0.78		5.20445e-05	0.769883	5.57859e-05	0.766189	5.72183e-05	0.764376	5.79349e-05	0.763319	5.83566e-05	0.762612	5.86409e-05	0.762095	5.88493e-05	0.761694	5.90116e-05	0.761367	5.9144e-05	0.761091	5.92565e-05	0.760848	5.93554e-05	0.760629	5.94447e-05	0.760427	5.95271e-05	0.760238	5.96045e-05	0.760058	5.9678e-05	0.759886	5.97485e-05	0.759721	5.98164e-05	0.75956	5.98823e-05	0.759405
									0.752659		125	0.78		5.20445e-05	0.78	5.20445e-05	0.777725	5.28631e-05	0.775602	5.36387e-05	0.773878	5.42772e-05	0.772502	5.47921e-05	0.771381	5.52151e-05	0.770442	5.55722e-05	0.769633	5.58815e-05	0.768921	5.61553e-05	0.768283	5.64018e-05	0.767703	5.66267e-05	0.767171	5.68339e-05	0.766678	5.70264e-05	0.76622	5.72062e-05	0.76579	5.73751e-05	0.765387	5.75342e-05	0.765006	5.76847e-05	0.764647
									0.758337		130	0.78		5.20445e-05	0.78	5.20445e-05	0.78	5.20445e-05	0.779489	5.22274e-05	0.778727	5.25011e-05	0.77785	5.28177e-05	0.776938	5.31495e-05	0.776031	5.3481e-05	0.775154	5.38039e-05	0.774317	5.41139e-05	0.773524	5.44092e-05	0.772776	5.46893e-05	0.772071	5.49543e-05	0.771408	5.52048e-05	0.770785	5.54415e-05	0.770198	5.56654e-05	0.769645	5.58771e-05	0.769123	5.60776e-05	0.76863
									0.761191		135	0.78		5.20445e-05	0.78	5.20445e-05	0.78	5.20445e-05	0.78	5.20445e-05	0.779719	5.21449e-05	0.779212	5.23267e-05	0.778565	5.25593e-05	0.777846	5.28191e-05	0.777098	5.30909e-05	0.776348	5.33649e-05	0.775611	5.36354e-05	0.774897	5.38988e-05	0.774211	5.41531e-05	0.773555	5.43975e-05	0.77293	5.46313e-05	0.772336	5.48545e-05	0.771772	5.50673e-05	0.771237	5.52699e-05	0.770729
									0.75905		140	0.78		5.20445e-05	0.78	5.20445e-05	0.78	5.20445e-05	0.779266	5.23074e-05	0.77847	5.25937e-05	0.777729	5.28618e-05	0.777043	5.31112e-05	0.776398	5.33468e-05	0.775783	5.35723e-05	0.775193	5.37897e-05	0.774624	5.39998e-05	0.774077	5.42031e-05	0.77355	5.43994e-05	0.773044	5.45887e-05	0.772559	5.47708e-05	0.772094	5.49457e-05	0.77165	5.51134e-05	0.771226	5.52739e-05	0.770822
									0.757892		145	0.78		5.20445e-05	0.78	5.20445e-05	0.776804	5.31981e-05	0.775129	5.38133e-05	0.774092	5.41973e-05	0.773374	5.44652e-05	0.772832	5.46682e-05	0.772393	5.48331e-05	0.772016	5.49752e-05	0.771678	5.51029e-05	0.771364	5.52214e-05	0.771069	5.53334e-05	0.770788	5.54404e-05	0.770518	5.5543e-05	0.77026	5.56418e-05	0.770011	5.57368e-05	0.769772	5.58282e-05	0.769544	5.59158e-05	0.769325
									0.767086		150	0.78	0.767	5.20445e-05	0.767	5.69007e-05	0.767	5.69007e-05	0.767	5.69007e-05	0.767	5.69007e-05	0.767	5.69007e-05	0.767	5.69007e-05	0.767	5.69007e-05	0.767	5.69007e-05	0.767	5.69007e-05	0.767	5.69007e-05	0.767	5.69007e-05	0.767	5.69007e-05	0.767	5.69007e-05	0.767	5.69007e-05	0.767	5.69007e-05	0.767	5.69007e-05	0.767	5.69007e-05	0.767
									0.760002		155	0.78
												Time 0		Time (s)	118800	Time (s)	237600	Time (s)	356400	Time (s)	475200	Time (s)	594000	Time (s)	712800	Time (s)	831600	Time (s)	950400	Time (s)	1069200	Time (s)	1188000	Time (s)	1306800	Time (s)	1425600	Time (s)	1544400	Time (s)	1663200	Time (s)	1782000	Time (s)	1900800	Time (s)	2019600	Time (s)	2138400
Ol8_28/02/17														days	1.375	days	2.75	days	4.125	days	5.5	days	6.875	days	8.25	days	9.625	days	11	days	12.375	days	13.75	days	15.125	days	16.5	days	17.875	days	19.25	days	20.625	days	22	days	23.375	days	24.75
T (◦K)	fO2 (bars)	D0 (m2*s-1)	E (J*mol-1)	(P-10^5)* ∆V	R (J*mol-1*K-1)	D//001 (μm2*s-1)	dx (μm)	dt (s)	Measured profile	Stability Condition	μm	Initial profile (C0)	boundary	DFeMg	C	DFeMg	C	DFeMg	C	DFeMg	C	DFeMg	C	DFeMg	C	DFeMg	C	DFeMg	C	DFeMg	C	DFeMg	C	DFeMg	C	DFeMg	C	DFeMg	C	DFeMg	C	DFeMg	C	DFeMg	C	DFeMg	C	DFeMg	C
1357	2.23872e-10	5.24807e-10	201000	209.3	8.3144	5.71036e-05	3	118800	0.720638	0.169841	0	0.725	0.725	5.85736e-06	0.725	5.85736e-06	0.725	5.85736e-06	0.725	5.85736e-06	0.725	5.85736e-06	0.725	5.85736e-06	0.725	5.85736e-06	0.725	5.85736e-06	0.725	5.85736e-06	0.725	5.85736e-06	0.725	5.85736e-06	0.725	5.85736e-06	0.725	5.85736e-06	0.725	5.85736e-06	0.725	5.85736e-06	0.725	5.85736e-06	0.725	5.85736e-06	0.725	5.85736e-06	0.725
									0.721371		3	0.725		5.85736e-06	0.725	5.85736e-06	0.725	5.85736e-06	0.725	5.85736e-06	0.725	5.85736e-06	0.725	5.85736e-06	0.725	5.85736e-06	0.725	5.85736e-06	0.725	5.85736e-06	0.725	5.85736e-06	0.725	5.85736e-06	0.725	5.85736e-06	0.725	5.85736e-06	0.725	5.85736e-06	0.725	5.85736e-06	0.725	5.85736e-06	0.725	5.85736e-06	0.725	5.85736e-06	0.725
Db (//100)	α	cos		slogfO2	0.25				0.723257		6	0.725		5.85736e-06	0.725	5.85736e-06	0.725	5.85736e-06	0.725	5.85736e-06	0.725	5.85736e-06	0.725	5.85736e-06	0.725	5.85736e-06	0.725	5.85736e-06	0.725	5.85736e-06	0.725	5.85736e-06	0.725	5.85736e-06	0.725	5.85736e-06	0.725	5.85736e-06	0.725	5.85736e-06	0.725	5.85736e-06	0.725	5.85736e-06	0.725	5.85736e-06	0.725	5.85736e-06	0.725
9.51727e-06	75	0.258819		sT(°K)	10				0.727602		9	0.725		5.85736e-06	0.725	5.85736e-06	0.725	5.85736e-06	0.725	5.85736e-06	0.725	5.85736e-06	0.725	5.85736e-06	0.725	5.85736e-06	0.725	5.85736e-06	0.725	5.85736e-06	0.725	5.85736e-06	0.725	5.85736e-06	0.725	5.85736e-06	0.725	5.85736e-06	0.725	5.85736e-06	0.725	5.85736e-06	0.725	5.85736e-06	0.725	5.85736e-06	0.725	5.85736e-06	0.725
Da (//010)	γ								0.722042		12	0.725		5.85736e-06	0.725	5.85736e-06	0.725	5.85736e-06	0.725	5.85736e-06	0.725	5.85736e-06	0.725	5.85736e-06	0.725	5.85736e-06	0.725	5.85736e-06	0.725	5.85736e-06	0.725	5.85736e-06	0.725	5.85736e-06	0.725	5.85736e-06	0.725	5.85736e-06	0.725	5.85736e-06	0.725	5.85736e-06	0.725	5.85736e-06	0.725	5.85736e-06	0.725	5.85736e-06	0.725
9.51727e-06	160	-0.939693							0.724001		15	0.725		5.85736e-06	0.725	5.85736e-06	0.725	5.85736e-06	0.725	5.85736e-06	0.725	5.85736e-06	0.725	5.85736e-06	0.725	5.85736e-06	0.725	5.85736e-06	0.725	5.85736e-06	0.725	5.85736e-06	0.725	5.85736e-06	0.725	5.85736e-06	0.725	5.85736e-06	0.725	5.85736e-06	0.725	5.85736e-06	0.725	5.85736e-06	0.725	5.85736e-06	0.725	5.85736e-06	0.725
Dc (//001)	β			slogD	0.137736				0.723345		18	0.725		5.85736e-06	0.725	5.85736e-06	0.725	5.85736e-06	0.725	5.85736e-06	0.725	5.85736e-06	0.725	5.85736e-06	0.725	5.85736e-06	0.725	5.85736e-06	0.725	5.85736e-06	0.725	5.85736e-06	0.725	5.85736e-06	0.725	5.85736e-06	0.725	5.85736e-06	0.725	5.85736e-06	0.725	5.85736e-06	0.725	5.85736e-06	0.725	5.85736e-06	0.725	5.85736e-06	0.725
5.71036e-05	105	-0.258819		sD	1.81136e-05				0.719734		21	0.725		5.85736e-06	0.725	5.85736e-06	0.725	5.85736e-06	0.725	5.85736e-06	0.725	5.85736e-06	0.725	5.85736e-06	0.725	5.85736e-06	0.725	5.85736e-06	0.725	5.85736e-06	0.725	5.85736e-06	0.725	5.85736e-06	0.725	5.85736e-06	0.725	5.85736e-06	0.725	5.85736e-06	0.725	5.85736e-06	0.725	5.85736e-06	0.725	5.85736e-06	0.725	5.85736e-06	0.725
					7.72521e+06	(s)			0.720731		24	0.725		5.85736e-06	0.725	5.85736e-06	0.725	5.85736e-06	0.725	5.85736e-06	0.725	5.85736e-06	0.725	5.85736e-06	0.725	5.85736e-06	0.725	5.85736e-06	0.725	5.85736e-06	0.725	5.85736e-06	0.725	5.85736e-06	0.725	5.85736e-06	0.725	5.85736e-06	0.725	5.85736e-06	0.725	5.85736e-06	0.725	5.85736e-06	0.725	5.85736e-06	0.725	5.85736e-06	0.725
Dtrav		Days		st	89.4122	days			0.720864		27	0.725		5.85736e-06	0.725	5.85736e-06	0.725	5.85736e-06	0.725	5.85736e-06	0.725	5.85736e-06	0.725	5.85736e-06	0.725	5.85736e-06	0.725	5.85736e-06	0.725	5.85736e-06	0.725	5.85736e-06	0.725	5.85736e-06	0.725	5.85736e-06	0.725	5.85736e-06	0.725	5.85736e-06	0.725	5.85736e-06	0.725	5.85736e-06	0.725	5.85736e-06	0.725	5.85736e-06	0.725
1.28667e-05		281.875							0.724837		30	0.725		5.85736e-06	0.725	5.85736e-06	0.725	5.85736e-06	0.725	5.85736e-06	0.725	5.85736e-06	0.725	5.85736e-06	0.725	5.85736e-06	0.725	5.85736e-06	0.725	5.85736e-06	0.725	5.85736e-06	0.725	5.85736e-06	0.725	5.85736e-06	0.725	5.85736e-06	0.725	5.85736e-06	0.725	5.85736e-06	0.725	5.85736e-06	0.725	5.85736e-06	0.725	5.85736e-06	0.725
									0.722079		33	0.725		5.85736e-06	0.725	5.85736e-06	0.725	5.85736e-06	0.725	5.85736e-06	0.725	5.85736e-06	0.725	5.85736e-06	0.725	5.85736e-06	0.725	5.85736e-06	0.725	5.85736e-06	0.725	5.85736e-06	0.725	5.85736e-06	0.725	5.85736e-06	0.725	5.85736e-06	0.725	5.85736e-06	0.725	5.85736e-06	0.725	5.85736e-06	0.725	5.85736e-06	0.725	5.85736e-06	0.725
									0.723198		36	0.725		5.85736e-06	0.725	5.85736e-06	0.725	5.85736e-06	0.725	5.85736e-06	0.725	5.85736e-06	0.725	5.85736e-06	0.725	5.85736e-06	0.725	5.85736e-06	0.725	5.85736e-06	0.725	5.85736e-06	0.725	5.85736e-06	0.725	5.85736e-06	0.725	5.85736e-06	0.725	5.85736e-06	0.725	5.85736e-06	0.725	5.85736e-06	0.725	5.85736e-06	0.725	5.85736e-06	0.725
									0.723727		39	0.725		5.85736e-06	0.725	5.85736e-06	0.725	5.85736e-06	0.725	5.85736e-06	0.725	5.85736e-06	0.725	5.85736e-06	0.725	5.85736e-06	0.725	5.85736e-06	0.725	5.85736e-06	0.725	5.85736e-06	0.725	5.85736e-06	0.725	5.85736e-06	0.725	5.85736e-06	0.725	5.85736e-06	0.725	5.85736e-06	0.725	5.85736e-06	0.725	5.85736e-06	0.725	5.85736e-06	0.725
									0.729675		42	0.725		5.85736e-06	0.725	5.85736e-06	0.725	5.85736e-06	0.725	5.85736e-06	0.725	5.85736e-06	0.725	5.85736e-06	0.725	5.85736e-06	0.725	5.85736e-06	0.725	5.85736e-06	0.725	5.85736e-06	0.725	5.85736e-06	0.725	5.85736e-06	0.725	5.85736e-06	0.725	5.85736e-06	0.725	5.85736e-06	0.725	5.85736e-06	0.725	5.85736e-06	0.725	5.85736e-06	0.725
									0.727036		45	0.725		5.85736e-06	0.725	5.85736e-06	0.725	5.85736e-06	0.725	5.85736e-06	0.725	5.85736e-06	0.725	5.85736e-06	0.725	5.85736e-06	0.725	5.85736e-06	0.725	5.85736e-06	0.725	5.85736e-06	0.725	5.85736e-06	0.725	5.85736e-06	0.725	5.85736e-06	0.725	5.85736e-06	0.725	5.85736e-06	0.725	5.85736e-06	0.725	5.85736e-06	0.725	5.85736e-06	0.725
									0.730791		48	0.725		5.85736e-06	0.725	5.85736e-06	0.725	5.85736e-06	0.725	5.85736e-06	0.725	5.85736e-06	0.725	5.85736e-06	0.725	5.85736e-06	0.725	5.85736e-06	0.725	5.85736e-06	0.725	5.85736e-06	0.725	5.85736e-06	0.725	5.85736e-06	0.725	5.85736e-06	0.725	5.85736e-06	0.725	5.85736e-06	0.725	5.85736e-06	0.725	5.85736e-06	0.725	5.85736e-06	0.725
									0.727621		51	0.725		5.85736e-06	0.725	5.85736e-06	0.725	5.85736e-06	0.725	5.85736e-06	0.725	5.85736e-06	0.725	5.85736e-06	0.725	5.85736e-06	0.725	5.85736e-06	0.725	5.85736e-06	0.725	5.85736e-06	0.725	5.85736e-06	0.725	5.85736e-06	0.725	5.85736e-06	0.725	5.85736e-06	0.725	5.85736e-06	0.725	5.85736e-06	0.725	5.85736e-06	0.725	5.85736e-06	0.725
									0.731429		54	0.725		5.85736e-06	0.725	5.85736e-06	0.725	5.85736e-06	0.725	5.85736e-06	0.725	5.85736e-06	0.725	5.85736e-06	0.725	5.85736e-06	0.725	5.85736e-06	0.725	5.85736e-06	0.725	5.85736e-06	0.725	5.85736e-06	0.725	5.85736e-06	0.725	5.85736e-06	0.725	5.85736e-06	0.725	5.85736e-06	0.725	5.85736e-06	0.725	5.85736e-06	0.725	5.85736e-06	0.725
									0.728124		57	0.725		5.85736e-06	0.725	5.85736e-06	0.725	5.85736e-06	0.725	5.85736e-06	0.725	5.85736e-06	0.725	5.85736e-06	0.725	5.85736e-06	0.725	5.85736e-06	0.725	5.85736e-06	0.725	5.85736e-06	0.725	5.85736e-06	0.725	5.85736e-06	0.725	5.85736e-06	0.725	5.85736e-06	0.725	5.85736e-06	0.725	5.85736e-06	0.725	5.85736e-06	0.725	5.85736e-06	0.725
									0.736495		60	0.725		5.85736e-06	0.725	5.85736e-06	0.725	5.85736e-06	0.725	5.85736e-06	0.725	5.85736e-06	0.725	5.85736e-06	0.725	5.85736e-06	0.725	5.85736e-06	0.725	5.85736e-06	0.725	5.85736e-06	0.725	5.85736e-06	0.725	5.85736e-06	0.725	5.85736e-06	0.725	5.85736e-06	0.725	5.85736e-06	0.725	5.85736e-06	0.725	5.85736e-06	0.725	5.85736e-06	0.725
									0.73219		63	0.725		5.85736e-06	0.725	5.85736e-06	0.725	5.85736e-06	0.725	5.85736e-06	0.725	5.85736e-06	0.725	5.85736e-06	0.725	5.85736e-06	0.725	5.85736e-06	0.725	5.85736e-06	0.725	5.85736e-06	0.725	5.85736e-06	0.725	5.85736e-06	0.725	5.85736e-06	0.725	5.85736e-06	0.725	5.85736e-06	0.725	5.85736e-06	0.725	5.85735e-06	0.725	5.85735e-06	0.725001
									0.736792		66	0.725		5.85736e-06	0.725	5.85736e-06	0.725	5.85736e-06	0.725	5.85736e-06	0.725	5.85736e-06	0.725	5.85736e-06	0.725	5.85736e-06	0.725	5.85736e-06	0.725	5.85736e-06	0.725	5.85736e-06	0.725	5.85736e-06	0.725	5.85736e-06	0.725	5.85735e-06	0.725	5.85734e-06	0.725001	5.85733e-06	0.725001	5.85731e-06	0.725002	5.85729e-06	0.725003	5.85725e-06	0.725004
									0.734181		69	0.725		5.85736e-06	0.725	5.85736e-06	0.725	5.85736e-06	0.725	5.85736e-06	0.725	5.85736e-06	0.725	5.85736e-06	0.725	5.85736e-06	0.725	5.85736e-06	0.725	5.85736e-06	0.725	5.85735e-06	0.725001	5.85733e-06	0.725002	5.85729e-06	0.725003	5.85725e-06	0.725005	5.85717e-06	0.725008	5.85707e-06	0.725012	5.85694e-06	0.725016	5.85677e-06	0.725022	5.85656e-06	0.725029
									0.742408		72	0.725		5.85736e-06	0.725	5.85736e-06	0.725	5.85736e-06	0.725	5.85736e-06	0.725	5.85736e-06	0.725	5.85736e-06	0.725001	5.85734e-06	0.725002	5.8573e-06	0.725004	5.85722e-06	0.725008	5.85709e-06	0.725013	5.85688e-06	0.725021	5.8566e-06	0.725032	5.85621e-06	0.725046	5.85572e-06	0.725063	5.85511e-06	0.725083	5.85438e-06	0.725107	5.85352e-06	0.725134	5.85253e-06	0.725165
									0.739939		75	0.725		5.85736e-06	0.725	5.85736e-06	0.725	5.85736e-06	0.725	5.85736e-06	0.725001	5.85731e-06	0.725006	5.85715e-06	0.725016	5.8568e-06	0.725032	5.85621e-06	0.725056	5.85535e-06	0.725088	5.85419e-06	0.725129	5.85271e-06	0.725179	5.85091e-06	0.725238	5.84879e-06	0.725305	5.84638e-06	0.72538	5.84367e-06	0.725463	5.8407e-06	0.725552	5.83749e-06	0.725648	5.83405e-06	0.725749
									0.744721		78	0.725		5.85736e-06	0.725	5.85736e-06	0.725	5.85736e-06	0.725018	5.85672e-06	0.725062	5.85511e-06	0.725137	5.85244e-06	0.72524	5.8487e-06	0.725371	5.84399e-06	0.725526	5.83841e-06	0.725702	5.8321e-06	0.725896	5.82517e-06	0.726103	5.81775e-06	0.726321	5.80994e-06	0.726548	5.80185e-06	0.726781	5.79355e-06	0.727018	5.78512e-06	0.727257	5.77661e-06	0.727497	5.76808e-06	0.727738
									0.744651		81	0.725		5.85736e-06	0.725	5.85736e-06	0.725232	5.84901e-06	0.725614	5.83527e-06	0.726091	5.81818e-06	0.726623	5.79916e-06	0.727185	5.77918e-06	0.727757	5.75889e-06	0.728328	5.73875e-06	0.728888	5.71903e-06	0.729433	5.69994e-06	0.729959	5.68158e-06	0.730464	5.66401e-06	0.730948	5.64725e-06	0.731409	5.63131e-06	0.731849	5.61617e-06	0.732267	5.60179e-06	0.732665	5.58816e-06	0.733044
									0.748903		84	0.725		5.85736e-06	0.728055	5.74837e-06	0.730587	5.65974e-06	0.7327	5.58698e-06	0.734471	5.52678e-06	0.735965	5.47659e-06	0.737231	5.43447e-06	0.738309	5.39889e-06	0.739231	5.36863e-06	0.740026	5.34274e-06	0.740713	5.32045e-06	0.741312	5.30114e-06	0.741835	5.2843e-06	0.742296	5.26953e-06	0.742704	5.2565e-06	0.743067	5.24493e-06	0.743392	5.23461e-06	0.743684	5.22534e-06	0.743948
									0.744605		87	0.78		4.20744e-06	0.776945	4.28356e-06	0.774351	4.3495e-06	0.772143	4.40655e-06	0.77026	4.45589e-06	0.768651	4.49856e-06	0.767273	4.53551e-06	0.766087	4.56754e-06	0.765065	4.59539e-06	0.764181	4.61965e-06	0.763412	4.64087e-06	0.76274	4.65947e-06	0.762151	4.67586e-06	0.761633	4.69036e-06	0.761174	4.70323e-06	0.760766	4.71471e-06	0.760401	4.725e-06	0.760073	4.73427e-06	0.759777
									0.753712		90	0.78		4.20744e-06	0.78	4.20744e-06	0.77983	4.21162e-06	0.779535	4.21892e-06	0.779149	4.22849e-06	0.778698	4.23969e-06	0.778204	4.25201e-06	0.777682	4.26505e-06	0.777146	4.27852e-06	0.776604	4.29217e-06	0.776064	4.30583e-06	0.775531	4.31936e-06	0.775009	4.33266e-06	0.774501	4.34565e-06	0.774008	4.35829e-06	0.773533	4.37053e-06	0.773075	4.38237e-06	0.772634	4.39378e-06	0.772211
									0.756041		93	0.78		4.20744e-06	0.78	4.20744e-06	0.78	4.20744e-06	0.779991	4.20767e-06	0.779966	4.20828e-06	0.779922	4.20935e-06	0.779858	4.21093e-06	0.779774	4.21301e-06	0.779669	4.2156e-06	0.779546	4.21865e-06	0.779405	4.22213e-06	0.779249	4.22601e-06	0.779078	4.23024e-06	0.778895	4.23478e-06	0.778702	4.23958e-06	0.778501	4.2446e-06	0.778291	4.24982e-06	0.778077	4.25518e-06	0.777857
									0.759748		96	0.78		4.20744e-06	0.78	4.20744e-06	0.78	4.20744e-06	0.78	4.20744e-06	0.779999	4.20745e-06	0.779998	4.20749e-06	0.779994	4.20759e-06	0.779986	4.20777e-06	0.779975	4.20804e-06	0.77996	4.20843e-06	0.779939	4.20895e-06	0.779912	4.2096e-06	0.77988	4.2104e-06	0.779841	4.21135e-06	0.779797	4.21245e-06	0.779746	4.21371e-06	0.779689	4.21512e-06	0.779626	4.21667e-06	0.779557
									0.764716		99	0.78		4.20744e-06	0.78	4.20744e-06	0.78	4.20744e-06	0.78	4.20744e-06	0.78	4.20744e-06	0.78	4.20744e-06	0.78	4.20744e-06	0.78	4.20745e-06	0.779999	4.20746e-06	0.779998	4.2075e-06	0.779996	4.20754e-06	0.779993	4.20762e-06	0.779989	4.20772e-06	0.779983	4.20785e-06	0.779976	4.20803e-06	0.779967	4.20824e-06	0.779956	4.20851e-06	0.779944	4.20883e-06	0.779929
									0.764241		102	0.78		4.20744e-06	0.78	4.20744e-06	0.78	4.20744e-06	0.78	4.20744e-06	0.78	4.20744e-06	0.78	4.20744e-06	0.78	4.20744e-06	0.78	4.20744e-06	0.78	4.20744e-06	0.78	4.20744e-06	0.78	4.20745e-06	0.779999	4.20745e-06	0.779999	4.20747e-06	0.779998	4.20749e-06	0.779997	4.20752e-06	0.779995	4.20756e-06	0.779993	4.20762e-06	0.77999	4.20768e-06	0.779986
									0.765752		105	0.78		4.20744e-06	0.78	4.20744e-06	0.78	4.20744e-06	0.78	4.20744e-06	0.78	4.20744e-06	0.78	4.20744e-06	0.78	4.20744e-06	0.78	4.20745e-06	0.779999	4.20746e-06	0.779998	4.20748e-06	0.779997	4.20751e-06	0.779995	4.20755e-06	0.779993	4.20761e-06	0.77999	4.20767e-06	0.779987	4.20775e-06	0.779983	4.20785e-06	0.779979	4.20795e-06	0.779974	4.20808e-06	0.779968
									0.775104		108	0.78		4.20744e-06	0.78	4.20744e-06	0.78	4.20744e-06	0.78	4.20744e-06	0.779999	4.20745e-06	0.779997	4.2075e-06	0.779994	4.20758e-06	0.779989	4.2077e-06	0.779982	4.20787e-06	0.779974	4.20807e-06	0.779964	4.20832e-06	0.779953	4.20861e-06	0.779939	4.20893e-06	0.779925	4.20928e-06	0.77991	4.20967e-06	0.779893	4.21008e-06	0.779875	4.21051e-06	0.779857	4.21097e-06	0.779837
									0.775519		111	0.78		4.20744e-06	0.78	4.20744e-06	0.78	4.20744e-06	0.779987	4.20775e-06	0.779965	4.2083e-06	0.779935	4.20904e-06	0.779899	4.20993e-06	0.779859	4.21092e-06	0.779816	4.21199e-06	0.77977	4.21311e-06	0.779723	4.21426e-06	0.779676	4.21544e-06	0.779628	4.21662e-06	0.77958	4.21781e-06	0.779532	4.21898e-06	0.779485	4.22015e-06	0.779439	4.22129e-06	0.779394	4.22242e-06	0.779349
									0.776905		114	0.78		4.20744e-06	0.78	4.20744e-06	0.779773	4.21305e-06	0.779571	4.21804e-06	0.779391	4.22249e-06	0.77923	4.22647e-06	0.779086	4.23005e-06	0.778956	4.23328e-06	0.778838	4.2362e-06	0.778731	4.23886e-06	0.778634	4.24127e-06	0.778545	4.24349e-06	0.778464	4.24551e-06	0.778389	4.24738e-06	0.77832	4.2491e-06	0.778256	4.2507e-06	0.778197	4.25218e-06	0.778142	4.25356e-06	0.77809
									0.776897		117	0.78	0.776	4.20744e-06	0.776	4.30745e-06	0.776	4.30745e-06	0.776	4.30745e-06	0.776	4.30745e-06	0.776	4.30745e-06	0.776	4.30745e-06	0.776	4.30745e-06	0.776	4.30745e-06	0.776	4.30745e-06	0.776	4.30745e-06	0.776	4.30745e-06	0.776	4.30745e-06	0.776	4.30745e-06	0.776	4.30745e-06	0.776	4.30745e-06	0.776	4.30745e-06	0.776	4.30745e-06	0.776
									0.773605		120
									0.762526		123
[truncated: 520 more columns]

## Sheet: SEC19-03-17
Fe-Mg diffusion modeling in olivine crystals from 19/03/2017 samples
												Time 0		Time (s)	21600	Time (s)	43200	Time (s)	64800	Time (s)	86400	Time (s)	108000	Time (s)	129600	Time (s)	151200	Time (s)	172800	Time (s)	194400	Time (s)	216000	Time (s)	237600	Time (s)	259200	Time (s)	280800	Time (s)	302400	Time (s)	324000	Time (s)	345600	Time (s)	367200	Time (s)	388800
Ol3_19/03/17														days	0.25	days	0.5	days	0.75	days	1	days	1.25	days	1.5	days	1.75	days	2	days	2.25	days	2.5	days	2.75	days	3	days	3.25	days	3.5	days	3.75	days	4	days	4.25	days	4.5
T (◦K)	fO2 (bars)	D0 (m2*s-1)	E (J*mol-1)	(P-10^5)* ∆V	R (J*mol-1*K-1)	D//001 (μm2*s-1)	dx (μm)	dt (s)	Measured profile	Stability Condition	μm	Initial profile (C0)	boundary	DFeMg	C	DFeMg	C	DFeMg	C	DFeMg	C	DFeMg	C	DFeMg	C	DFeMg	C	DFeMg	C	DFeMg	C	DFeMg	C	DFeMg	C	DFeMg	C	DFeMg	C	DFeMg	C	DFeMg	C	DFeMg	C	DFeMg	C	DFeMg	C
1404	1.20226e-09	6.16595e-10	201000	1819.3	8.3144	0.000185226	7	21600	0.779189	0.0539476	0	0.78	0.78	9.06363e-05	0.78	9.06363e-05	0.78	9.06363e-05	0.78	9.06363e-05	0.78	9.06363e-05	0.78	9.06363e-05	0.78	9.06363e-05	0.78	9.06363e-05	0.78	9.06363e-05	0.78	9.06363e-05	0.78	9.06363e-05	0.78	9.06363e-05	0.78	9.06363e-05	0.78	9.06363e-05	0.78	9.06363e-05	0.78	9.06363e-05	0.78	9.06363e-05	0.78	9.06363e-05	0.78
									0.775486		7	0.78		9.06363e-05	0.78	9.06363e-05	0.78	9.06363e-05	0.78	9.06363e-05	0.78	9.06363e-05	0.78	9.06363e-05	0.78	9.06363e-05	0.78	9.06363e-05	0.78	9.06363e-05	0.78	9.06363e-05	0.78	9.06363e-05	0.78	9.06363e-05	0.78	9.06363e-05	0.78	9.06363e-05	0.78	9.06363e-05	0.78	9.06363e-05	0.78	9.06363e-05	0.78	9.06363e-05	0.78
Db (//100)	α	cos		slogfO2	0.25				0.771446		14	0.78		9.06363e-05	0.78	9.06363e-05	0.78	9.06363e-05	0.78	9.06363e-05	0.78	9.06363e-05	0.78	9.06363e-05	0.78	9.06363e-05	0.78	9.06363e-05	0.78	9.06363e-05	0.78	9.06363e-05	0.78	9.06363e-05	0.78	9.06363e-05	0.78	9.06363e-05	0.78	9.06363e-05	0.78	9.06363e-05	0.78	9.06363e-05	0.78	9.06363e-05	0.78	9.06363e-05	0.78
3.0871e-05	100	-0.173648		sT(°K)	10				0.779943		21	0.78		9.06363e-05	0.78	9.06363e-05	0.78	9.06363e-05	0.78	9.06363e-05	0.78	9.06363e-05	0.78	9.06363e-05	0.78	9.06363e-05	0.78	9.06363e-05	0.78	9.06363e-05	0.78	9.06363e-05	0.78	9.06363e-05	0.78	9.06363e-05	0.78	9.06363e-05	0.78	9.06363e-05	0.78	9.06363e-05	0.78	9.06363e-05	0.78	9.06363e-05	0.78	9.06363e-05	0.78
Da (//010)	γ								0.77872		28	0.78		9.06363e-05	0.78	9.06363e-05	0.78	9.06363e-05	0.78	9.06363e-05	0.78	9.06363e-05	0.78	9.06363e-05	0.78	9.06363e-05	0.78	9.06363e-05	0.78	9.06363e-05	0.78	9.06363e-05	0.78	9.06363e-05	0.78	9.06363e-05	0.78	9.06363e-05	0.78	9.06363e-05	0.78	9.06363e-05	0.78	9.06363e-05	0.78	9.06363e-05	0.78	9.06363e-05	0.78
3.0871e-05	50	0.642788							0.776856		35	0.78		9.06363e-05	0.78	9.06363e-05	0.78	9.06363e-05	0.78	9.06363e-05	0.78	9.06363e-05	0.78	9.06363e-05	0.78	9.06363e-05	0.78	9.06363e-05	0.78	9.06363e-05	0.78	9.06363e-05	0.78	9.06363e-05	0.78	9.06363e-05	0.78	9.06364e-05	0.78	9.06364e-05	0.78	9.06365e-05	0.78	9.06366e-05	0.779999	9.06367e-05	0.779999	9.06369e-05	0.779998
Dc (//001)	β			slogD	0.129525				0.774423		42	0.78		9.06363e-05	0.78	9.06363e-05	0.78	9.06363e-05	0.78	9.06363e-05	0.78	9.06363e-05	0.78	9.06363e-05	0.78	9.06363e-05	0.78	9.06363e-05	0.78	9.06364e-05	0.78	9.06365e-05	0.779999	9.06367e-05	0.779999	9.0637e-05	0.779998	9.06374e-05	0.779997	9.06381e-05	0.779995	9.0639e-05	0.779993	9.06403e-05	0.77999	9.06419e-05	0.779986	9.06439e-05	0.779981
0.000185226	40	0.766044		sD	5.5252e-05				0.780576		49	0.78		9.06363e-05	0.78	9.06363e-05	0.78	9.06363e-05	0.78	9.06363e-05	0.78	9.06363e-05	0.78	9.06364e-05	0.779999	9.06367e-05	0.779998	9.06375e-05	0.779995	9.06389e-05	0.779991	9.06411e-05	0.779985	9.06445e-05	0.779976	9.06491e-05	0.779964	9.06552e-05	0.77995	9.0663e-05	0.779932	9.06727e-05	0.77991	9.06843e-05	0.779884	9.06981e-05	0.779854	9.07141e-05	0.779819
					367261	(s)			0.770728		56	0.78		9.06363e-05	0.78	9.06363e-05	0.78	9.06363e-05	0.78	9.06363e-05	0.779996	9.06385e-05	0.779984	9.06446e-05	0.779963	9.0656e-05	0.77993	9.06734e-05	0.779885	9.06977e-05	0.779825	9.07292e-05	0.779752	9.07681e-05	0.779665	9.08145e-05	0.779564	9.08683e-05	0.77945	9.09294e-05	0.779322	9.09975e-05	0.779182	9.10723e-05	0.77903	9.11534e-05	0.778868	9.12405e-05	0.778695
Dtrav		Days		st	4.2507	days			0.762931		63	0.78		9.06363e-05	0.78	9.06363e-05	0.78	9.06363e-05	0.779896	9.06915e-05	0.779704	9.07937e-05	0.779438	9.09358e-05	0.779109	9.11113e-05	0.77873	9.13145e-05	0.778309	9.15405e-05	0.777855	9.17849e-05	0.777376	9.20439e-05	0.776878	9.2314e-05	0.776366	9.25926e-05	0.775845	9.2877e-05	0.775319	9.31652e-05	0.774791	9.34555e-05	0.774265	9.37462e-05	0.773741	9.40362e-05	0.773223
0.000122381		14.25							0.750884		70	0.78		9.06363e-05	0.78	9.06363e-05	0.777442	9.20081e-05	0.775124	9.32722e-05	0.773022	9.44362e-05	0.771114	9.55075e-05	0.76938	9.64934e-05	0.767802	9.74011e-05	0.766363	9.82372e-05	0.76505	9.90081e-05	0.763847	9.97197e-05	0.762745	0.000100377	0.761732	0.000100986	0.760799	0.000101551	0.759938	0.000102075	0.759141	0.000102563	0.758402	0.000103017	0.757715	0.000103442	0.757076
									0.731909		77	0.78	0.732	9.06363e-05	0.732	0.00012089	0.732	0.00012089	0.732	0.00012089	0.732	0.00012089	0.732	0.00012089	0.732	0.00012089	0.732	0.00012089	0.732	0.00012089	0.732	0.00012089	0.732	0.00012089	0.732	0.00012089	0.732	0.00012089	0.732	0.00012089	0.732	0.00012089	0.732	0.00012089	0.732	0.00012089	0.732	0.00012089	0.732
												Time 0		Time (s)	129600	Time (s)	259200	Time (s)	388800	Time (s)	518400	Time (s)	648000	Time (s)	777600	Time (s)	907200	Time (s)	1036800	Time (s)	1166400	Time (s)	1296000	Time (s)	1425600	Time (s)	1555200	Time (s)	1684800	Time (s)	1814400	Time (s)	1944000	Time (s)	2073600	Time (s)	2203200	Time (s)	2332800
Ol12_19/03/17														days	1.5	days	3	days	4.5	days	6	days	7.5	days	9	days	10.5	days	12	days	13.5	days	15	days	16.5	days	18	days	19.5	days	21	days	22.5	days	24	days	25.5	days	27
T (◦K)	fO2 (bars)	D0 (m2*s-1)	E (J*mol-1)	(P-10^5)* ∆V	R (J*mol-1*K-1)	D//001 (μm2*s-1)	dx (μm)	dt (s)	Measured profile	Stability Condition	μm	Initial profile (C0)	boundary	DFeMg	C	DFeMg	C	DFeMg	C	DFeMg	C	DFeMg	C	DFeMg	C	DFeMg	C	DFeMg	C	DFeMg	C	DFeMg	C	DFeMg	C	DFeMg	C	DFeMg	C	DFeMg	C	DFeMg	C	DFeMg	C	DFeMg	C	DFeMg	C
1381	5.24807e-10	6.16595e-10	201000	979.3	8.3144	9.85835e-05	4	129600	0.760193	0.242438	0	0.755	0.755	3.18529e-05	0.755	3.18529e-05	0.755	3.18529e-05	0.755	3.18529e-05	0.755	3.18529e-05	0.755	3.18529e-05	0.755	3.18529e-05	0.755	3.18529e-05	0.755	3.18529e-05	0.755	3.18529e-05	0.755	3.18529e-05	0.755	3.18529e-05	0.755	3.18529e-05	0.755	3.18529e-05	0.755	3.18529e-05	0.755	3.18529e-05	0.755	3.18529e-05	0.755	3.18529e-05	0.755
									0.759003		4	0.755		3.18529e-05	0.755	3.18529e-05	0.755	3.18529e-05	0.755	3.18529e-05	0.755	3.18529e-05	0.755	3.18529e-05	0.755	3.18529e-05	0.755	3.18529e-05	0.755	3.18529e-05	0.755	3.18529e-05	0.755	3.18529e-05	0.755	3.18529e-05	0.755	3.18529e-05	0.755	3.18529e-05	0.755	3.18529e-05	0.755	3.18529e-05	0.755	3.18529e-05	0.755	3.18529e-05	0.755
Db (//100)	α	cos		slogfO2	0.25				0.756		6	0.755		3.18529e-05	0.755	3.18529e-05	0.755	3.18529e-05	0.755	3.18529e-05	0.755	3.18529e-05	0.755	3.18529e-05	0.755	3.18529e-05	0.755	3.18529e-05	0.755	3.18529e-05	0.755	3.18529e-05	0.755	3.18529e-05	0.755	3.18529e-05	0.755	3.18529e-05	0.755	3.18529e-05	0.755	3.18529e-05	0.755	3.18529e-05	0.755	3.18529e-05	0.755	3.18529e-05	0.755
1.64306e-05	135	-0.707107		sT(°K)	10				0.753604		9	0.755		3.18529e-05	0.755	3.18529e-05	0.755	3.18529e-05	0.755	3.18529e-05	0.755	3.18529e-05	0.755	3.18529e-05	0.755	3.18529e-05	0.755	3.18529e-05	0.755	3.18529e-05	0.755	3.18529e-05	0.755	3.18529e-05	0.755	3.18529e-05	0.755	3.18529e-05	0.755	3.18529e-05	0.755	3.18529e-05	0.755	3.18529e-05	0.755	3.18529e-05	0.755	3.18529e-05	0.755
Da (//010)	γ								0.751901		12	0.755		3.18529e-05	0.755	3.18529e-05	0.755	3.18529e-05	0.755	3.18529e-05	0.755	3.18529e-05	0.755	3.18529e-05	0.755	3.18529e-05	0.755	3.18529e-05	0.755	3.18529e-05	0.755	3.18529e-05	0.755	3.18529e-05	0.755	3.18529e-05	0.755	3.18529e-05	0.755	3.18529e-05	0.755	3.18529e-05	0.755	3.18529e-05	0.755	3.18529e-05	0.755	3.18529e-05	0.755
1.64306e-05	60	0.5							0.747406		15	0.755		3.18529e-05	0.755	3.18529e-05	0.755	3.18529e-05	0.755	3.18529e-05	0.755	3.18529e-05	0.755	3.18529e-05	0.755	3.18529e-05	0.755	3.18529e-05	0.755	3.18529e-05	0.755	3.18529e-05	0.755	3.18529e-05	0.755	3.18529e-05	0.755	3.18529e-05	0.755	3.18529e-05	0.755	3.18529e-05	0.755	3.18529e-05	0.755	3.18529e-05	0.755	3.18529e-05	0.755
Dc (//001)	β			slogD	0.133431				0.751579		18	0.755		3.18529e-05	0.755	3.18529e-05	0.755	3.18529e-05	0.755	3.18529e-05	0.755	3.18529e-05	0.755	3.18529e-05	0.755	3.18529e-05	0.755	3.18529e-05	0.755	3.18529e-05	0.755	3.18529e-05	0.755	3.18529e-05	0.755	3.18529e-05	0.755	3.18529e-05	0.755	3.18529e-05	0.755	3.18529e-05	0.755	3.18529e-05	0.755	3.18529e-05	0.755	3.18529e-05	0.755
9.85835e-05	65	0.422618		sD	3.02939e-05				0.752067		21	0.755		3.18529e-05	0.755	3.18529e-05	0.755	3.18529e-05	0.755	3.18529e-05	0.755	3.18529e-05	0.755	3.18529e-05	0.755	3.18529e-05	0.755	3.18529e-05	0.755	3.18529e-05	0.755	3.18529e-05	0.755	3.18529e-05	0.755	3.18529e-05	0.755	3.18529e-05	0.755	3.18529e-05	0.755	3.18529e-05	0.755	3.18529e-05	0.755	3.18528e-05	0.755001	3.18528e-05	0.755001
					2.58863e+06	(s)			0.757918		24	0.755		3.18529e-05	0.755	3.18529e-05	0.755	3.18529e-05	0.755	3.18529e-05	0.755	3.18529e-05	0.755	3.18529e-05	0.755	3.18529e-05	0.755	3.18529e-05	0.755	3.18529e-05	0.755	3.18529e-05	0.755	3.18529e-05	0.755	3.18529e-05	0.755	3.18529e-05	0.755	3.18529e-05	0.755	3.18528e-05	0.755001	3.18528e-05	0.755002	3.18527e-05	0.755003	3.18525e-05	0.755004
Dtrav		Days		st	29.961	days			0.759337		27	0.755		3.18529e-05	0.755	3.18529e-05	0.755	3.18529e-05	0.755	3.18529e-05	0.755	3.18529e-05	0.755	3.18529e-05	0.755	3.18529e-05	0.755	3.18529e-05	0.755	3.18529e-05	0.755	3.18529e-05	0.755	3.18529e-05	0.755	3.18529e-05	0.755001	3.18528e-05	0.755001	3.18527e-05	0.755003	3.18525e-05	0.755005	3.18523e-05	0.755007	3.18519e-05	0.755011	3.18514e-05	0.755016
2.99306e-05		97.5							0.758156		30	0.755		3.18529e-05	0.755	3.18529e-05	0.755	3.18529e-05	0.755	3.18529e-05	0.755	3.18529e-05	0.755	3.18529e-05	0.755	3.18529e-05	0.755	3.18529e-05	0.755	3.18529e-05	0.755	3.18529e-05	0.755001	3.18528e-05	0.755002	3.18527e-05	0.755004	3.18524e-05	0.755007	3.18519e-05	0.755012	3.18512e-05	0.755019	3.18503e-05	0.755028	3.18491e-05	0.755039	3.18476e-05	0.755052
									0.759559		33	0.755		3.18529e-05	0.755	3.18529e-05	0.755	3.18529e-05	0.755	3.18529e-05	0.755	3.18529e-05	0.755	3.18529e-05	0.755	3.18529e-05	0.755	3.18529e-05	0.755	3.18528e-05	0.755002	3.18526e-05	0.755005	3.18521e-05	0.755012	3.18513e-05	0.755021	3.18501e-05	0.755033	3.18484e-05	0.755049	3.18463e-05	0.755068	3.18437e-05	0.755091	3.18406e-05	0.755117	3.18371e-05	0.755146
									0.757415		36	0.755		3.18529e-05	0.755	3.18529e-05	0.755	3.18529e-05	0.755	3.18529e-05	0.755	3.18529e-05	0.755	3.18529e-05	0.755	3.18529e-05	0.755002	3.18527e-05	0.755007	3.18519e-05	0.755017	3.18505e-05	0.755034	3.18483e-05	0.755057	3.18452e-05	0.755086	3.18413e-05	0.755121	3.18366e-05	0.755161	3.18312e-05	0.755206	3.18251e-05	0.755255	3.18185e-05	0.755308	3.18113e-05	0.755365
									0.755626		39	0.755		3.18529e-05	0.755	3.18529e-05	0.755	3.18529e-05	0.755	3.18529e-05	0.755	3.18529e-05	0.755	3.18529e-05	0.755006	3.1852e-05	0.755024	3.18497e-05	0.755054	3.18456e-05	0.755097	3.18399e-05	0.755151	3.18326e-05	0.755214	3.1824e-05	0.755286	3.18143e-05	0.755364	3.18038e-05	0.755448	3.17925e-05	0.755535	3.17808e-05	0.755626	3.17686e-05	0.755718	3.17562e-05	0.755812
									0.762399		42	0.755		3.18529e-05	0.755	3.18529e-05	0.755	3.18529e-05	0.755	3.18529e-05	0.755	3.18529e-05	0.755025	3.18495e-05	0.75508	3.1842e-05	0.755163	3.18309e-05	0.755266	3.1817e-05	0.755385	3.1801e-05	0.755515	3.17835e-05	0.755651	3.17652e-05	0.755792	3.17464e-05	0.755934	3.17273e-05	0.756076	3.17082e-05	0.756218	3.16892e-05	0.756358	3.16705e-05	0.756496	3.16521e-05	0.756631
									0.772538		45	0.755		3.18529e-05	0.755	3.18529e-05	0.755	3.18529e-05	0.755	3.18529e-05	0.755097	3.18398e-05	0.755265	3.18171e-05	0.755475	3.17889e-05	0.755705	3.1758e-05	0.755942	3.17262e-05	0.75618	3.16944e-05	0.756412	3.16633e-05	0.756638	3.16331e-05	0.756855	3.16042e-05	0.757063	3.15765e-05	0.757262	3.155e-05	0.757452	3.15248e-05	0.757634	3.15008e-05	0.757807	3.14778e-05	0.757972
									0.771147		48	0.755		3.18529e-05	0.755	3.18529e-05	0.755	3.18529e-05	0.755376	3.18022e-05	0.755849	3.17387e-05	0.756323	3.16751e-05	0.75677	3.16156e-05	0.757179	3.15611e-05	0.757553	3.15115e-05	0.757893	3.14665e-05	0.758203	3.14255e-05	0.758487	3.13881e-05	0.758747	3.13539e-05	0.758986	3.13224e-05	0.759208	3.12934e-05	0.759413	3.12665e-05	0.759604	3.12415e-05	0.759782	3.12182e-05	0.759949
									0.773566		51	0.755		3.18529e-05	0.755	3.18529e-05	0.756466	3.16561e-05	0.757609	3.15041e-05	0.758476	3.13895e-05	0.759154	3.13004e-05	0.7597	3.1229e-05	0.760152	3.11701e-05	0.760532	3.11206e-05	0.760859	3.10782e-05	0.761144	3.10414e-05	0.761394	3.10091e-05	0.761616	3.09804e-05	0.761816	3.09547e-05	0.761996	3.09315e-05	0.76216	3.09105e-05	0.762309	3.08913e-05	0.762447	3.08737e-05	0.762574
									0.766098		54	0.755		3.18529e-05	0.760823	3.10829e-05	0.76254	3.08617e-05	0.763378	3.07548e-05	0.76389	3.06896e-05	0.764246	3.06446e-05	0.764511	3.06111e-05	0.764718	3.05849e-05	0.764886	3.05636e-05	0.765026	3.0546e-05	0.765145	3.05311e-05	0.765248	3.05182e-05	0.765337	3.05069e-05	0.765417	3.0497e-05	0.765487	3.04881e-05	0.765551	3.04801e-05	0.765609	3.04729e-05	0.765661	3.04663e-05	0.765709
									0.773212		57	0.78		2.87553e-05	0.774177	2.94298e-05	0.77235	2.96471e-05	0.771468	2.97529e-05	0.770934	2.98173e-05	0.770566	2.98618e-05	0.770293	2.98949e-05	0.77008	2.99208e-05	0.769908	2.99418e-05	0.769765	2.99592e-05	0.769644	2.9974e-05	0.769539	2.99867e-05	0.769448	2.99979e-05	0.769367	3.00077e-05	0.769295	3.00165e-05	0.769231	3.00244e-05	0.769172	3.00316e-05	0.769119	3.00381e-05	0.76907
									0.769885		60	0.78		2.87553e-05	0.78	2.87553e-05	0.778644	2.891e-05	0.777486	2.90432e-05	0.776583	2.91478e-05	0.775871	2.92308e-05	0.775296	2.9298e-05	0.774821	2.93538e-05	0.774421	2.9401e-05	0.774078	2.94415e-05	0.77378	2.94768e-05	0.773518	2.95078e-05	0.773285	2.95355e-05	0.773077	2.95603e-05	0.772889	2.95826e-05	0.772719	2.9603e-05	0.772563	2.96216e-05	0.77242	2.96387e-05	0.772288
									0.764709		63	0.78		2.87553e-05	0.78	2.87553e-05	0.78	2.87553e-05	0.779684	2.87912e-05	0.779245	2.88413e-05	0.778782	2.88942e-05	0.778334	2.89455e-05	0.777917	2.89935e-05	0.777532	2.90379e-05	0.77718	2.90786e-05	0.776857	2.9116e-05	0.776561	2.91504e-05	0.776288	2.91821e-05	0.776037	2.92114e-05	0.775805	2.92385e-05	0.77559	2.92637e-05	0.775389	2.92871e-05	0.775202	2.93091e-05	0.775027
									0.770761		66	0.78		2.87553e-05	0.78	2.87553e-05	0.78	2.87553e-05	0.78	2.87553e-05	0.779926	2.87637e-05	0.779785	2.87798e-05	0.779597	2.88011e-05	0.779383	2.88256e-05	0.779155	2.88516e-05	0.778922	2.88781e-05	0.778691	2.89046e-05	0.778465	2.89306e-05	0.778244	2.89558e-05	0.778032	2.89803e-05	0.777827	2.90038e-05	0.777631	2.90264e-05	0.777443	2.90482e-05	0.777263	2.9069e-05	0.77709
									0.765202		69	0.78		2.87553e-05	0.78	2.87553e-05	0.78	2.87553e-05	0.78	2.87553e-05	0.78	2.87553e-05	0.779983	2.87573e-05	0.779941	2.87621e-05	0.779874	2.87697e-05	0.779785	2.87798e-05	0.779679	2.87918e-05	0.779561	2.88053e-05	0.779433	2.88198e-05	0.779299	2.88351e-05	0.779161	2.88509e-05	0.77902	2.88669e-05	0.778879	2.88831e-05	0.778737	2.88993e-05	0.778597	2.89154e-05	0.778457
									0.77021		72	0.78		2.87553e-05	0.78	2.87553e-05	0.78	2.87553e-05	0.78	2.87553e-05	0.78	2.87553e-05	0.78	2.87553e-05	0.779996	2.87558e-05	0.779984	2.87571e-05	0.779962	2.87597e-05	0.779928	2.87635e-05	0.779883	2.87686e-05	0.779827	2.87749e-05	0.779763	2.87823e-05	0.779689	2.87906e-05	0.779609	2.87998e-05	0.779523	2.88096e-05	0.779432	2.88199e-05	0.779338	2.88307e-05	0.77924
									0.768139		75	0.78		2.87553e-05	0.78	2.87553e-05	0.78	2.87553e-05	0.78	2.87553e-05	0.78	2.87553e-05	0.78	2.87553e-05	0.78	2.87553e-05	0.779999	2.87555e-05	0.779994	2.8756e-05	0.779984	2.87572e-05	0.779967	2.87591e-05	0.779944	2.87617e-05	0.779913	2.87653e-05	0.779874	2.87696e-05	0.77983	2.87747e-05	0.779779	2.87805e-05	0.779722	2.87869e-05	0.77966	2.87939e-05	0.779594
									0.77306		78	0.78		2.87553e-05	0.78	2.87553e-05	0.78	2.87553e-05	0.78	2.87553e-05	0.78	2.87553e-05	0.78	2.87553e-05	0.779998	2.87556e-05	0.779992	2.87562e-05	0.779983	2.87573e-05	0.779968	2.87589e-05	0.77995	2.8761e-05	0.779927	2.87637e-05	0.779899	2.87668e-05	0.779867	2.87704e-05	0.779831	2.87745e-05	0.779791	2.87791e-05	0.779747	2.87841e-05	0.7797	2.87894e-05	0.77965
									0.774406		81	0.78		2.87553e-05	0.78	2.87553e-05	0.78	2.87553e-05	0.78	2.87553e-05	0.78	2.87553e-05	0.779991	2.87564e-05	0.779972	2.87585e-05	0.779944	2.87617e-05	0.779911	2.87655e-05	0.779873	2.87697e-05	0.779833	2.87743e-05	0.779791	2.8779e-05	0.779749	2.87839e-05	0.779705	2.87889e-05	0.779661	2.87939e-05	0.779616	2.8799e-05	0.77957	2.88042e-05	0.779524	2.88094e-05	0.779477
									0.780792		84	0.78		2.87553e-05	0.78	2.87553e-05	0.78	2.87553e-05	0.78	2.87553e-05	0.779962	2.87597e-05	0.7799	2.87667e-05	0.779828	2.87749e-05	0.779753	2.87834e-05	0.779678	2.87919e-05	0.779606	2.88001e-05	0.779538	2.88079e-05	0.779473	2.88153e-05	0.779411	2.88223e-05	0.779353	2.88289e-05	0.779298	2.88352e-05	0.779246	2.88411e-05	0.779196	2.88468e-05	0.779148	2.88523e-05	0.779102
									0.776589		87	0.78		2.87553e-05	0.78	2.87553e-05	0.78	2.87553e-05	0.779835	2.87741e-05	0.779659	2.87941e-05	0.7795	2.88122e-05	0.779362	2.88279e-05	0.779243	2.88415e-05	0.779138	2.88535e-05	0.779046	2.88639e-05	0.778965	2.88732e-05	0.778892	2.88815e-05	0.778827	2.8889e-05	0.778768	2.88958e-05	0.778714	2.8902e-05	0.778664	2.89076e-05	0.778619	2.89129e-05	0.778576	2.89177e-05	0.778537
									0.775624		90	0.78		2.87553e-05	0.78	2.87553e-05	0.779293	2.88358e-05	0.778918	2.88787e-05	0.77868	2.89058e-05	0.778513	2.8925e-05	0.778388	2.89394e-05	0.778289	2.89507e-05	0.778209	2.89599e-05	0.778142	2.89676e-05	0.778085	2.89742e-05	0.778036	2.89798e-05	0.777993	2.89848e-05	0.777955	2.89892e-05	0.777921	2.89931e-05	0.77789	2.89966e-05	0.777862	2.89998e-05	0.777837	2.90027e-05	0.777813
									0.776523		93	0.78	0.777	2.87553e-05	0.777	2.90994e-05	0.777	2.90994e-05	0.777	2.90994e-05	0.777	2.90994e-05	0.777	2.90994e-05	0.777	2.90994e-05	0.777	2.90994e-05	0.777	2.90994e-05	0.777	2.90994e-05	0.777	2.90994e-05	0.777	2.90994e-05	0.777	2.90994e-05	0.777	2.90994e-05	0.777	2.90994e-05	0.777	2.90994e-05	0.777	2.90994e-05	0.777	2.90994e-05	0.777
									0.771784		96
									0.769556		99
									0.718472		102
[truncated: 140 more columns]

## Sheet: SEC25-03-17
Fe-Mg diffusion modeling in olivine crystals from 25/03/2017 samples
												Time 0		Time (s)	54000	Time (s)	108000	Time (s)	162000	Time (s)	216000	Time (s)	270000	Time (s)	324000	Time (s)	378000	Time (s)	432000	Time (s)	486000	Time (s)	540000	Time (s)	594000	Time (s)	648000	Time (s)	702000	Time (s)	756000	Time (s)	810000	Time (s)	864000	Time (s)	918000	Time (s)	972000
Ol1_25/03/17		1°step												days	0.625	days	1.25	days	1.875	days	2.5	days	3.125	days	3.75	days	4.375	days	5	days	5.625	days	6.25	days	6.875	days	7.5	days	8.125	days	8.75	days	9.375	days	10	days	10.625	days	11.25
T (◦K)	fO2 (bars)	D0 (m2*s-1)	E (J*mol-1)	(P-10^5)* ∆V	R (J*mol-1*K-1)	D//001 (μm2*s-1)	dx (μm)	dt (s)	Measured profile	Stability Condition	μm	Initial profile (C0)	boundary	DFeMg	C	DFeMg	C	DFeMg	C	DFeMg	C	DFeMg	C	DFeMg	C	DFeMg	C	DFeMg	C	DFeMg	C	DFeMg	C	DFeMg	C	DFeMg	C	DFeMg	C	DFeMg	C	DFeMg	C	DFeMg	C	DFeMg	C	DFeMg	C
1381	5.24807e-10	6.16595e-10	201000	979.3	8.3144	9.20035e-05	5	54000	0.760984	0.170983	0	0.75	0.75	9.65602e-05	0.75	9.65602e-05	0.75	9.65602e-05	0.75	9.65602e-05	0.75	9.65602e-05	0.75	9.65602e-05	0.75	9.65602e-05	0.75	9.65602e-05	0.75	9.65602e-05	0.75	9.65602e-05	0.75	9.65602e-05	0.75	9.65602e-05	0.75	9.65602e-05	0.75	9.65602e-05	0.75	9.65602e-05	0.75	9.65602e-05	0.75	9.65602e-05	0.75	9.65602e-05	0.75
									0.750214		5	0.75		9.65602e-05	0.75	9.65602e-05	0.75	9.65602e-05	0.75	9.65602e-05	0.75	9.65602e-05	0.75	9.65602e-05	0.75	9.65602e-05	0.75	9.65602e-05	0.75	9.65602e-05	0.75	9.65602e-05	0.75	9.65602e-05	0.75	9.65602e-05	0.75	9.65602e-05	0.75	9.65602e-05	0.75	9.65602e-05	0.75	9.65602e-05	0.75	9.65602e-05	0.75	9.65602e-05	0.75
Db (//100)	α	cos		slogfO2	0.25				0.750882		10	0.75		9.65602e-05	0.75	9.65602e-05	0.75	9.65602e-05	0.75	9.65602e-05	0.75	9.65602e-05	0.75	9.65602e-05	0.75	9.65602e-05	0.75	9.65602e-05	0.75	9.65602e-05	0.75	9.65602e-05	0.75	9.65602e-05	0.75	9.65602e-05	0.75	9.65602e-05	0.75	9.65602e-05	0.75	9.65602e-05	0.75	9.65602e-05	0.75	9.65602e-05	0.75	9.65602e-05	0.75
1.53339e-05	110	-0.34202		sT(°K)	10				0.750745		15	0.75		9.65602e-05	0.75	9.65602e-05	0.75	9.65602e-05	0.75	9.65602e-05	0.75	9.65602e-05	0.75	9.65602e-05	0.75	9.65602e-05	0.75	9.65602e-05	0.75	9.65602e-05	0.75	9.65602e-05	0.75	9.65602e-05	0.75	9.65602e-05	0.75	9.65602e-05	0.75	9.65602e-05	0.75	9.65602e-05	0.75	9.65602e-05	0.75	9.65602e-05	0.75	9.65602e-05	0.75
Da (//010)	γ								0.751609		20	0.75		9.65602e-05	0.75	9.65602e-05	0.75	9.65602e-05	0.75	9.65602e-05	0.75	9.65602e-05	0.75	9.65602e-05	0.75	9.65602e-05	0.75	9.65602e-05	0.75	9.65602e-05	0.75	9.65602e-05	0.75	9.65602e-05	0.75	9.65602e-05	0.75	9.65602e-05	0.75	9.65602e-05	0.75	9.65602e-05	0.75	9.65602e-05	0.75	9.65602e-05	0.75	9.65602e-05	0.75
1.53339e-05	70	0.34202							0.752706		25	0.75		9.65602e-05	0.75	9.65602e-05	0.75	9.65602e-05	0.75	9.65602e-05	0.75	9.65602e-05	0.75	9.65602e-05	0.75	9.65602e-05	0.75	9.65602e-05	0.75	9.65602e-05	0.75	9.65602e-05	0.75	9.65602e-05	0.75	9.65602e-05	0.75	9.65602e-05	0.75	9.65602e-05	0.75	9.65602e-05	0.75	9.65602e-05	0.75	9.65602e-05	0.75	9.65602e-05	0.75
Dc (//001)	β			slogD	0.133431				0.749193		30	0.75		9.65602e-05	0.75	9.65602e-05	0.75	9.65602e-05	0.75	9.65602e-05	0.75	9.65602e-05	0.75	9.65602e-05	0.75	9.65602e-05	0.75	9.65602e-05	0.75	9.65602e-05	0.75	9.65602e-05	0.75	9.65602e-05	0.75	9.65602e-05	0.75	9.65602e-05	0.75	9.65602e-05	0.75	9.65602e-05	0.75	9.65602e-05	0.75	9.65602e-05	0.75	9.65602e-05	0.75
9.20035e-05	25	0.906308		sD	2.82719e-05				0.757621		35	0.75		9.65602e-05	0.75	9.65602e-05	0.75	9.65602e-05	0.75	9.65602e-05	0.75	9.65602e-05	0.75	9.65602e-05	0.75	9.65602e-05	0.75	9.65602e-05	0.75	9.65602e-05	0.75	9.65602e-05	0.75	9.65602e-05	0.75	9.65602e-05	0.75	9.65602e-05	0.75	9.65602e-05	0.75	9.65602e-05	0.75	9.65601e-05	0.75	9.656e-05	0.750001	9.65598e-05	0.750001
					796501	(s)			0.753726		40	0.75		9.65602e-05	0.75	9.65602e-05	0.75	9.65602e-05	0.75	9.65602e-05	0.75	9.65602e-05	0.75	9.65602e-05	0.75	9.65602e-05	0.75	9.65602e-05	0.75	9.65602e-05	0.75	9.65602e-05	0.75	9.65602e-05	0.75	9.65602e-05	0.75	9.65602e-05	0.75	9.65601e-05	0.750001	9.65599e-05	0.750001	9.65595e-05	0.750002	9.6559e-05	0.750003	9.65581e-05	0.750005
Dtrav		Days		st	9.21876	days			0.752714		45	0.75		9.65602e-05	0.75	9.65602e-05	0.75	9.65602e-05	0.75	9.65602e-05	0.75	9.65602e-05	0.75	9.65602e-05	0.75	9.65602e-05	0.75	9.65602e-05	0.75	9.65602e-05	0.75	9.65602e-05	0.75	9.65602e-05	0.75	9.656e-05	0.750001	9.65596e-05	0.750002	9.65589e-05	0.750004	9.65578e-05	0.750006	9.65562e-05	0.75001	9.65539e-05	0.750015	9.65509e-05	0.750021
7.91586e-05		30							0.753974		50	0.75		9.65602e-05	0.75	9.65602e-05	0.75	9.65602e-05	0.75	9.65602e-05	0.75	9.65602e-05	0.75	9.65602e-05	0.75	9.65602e-05	0.75	9.65602e-05	0.75	9.65602e-05	0.75	9.65599e-05	0.750001	9.65593e-05	0.750003	9.6558e-05	0.750007	9.65558e-05	0.750012	9.65525e-05	0.750019	9.6548e-05	0.750028	9.65419e-05	0.75004	9.65344e-05	0.750054	9.65253e-05	0.750071
									0.755556		55	0.75		9.65602e-05	0.75	9.65602e-05	0.75	9.65602e-05	0.75	9.65602e-05	0.75	9.65602e-05	0.75	9.65602e-05	0.75	9.65602e-05	0.75	9.656e-05	0.750002	9.65589e-05	0.750006	9.65566e-05	0.750012	9.65522e-05	0.750023	9.65456e-05	0.750037	9.65363e-05	0.750056	9.65241e-05	0.75008	9.65092e-05	0.750107	9.64915e-05	0.750139	9.64711e-05	0.750175	9.64482e-05	0.750214
									0.756122		60	0.75		9.65602e-05	0.75	9.65602e-05	0.75	9.65602e-05	0.75	9.65602e-05	0.75	9.65602e-05	0.75	9.65602e-05	0.750002	9.6559e-05	0.750008	9.65548e-05	0.750022	9.65463e-05	0.750043	9.65325e-05	0.750073	9.65132e-05	0.750112	9.64884e-05	0.750158	9.64585e-05	0.750212	9.6424e-05	0.750273	9.63853e-05	0.750339	9.6343e-05	0.750409	9.62978e-05	0.750484	9.625e-05	0.750562
									0.756604		65	0.75		9.65602e-05	0.75	9.65602e-05	0.75	9.65602e-05	0.75	9.65602e-05	0.75	9.65602e-05	0.750009	9.65543e-05	0.750035	9.65377e-05	0.75008	9.65087e-05	0.750144	9.64676e-05	0.750225	9.64158e-05	0.75032	9.63552e-05	0.750425	9.62876e-05	0.750539	9.62146e-05	0.750659	9.61377e-05	0.750784	9.6058e-05	0.750912	9.59765e-05	0.751041	9.5894e-05	0.751171	9.5811e-05	0.751301
									0.764064		70	0.75		9.65602e-05	0.75	9.65602e-05	0.75	9.65602e-05	0.75	9.65602e-05	0.750045	9.65316e-05	0.750143	9.64686e-05	0.750285	9.63771e-05	0.75046	9.62651e-05	0.750656	9.614e-05	0.750863	9.60074e-05	0.751077	9.58712e-05	0.751292	9.57344e-05	0.751505	9.55988e-05	0.751715	9.54656e-05	0.751919	9.53357e-05	0.752119	9.52094e-05	0.752312	9.50871e-05	0.752499	9.49689e-05	0.75268
									0.759631		75	0.75		9.65602e-05	0.75	9.65602e-05	0.75	9.65602e-05	0.750214	9.64228e-05	0.750561	9.62004e-05	0.750966	9.5942e-05	0.751384	9.56759e-05	0.751792	9.54161e-05	0.752182	9.51691e-05	0.75255	9.49372e-05	0.752893	9.47207e-05	0.753214	9.45191e-05	0.753513	9.43314e-05	0.753792	9.41566e-05	0.754053	9.39935e-05	0.754297	9.3841e-05	0.754526	9.36982e-05	0.754742	9.35642e-05	0.754945
									0.76075		80	0.75		9.65602e-05	0.75	9.65602e-05	0.751034	9.58985e-05	0.752119	9.5209e-05	0.753066	9.4612e-05	0.75386	9.41141e-05	0.754525	9.36989e-05	0.755088	9.33492e-05	0.75557	9.30508e-05	0.755988	9.27928e-05	0.756355	9.25673e-05	0.756679	9.23681e-05	0.756969	9.21905e-05	0.75723	9.2031e-05	0.757466	9.18867e-05	0.757682	9.17554e-05	0.757879	9.16352e-05	0.758061	9.15247e-05	0.758229
									0.762841		85	0.75		9.65602e-05	0.755129	9.33236e-05	0.757587	9.1813e-05	0.758927	9.10001e-05	0.759746	9.05072e-05	0.760296	9.01772e-05	0.760696	8.99386e-05	0.761003	8.97559e-05	0.761248	8.961e-05	0.76145	8.94901e-05	0.76162	8.9389e-05	0.761766	8.93024e-05	0.761894	8.9227e-05	0.762006	8.91607e-05	0.762106	8.91016e-05	0.762196	8.90486e-05	0.762277	8.90006e-05	0.762351	8.89568e-05	0.762419
									0.761126		90	0.78		7.91586e-05	0.774871	8.18843e-05	0.772256	8.33112e-05	0.770797	8.41187e-05	0.769904	8.46173e-05	0.769306	8.49524e-05	0.768877	8.51942e-05	0.76855	8.53787e-05	0.76829	8.55255e-05	0.768077	8.5646e-05	0.767899	8.57473e-05	0.767746	8.5834e-05	0.767614	8.59093e-05	0.767497	8.59755e-05	0.767394	8.60341e-05	0.767302	8.60864e-05	0.76722	8.61334e-05	0.767146	8.61757e-05	0.767079
									0.765423		95	0.78		7.91586e-05	0.78	7.91586e-05	0.779123	7.96178e-05	0.778092	8.01612e-05	0.77713	8.06718e-05	0.77629	8.11204e-05	0.77557	8.15067e-05	0.774955	8.18387e-05	0.774425	8.21258e-05	0.773964	8.2376e-05	0.773561	8.25958e-05	0.773205	8.27906e-05	0.772887	8.29643e-05	0.772603	8.31201e-05	0.772348	8.32606e-05	0.772117	8.33878e-05	0.771908	8.35032e-05	0.771718	8.36083e-05	0.771544
									0.766333		100	0.78		7.91586e-05	0.78	7.91586e-05	0.78	7.91586e-05	0.77985	7.92369e-05	0.779575	7.93809e-05	0.779224	7.95648e-05	0.778837	7.97681e-05	0.778441	7.99771e-05	0.77805	8.01835e-05	0.777674	8.03826e-05	0.777318	8.05719e-05	0.776983	8.07502e-05	0.77667	8.0917e-05	0.77638	8.10724e-05	0.77611	8.12166e-05	0.775861	8.13503e-05	0.775631	8.14738e-05	0.775419	8.1588e-05	0.775224
									0.768007		105	0.78		7.91586e-05	0.78	7.91586e-05	0.78	7.91586e-05	0.78	7.91586e-05	0.779974	7.9172e-05	0.77991	7.92053e-05	0.779808	7.92587e-05	0.779675	7.93285e-05	0.779519	7.94101e-05	0.779349	7.94991e-05	0.779173	7.95916e-05	0.778995	7.96849e-05	0.778821	7.97767e-05	0.778652	7.98657e-05	0.77849	7.99508e-05	0.778337	8.00315e-05	0.778194	8.01074e-05	0.778059	8.01786e-05	0.777934
									0.759269		110	0.78	0.78	7.91586e-05	0.78	7.91586e-05	0.78	7.91586e-05	0.78	7.91586e-05	0.78	7.91586e-05	0.78	7.91586e-05	0.78	7.91586e-05	0.78	7.91586e-05	0.78	7.91586e-05	0.78	7.91586e-05	0.78	7.91586e-05	0.78	7.91586e-05	0.78	7.91586e-05	0.78	7.91586e-05	0.78	7.91586e-05	0.78	7.91586e-05	0.78	7.91586e-05	0.78	7.91586e-05	0.78
									0.750651		115
									0.731166		120
									0.693234		125
												Time 0		Time (s)	25200	Time (s)	50400	Time (s)	75600	Time (s)	100800	Time (s)	126000	Time (s)	151200	Time (s)	176400	Time (s)	201600	Time (s)	226800	Time (s)	252000	Time (s)	277200	Time (s)	302400	Time (s)	327600	Time (s)	352800	Time (s)	378000	Time (s)	403200	Time (s)	428400	Time (s)	453600
Ol1_25/03/17		2°step												days	0.291667	days	0.583333	days	0.875	days	1.16667	days	1.45833	days	1.75	days	2.04167	days	2.33333	days	2.625	days	2.91667	days	3.20833	days	3.5	days	3.79167	days	4.08333	days	4.375	days	4.66667	days	4.95833	days	5.25
T (◦K)	fO2 (bars)	D0 (m2*s-1)	E (J*mol-1)	(P-10^5)* ∆V	R (J*mol-1*K-1)	D//001 (μm2*s-1)	dx (μm)	dt (s)	Measured profile	Stability Condition	μm	Initial profile (C0)	boundary	DFeMg	C	DFeMg	C	DFeMg	C	DFeMg	C	DFeMg	C	DFeMg	C	DFeMg	C	DFeMg	C	DFeMg	C	DFeMg	C	DFeMg	C	DFeMg	C	DFeMg	C	DFeMg	C	DFeMg	C	DFeMg	C	DFeMg	C	DFeMg	C
1381	5.24807e-10	6.16595e-10	201000	979.3	8.3144	0.000241994	5	25200	0.760984	0.192459	0	0.75	0.75	9.43277e-05	0.75	9.43277e-05	0.75	9.43277e-05	0.75	9.43277e-05	0.75	9.43277e-05	0.75	9.43277e-05	0.75	9.43277e-05	0.75	9.43277e-05	0.75	9.43277e-05	0.75	9.43277e-05	0.75	9.43277e-05	0.75	9.43277e-05	0.75	9.43277e-05	0.75	9.43277e-05	0.75	9.43277e-05	0.75	9.43277e-05	0.75	9.43277e-05	0.75	9.43277e-05	0.75
									0.750214		5	0.750002		9.43264e-05	0.750002	9.43263e-05	0.750003	9.43262e-05	0.750003	9.43261e-05	0.750003	9.4326e-05	0.750003	9.43259e-05	0.750003	9.43258e-05	0.750004	9.43257e-05	0.750004	9.43255e-05	0.750004	9.43254e-05	0.750004	9.43253e-05	0.750004	9.43251e-05	0.750005	9.4325e-05	0.750005	9.43248e-05	0.750005	9.43246e-05	0.750006	9.43245e-05	0.750006	9.43243e-05	0.750006	9.43241e-05	0.750007
Db (//100)	α	cos		slogfO2	0.25				0.750882		10	0.750006		9.43241e-05	0.750007	9.43239e-05	0.750007	9.43236e-05	0.750007	9.43234e-05	0.750008	9.43231e-05	0.750008	9.43228e-05	0.750009	9.43225e-05	0.750009	9.43222e-05	0.75001	9.43219e-05	0.750011	9.43216e-05	0.750011	9.43212e-05	0.750012	9.43209e-05	0.750012	9.43205e-05	0.750013	9.43201e-05	0.750014	9.43198e-05	0.750014	9.43194e-05	0.750015	9.43189e-05	0.750016	9.43185e-05	0.750016
4.03323e-05	110	-0.34202		sT(°K)	10				0.750745		15	0.750014		9.43193e-05	0.750015	9.43188e-05	0.750016	9.43183e-05	0.750017	9.43178e-05	0.750018	9.43172e-05	0.750019	9.43166e-05	0.75002	9.4316e-05	0.750021	9.43154e-05	0.750022	9.43148e-05	0.750023	9.43142e-05	0.750024	9.43135e-05	0.750025	9.43128e-05	0.750027	9.43121e-05	0.750028	9.43114e-05	0.750029	9.43107e-05	0.75003	9.43099e-05	0.750032	9.43091e-05	0.750033	9.43083e-05	0.750035
Da (//010)	γ								0.751609		20	0.750032		9.43092e-05	0.750033	9.43083e-05	0.750035	9.43073e-05	0.750037	9.43063e-05	0.750038	9.43053e-05	0.75004	9.43043e-05	0.750042	9.43032e-05	0.750044	9.43021e-05	0.750046	9.43009e-05	0.750048	9.42998e-05	0.75005	9.42986e-05	0.750052	9.42974e-05	0.750054	9.42961e-05	0.750056	9.42948e-05	0.750058	9.42935e-05	0.750061	9.42922e-05	0.750063	9.42908e-05	0.750065	9.42894e-05	0.750068
4.03323e-05	70	0.34202							0.752706		25	0.750066		9.42893e-05	0.750068	9.42876e-05	0.750071	9.42859e-05	0.750074	9.42842e-05	0.750077	9.42824e-05	0.750081	9.42805e-05	0.750084	9.42787e-05	0.750087	9.42768e-05	0.75009	9.42748e-05	0.750094	9.42728e-05	0.750097	9.42708e-05	0.750101	9.42688e-05	0.750104	9.42667e-05	0.750108	9.42645e-05	0.750112	9.42624e-05	0.750115	9.42602e-05	0.750119	9.42579e-05	0.750123	9.42556e-05	0.750127
Dc (//001)	β			slogD	0.133431				0.749193		30	0.75013		9.42517e-05	0.750135	9.42489e-05	0.750139	9.4246e-05	0.750144	9.42431e-05	0.750149	9.42402e-05	0.750155	9.42371e-05	0.75016	9.42341e-05	0.750165	9.4231e-05	0.750171	9.42278e-05	0.750176	9.42246e-05	0.750182	9.42214e-05	0.750187	9.42181e-05	0.750193	9.42148e-05	0.750199	9.42114e-05	0.750204	9.4208e-05	0.75021	9.42045e-05	0.750216	9.4201e-05	0.750222	9.41975e-05	0.750228
0.000241994	30	0.866025		sD	7.43628e-05				0.757621		35	0.750245		9.41844e-05	0.750252	9.41799e-05	0.75026	9.41754e-05	0.750268	9.41708e-05	0.750276	9.41662e-05	0.750284	9.41615e-05	0.750292	9.41568e-05	0.7503	9.4152e-05	0.750308	9.41471e-05	0.750317	9.41422e-05	0.750325	9.41373e-05	0.750334	9.41323e-05	0.750342	9.41273e-05	0.750351	9.41223e-05	0.75036	9.41172e-05	0.750368	9.4112e-05	0.750377	9.41068e-05	0.750386	9.41016e-05	0.750395
					139388	(s)			0.753726		40	0.75044		9.40699e-05	0.750452	9.40632e-05	0.750463	9.40564e-05	0.750475	9.40496e-05	0.750487	9.40428e-05	0.750499	9.40359e-05	0.75051	9.40289e-05	0.750522	9.4022e-05	0.750534	9.40149e-05	0.750546	9.40079e-05	0.750559	9.40008e-05	0.750571	9.39937e-05	0.750583	9.39865e-05	0.750595	9.39793e-05	0.750608	9.3972e-05	0.75062	9.39648e-05	0.750633	9.39575e-05	0.750645	9.39501e-05	0.750658
Dtrav		Days		st	1.61328	days			0.752714		45	0.750758		9.38845e-05	0.750774	9.38751e-05	0.75079	9.38656e-05	0.750807	9.38561e-05	0.750823	9.38465e-05	0.750839	9.3837e-05	0.750856	9.38274e-05	0.750872	9.38178e-05	0.750889	9.38082e-05	0.750905	9.37985e-05	0.750922	9.37889e-05	0.750939	9.37792e-05	0.750955	9.37695e-05	0.750972	9.37598e-05	0.750989	9.375e-05	0.751005	9.37403e-05	0.751022	9.37306e-05	0.751039	9.37208e-05	0.751056
0.000190931		5.25							0.753974		50	0.751248		9.35991e-05	0.751269	9.35866e-05	0.751291	9.35741e-05	0.751313	9.35615e-05	0.751334	9.35491e-05	0.751356	9.35366e-05	0.751377	9.35241e-05	0.751398	9.35116e-05	0.75142	9.34992e-05	0.751441	9.34867e-05	0.751463	9.34743e-05	0.751484	9.34619e-05	0.751505	9.34495e-05	0.751527	9.34371e-05	0.751548	9.34248e-05	0.751569	9.34124e-05	0.751591	9.34001e-05	0.751612	9.33878e-05	0.751633
									0.755556		55	0.75197		9.31806e-05	0.751996	9.31651e-05	0.752023	9.31496e-05	0.75205	9.31342e-05	0.752076	9.31188e-05	0.752103	9.31035e-05	0.752129	9.30882e-05	0.752156	9.3073e-05	0.752182	9.30578e-05	0.752208	9.30428e-05	0.752234	9.30277e-05	0.75226	9.30127e-05	0.752286	9.29978e-05	0.752312	9.29829e-05	0.752337	9.29681e-05	0.752363	9.29534e-05	0.752388	9.29387e-05	0.752414	9.2924e-05	0.752439
									0.756122		60	0.752984		9.25961e-05	0.753015	9.25781e-05	0.753046	9.25602e-05	0.753077	9.25424e-05	0.753108	9.25247e-05	0.753138	9.25071e-05	0.753169	9.24897e-05	0.753199	9.24723e-05	0.753229	9.2455e-05	0.753259	9.24379e-05	0.753289	9.24208e-05	0.753319	9.24038e-05	0.753348	9.23869e-05	0.753377	9.23702e-05	0.753406	9.23535e-05	0.753435	9.23369e-05	0.753464	9.23204e-05	0.753493	9.2304e-05	0.753521
									0.756604		65	0.754345		9.18178e-05	0.754379	9.17985e-05	0.754412	9.17793e-05	0.754446	9.17602e-05	0.754479	9.17413e-05	0.754512	9.17226e-05	0.754545	9.1704e-05	0.754577	9.16855e-05	0.75461	9.16672e-05	0.754642	9.16489e-05	0.754674	9.16309e-05	0.754705	9.16129e-05	0.754737	9.15951e-05	0.754768	9.15775e-05	0.754799	9.15599e-05	0.754829	9.15425e-05	0.75486	9.15251e-05	0.75489	9.15079e-05	0.75492
									0.764064		70	0.756092		9.08294e-05	0.756126	9.08103e-05	0.75616	9.07914e-05	0.756193	9.07727e-05	0.756226	9.07541e-05	0.756259	9.07357e-05	0.756291	9.07174e-05	0.756324	9.06993e-05	0.756356	9.06813e-05	0.756387	9.06635e-05	0.756419	9.06458e-05	0.75645	9.06283e-05	0.756481	9.06109e-05	0.756512	9.05936e-05	0.756543	9.05765e-05	0.756573	9.05595e-05	0.756603	9.05426e-05	0.756633	9.05258e-05	0.756663
									0.759631		75	0.758238		8.96315e-05	0.758269	8.96146e-05	0.7583	8.95977e-05	0.75833	8.9581e-05	0.75836	8.95645e-05	0.758389	8.9548e-05	0.758419	8.95317e-05	0.758448	8.95156e-05	0.758477	8.94996e-05	0.758506	8.94837e-05	0.758534	8.94679e-05	0.758562	8.94522e-05	0.758591	8.94367e-05	0.758618	8.94213e-05	0.758646	8.9406e-05	0.758674	8.93908e-05	0.758701	8.93757e-05	0.758728	8.93607e-05	0.758755
									0.76075		80	0.760763		8.82449e-05	0.760788	8.82317e-05	0.760812	8.82185e-05	0.760836	8.82054e-05	0.76086	8.81924e-05	0.760884	8.81794e-05	0.760907	8.81666e-05	0.760931	8.81538e-05	0.760954	8.81411e-05	0.760977	8.81284e-05	0.761001	8.81159e-05	0.761024	8.81034e-05	0.761046	8.8091e-05	0.761069	8.80786e-05	0.761092	8.80664e-05	0.761114	8.80542e-05	0.761137	8.8042e-05	0.761159	8.803e-05	0.761181
									0.762841		85	0.763612		8.67093e-05	0.763628	8.67007e-05	0.763644	8.66921e-05	0.76366	8.66836e-05	0.763676	8.6675e-05	0.763692	8.66664e-05	0.763708	8.66578e-05	0.763725	8.66492e-05	0.763741	8.66407e-05	0.763757	8.66321e-05	0.763773	8.66235e-05	0.763789	8.6615e-05	0.763805	8.66065e-05	0.763821	8.65981e-05	0.763836	8.65897e-05	0.763852	8.65814e-05	0.763867	8.65733e-05	0.763882	8.65653e-05	0.763897
									0.761126		90	0.766703		8.5077e-05	0.76671	8.50731e-05	0.766718	8.50691e-05	0.766726	8.5065e-05	0.766734	8.50608e-05	0.766742	8.50566e-05	0.76675	8.50523e-05	0.766758	8.50479e-05	0.766767	8.50435e-05	0.766775	8.50392e-05	0.766783	8.50349e-05	0.766791	8.50307e-05	0.766799	8.50267e-05	0.766806	8.5023e-05	0.766813	8.50196e-05	0.766818	8.50168e-05	0.766822	8.50146e-05	0.766825	8.50132e-05	0.766826
									0.765423		95	0.769945		8.34019e-05	0.769945	8.34016e-05	0.769946	8.34011e-05	0.769947	8.34005e-05	0.769949	8.33998e-05	0.76995	8.33991e-05	0.769951	8.33985e-05	0.769952	8.33982e-05	0.769952	8.33982e-05	0.769951	8.33988e-05	0.769948	8.34001e-05	0.769944	8.34024e-05	0.769936	8.34062e-05	0.769926	8.34116e-05	0.769911	8.34192e-05	0.769891	8.34293e-05	0.769866	8.34423e-05	0.769834	8.34586e-05	0.769795
									0.766333		100	0.773261		8.17268e-05	0.773258	8.17282e-05	0.773256	8.17294e-05	0.773252	8.17313e-05	0.773246	8.17343e-05	0.773237	8.17387e-05	0.773225	8.17446e-05	0.773209	8.17526e-05	0.773187	8.17635e-05	0.773158	8.17782e-05	0.773119	8.17977e-05	0.773068	8.18231e-05	0.773003	8.18554e-05	0.772923	8.18956e-05	0.772826	8.19444e-05	0.77271	8.20025e-05	0.772574	8.20704e-05	0.772419	8.21483e-05	0.772244
									0.768007		105	0.776611		8.0073e-05	0.776609	8.00742e-05	0.776586	8.00855e-05	0.776548	8.01036e-05	0.776502	8.01265e-05	0.776442	8.01554e-05	0.776364	8.01938e-05	0.776258	8.02455e-05	0.776118	8.03139e-05	0.775938	8.04021e-05	0.775714	8.05122e-05	0.775443	8.06453e-05	0.775125	8.0802e-05	0.77476	8.0982e-05	0.774351	8.11844e-05	0.7739	8.14081e-05	0.773412	8.16515e-05	0.772889	8.19128e-05	0.772336
									0.759269		110	0.78		7.84386e-05	0.779732	7.85664e-05	0.779506	7.86745e-05	0.779312	7.87675e-05	0.779062	7.8887e-05	0.778706	7.90583e-05	0.778217	7.92939e-05	0.777589	7.95976e-05	0.776828	7.9967e-05	0.77595	8.03961e-05	0.774973	8.08766e-05	0.773918	8.13996e-05	0.772802	8.19561e-05	0.771646	8.25378e-05	0.770464	8.31372e-05	0.769269	8.37479e-05	0.768073	8.43643e-05	0.766885	8.4982e-05	0.76571
									0.750651		115	0.78		7.84386e-05	0.78	7.84386e-05	0.779979	7.84487e-05	0.778935	7.89483e-05	0.777162	7.98049e-05	0.77492	8.09028e-05	0.772421	8.21472e-05	0.769821	8.34651e-05	0.767227	8.48035e-05	0.764708	8.61263e-05	0.762305	8.74103e-05	0.760036	8.86421e-05	0.757908	8.98148e-05	0.75592	9.09262e-05	0.754066	9.19768e-05	0.752336	9.2969e-05	0.750721	9.3906e-05	0.749212	9.47913e-05	0.747798
									0.731166		120	0.78		7.84386e-05	0.78	7.84386e-05	0.768136	8.4332e-05	0.758896	8.92681e-05	0.751713	9.33293e-05	0.7461	9.66458e-05	0.741666	9.93581e-05	0.73811	0.000101595	0.735206	0.000103462	0.732789	0.000105045	0.730743	0.000106406	0.728981	0.000107593	0.727442	0.000108642	0.726082	0.000109579	0.724866	0.000110423	0.723771	0.000111191	0.722776	0.000111892	0.721867	0.000112537	0.721032
									0.693234		125	0.78	0.693	7.84386e-05	0.693	0.00013529	0.693	0.00013529	0.693	0.00013529	0.693	0.00013529	0.693	0.00013529	0.693	0.00013529	0.693	0.00013529	0.693	0.00013529	0.693	0.00013529	0.693	0.00013529	0.693	0.00013529	0.693	0.00013529	0.693	0.00013529	0.693	0.00013529	0.693	0.00013529	0.693	0.00013529	0.693	0.00013529	0.693
												Time 0		Time (s)	108000	Time (s)	216000	Time (s)	324000	Time (s)	432000	Time (s)	540000	Time (s)	648000	Time (s)	756000	Time (s)	864000	Time (s)	972000	Time (s)	1080000	Time (s)	1188000	Time (s)	1296000	Time (s)	1404000	Time (s)	1512000	Time (s)	1620000	Time (s)	1728000	Time (s)	1836000	Time (s)	1944000
Ol3_25/03/17														days	1.25	days	2.5	days	3.75	days	5	days	6.25	days	7.5	days	8.75	days	10	days	11.25	days	12.5	days	13.75	days	15	days	16.25	days	17.5	days	18.75	days	20	days	21.25	days	22.5
T (◦K)	fO2 (bars)	D0 (m2*s-1)	E (J*mol-1)	(P-10^5)* ∆V	R (J*mol-1*K-1)	D//001 (μm2*s-1)	dx (μm)	dt (s)	Measured profile	Stability Condition	μm	Initial profile (C0)	boundary	DFeMg	C	DFeMg	C	DFeMg	C	DFeMg	C	DFeMg	C	DFeMg	C	DFeMg	C	DFeMg	C	DFeMg	C	DFeMg	C	DFeMg	C	DFeMg	C	DFeMg	C	DFeMg	C	DFeMg	C	DFeMg	C	DFeMg	C	DFeMg	C
1357	2.23872e-10	6.16595e-10	201000	209.3	8.3144	7.18892e-05	5	108000	0.739557	0.225811	0	0.735	0.735	6.13642e-05	0.735	6.13642e-05	0.735	6.13642e-05	0.735	6.13642e-05	0.735	6.13642e-05	0.735	6.13642e-05	0.735	6.13642e-05	0.735	6.13642e-05	0.735	6.13642e-05	0.735	6.13642e-05	0.735	6.13642e-05	0.735	6.13642e-05	0.735	6.13642e-05	0.735	6.13642e-05	0.735	6.13642e-05	0.735	6.13642e-05	0.735	6.13642e-05	0.735	6.13642e-05	0.735
									0.740491		5	0.735		6.13642e-05	0.735	6.13642e-05	0.735	6.13642e-05	0.735	6.13642e-05	0.735	6.13642e-05	0.735	6.13642e-05	0.735	6.13642e-05	0.735	6.13642e-05	0.735	6.13642e-05	0.735	6.13642e-05	0.735	6.13642e-05	0.735	6.13642e-05	0.735	6.13642e-05	0.735	6.13642e-05	0.735	6.13642e-05	0.735	6.13642e-05	0.735	6.13642e-05	0.735	6.13642e-05	0.735
Db (//100)	α	cos		slogfO2	0.25				0.73985		10	0.735		6.13642e-05	0.735	6.13642e-05	0.735	6.13642e-05	0.735	6.13642e-05	0.735	6.13642e-05	0.735	6.13642e-05	0.735	6.13642e-05	0.735	6.13642e-05	0.735	6.13642e-05	0.735	6.13642e-05	0.735	6.13642e-05	0.735	6.13642e-05	0.735	6.13642e-05	0.735	6.13642e-05	0.735	6.13642e-05	0.735	6.13642e-05	0.735	6.13642e-05	0.735	6.13642e-05	0.735
1.19815e-05	55	0.573576		sT(°K)	10				0.736068		15	0.735		6.13642e-05	0.735	6.13642e-05	0.735	6.13642e-05	0.735	6.13642e-05	0.735	6.13642e-05	0.735	6.13642e-05	0.735	6.13642e-05	0.735	6.13642e-05	0.735	6.13642e-05	0.735	6.13642e-05	0.735	6.13642e-05	0.735	6.13642e-05	0.735	6.13642e-05	0.735	6.13642e-05	0.735	6.13642e-05	0.735	6.13642e-05	0.735	6.13642e-05	0.735	6.13642e-05	0.735
Da (//010)	γ								0.737856		20	0.735		6.13642e-05	0.735	6.13642e-05	0.735	6.13642e-05	0.735	6.13642e-05	0.735	6.13642e-05	0.735	6.13642e-05	0.735	6.13642e-05	0.735	6.13642e-05	0.735	6.13642e-05	0.735	6.13642e-05	0.735	6.13642e-05	0.735	6.13642e-05	0.735	6.13642e-05	0.735	6.13642e-05	0.735	6.13642e-05	0.735	6.13642e-05	0.735	6.13642e-05	0.735	6.13642e-05	0.735
1.19815e-05	85	0.0871557							0.733385		25	0.735		6.13642e-05	0.735	6.13642e-05	0.735	6.13642e-05	0.735	6.13642e-05	0.735	6.13642e-05	0.735	6.13642e-05	0.735	6.13642e-05	0.735	6.13642e-05	0.735	6.13642e-05	0.735	6.13642e-05	0.735	6.13642e-05	0.735	6.13642e-05	0.735	6.13642e-05	0.735	6.13642e-05	0.735	6.13642e-05	0.735	6.13642e-05	0.735	6.13642e-05	0.735	6.13642e-05	0.735
Dc (//001)	β			slogD	0.137736				0.733467		30	0.735		6.13642e-05	0.735	6.13642e-05	0.735	6.13642e-05	0.735	6.13642e-05	0.735	6.13642e-05	0.735	6.13642e-05	0.735	6.13642e-05	0.735	6.13642e-05	0.735	6.13642e-05	0.735	6.13642e-05	0.735	6.13642e-05	0.735	6.13642e-05	0.735	6.13642e-05	0.735	6.13642e-05	0.735	6.13642e-05	0.735	6.13642e-05	0.735	6.13642e-05	0.735	6.13642e-05	0.735
7.18892e-05	145	-0.819152		sD	2.28036e-05				0.735526		35	0.735		6.13642e-05	0.735	6.13642e-05	0.735	6.13642e-05	0.735	6.13642e-05	0.735	6.13642e-05	0.735	6.13642e-05	0.735	6.13642e-05	0.735	6.13642e-05	0.735	6.13642e-05	0.735	6.13642e-05	0.735	6.13642e-05	0.735	6.13642e-05	0.735	6.13642e-05	0.735	6.13642e-05	0.735	6.13642e-05	0.735	6.13642e-05	0.735	6.13642e-05	0.735	6.13642e-05	0.735
					616647	(s)			0.734494		40	0.735		6.13642e-05	0.735	6.13642e-05	0.735	6.13642e-05	0.735	6.13642e-05	0.735	6.13642e-05	0.735	6.13642e-05	0.735	6.13642e-05	0.735	6.13642e-05	0.735	6.13642e-05	0.735	6.13642e-05	0.735	6.13642e-05	0.735	6.13642e-05	0.735	6.13642e-05	0.735	6.13642e-05	0.735	6.13642e-05	0.735	6.13642e-05	0.735	6.13642e-05	0.735	6.13642e-05	0.735
Dtrav		Days		st	7.13711	days			0.731775		45	0.735		6.13642e-05	0.735	6.13642e-05	0.735	6.13642e-05	0.735	6.13642e-05	0.735	6.13642e-05	0.735	6.13642e-05	0.735	6.13642e-05	0.735	6.13642e-05	0.735	6.13642e-05	0.735	6.13642e-05	0.735	6.13642e-05	0.735	6.13642e-05	0.735	6.13642e-05	0.735	6.13642e-05	0.735	6.13642e-05	0.735	6.13642e-05	0.735	6.13642e-05	0.735	6.13642e-05	0.735
5.22712e-05		22.5							0.735636		50	0.735		6.13642e-05	0.735	6.13642e-05	0.735	6.13642e-05	0.735	6.13642e-05	0.735	6.13642e-05	0.735	6.13642e-05	0.735	6.13642e-05	0.735	6.13642e-05	0.735	6.13642e-05	0.735	6.13642e-05	0.735	6.13642e-05	0.735	6.13642e-05	0.735	6.13642e-05	0.735	6.13642e-05	0.735	6.13642e-05	0.735	6.13642e-05	0.735	6.13642e-05	0.735	6.13642e-05	0.735
									0.738034		55	0.735		6.13642e-05	0.735	6.13642e-05	0.735	6.13642e-05	0.735	6.13642e-05	0.735	6.13642e-05	0.735	6.13642e-05	0.735	6.13642e-05	0.735	6.13642e-05	0.735	6.13642e-05	0.735	6.13642e-05	0.735	6.13642e-05	0.735	6.13642e-05	0.735	6.13642e-05	0.735	6.13642e-05	0.735	6.13642e-05	0.735	6.13642e-05	0.735	6.13642e-05	0.735	6.13642e-05	0.735
									0.733947		60	0.735		6.13642e-05	0.735	6.13642e-05	0.735	6.13642e-05	0.735	6.13642e-05	0.735	6.13642e-05	0.735	6.13642e-05	0.735	6.13642e-05	0.735	6.13642e-05	0.735	6.13642e-05	0.735	6.13642e-05	0.735	6.13642e-05	0.735	6.13642e-05	0.735	6.13642e-05	0.735	6.13642e-05	0.735	6.13642e-05	0.735	6.13642e-05	0.735	6.13642e-05	0.735	6.13642e-05	0.735
									0.73433		65	0.735		6.13642e-05	0.735	6.13642e-05	0.735	6.13642e-05	0.735	6.13642e-05	0.735	6.13642e-05	0.735	6.13642e-05	0.735	6.13642e-05	0.735	6.13642e-05	0.735	6.13642e-05	0.735	6.13642e-05	0.735	6.13642e-05	0.735	6.13642e-05	0.735	6.13642e-05	0.735	6.13642e-05	0.735	6.13642e-05	0.735	6.13642e-05	0.735	6.13642e-05	0.735	6.13642e-05	0.735
									0.735921		70	0.735		6.13642e-05	0.735	6.13642e-05	0.735	6.13642e-05	0.735	6.13642e-05	0.735	6.13642e-05	0.735	6.13642e-05	0.735	6.13642e-05	0.735	6.13642e-05	0.735	6.13642e-05	0.735	6.13642e-05	0.735	6.13642e-05	0.735	6.13642e-05	0.735	6.13642e-05	0.735	6.13642e-05	0.735	6.13642e-05	0.735	6.13642e-05	0.735	6.13642e-05	0.735	6.13642e-05	0.735
									0.733348		75	0.735		6.13642e-05	0.735	6.13642e-05	0.735	6.13642e-05	0.735	6.13642e-05	0.735	6.13642e-05	0.735	6.13642e-05	0.735	6.13642e-05	0.735	6.13642e-05	0.735	6.13642e-05	0.735	6.13642e-05	0.735	6.13642e-05	0.735	6.13642e-05	0.735	6.13642e-05	0.735	6.13642e-05	0.735	6.13642e-05	0.735	6.13642e-05	0.735	6.13642e-05	0.735	6.13642e-05	0.735
									0.73343		80	0.735		6.13642e-05	0.735	6.13642e-05	0.735	6.13642e-05	0.735	6.13642e-05	0.735	6.13642e-05	0.735	6.13642e-05	0.735	6.13642e-05	0.735	6.13642e-05	0.735	6.13642e-05	0.735	6.13642e-05	0.735	6.13642e-05	0.735	6.13642e-05	0.735	6.13642e-05	0.735	6.13642e-05	0.735	6.13642e-05	0.735	6.13642e-05	0.735	6.13642e-05	0.735	6.13642e-05	0.735
									0.735768		85	0.735		6.13642e-05	0.735	6.13642e-05	0.735	6.13642e-05	0.735	6.13642e-05	0.735	6.13642e-05	0.735	6.13642e-05	0.735	6.13642e-05	0.735	6.13642e-05	0.735	6.13642e-05	0.735	6.13642e-05	0.735	6.13642e-05	0.735	6.13642e-05	0.735	6.13642e-05	0.735	6.13642e-05	0.735	6.13642e-05	0.735	6.13642e-05	0.735	6.13642e-05	0.735	6.13642e-05	0.735
									0.727273		90	0.735		6.13642e-05	0.735	6.13642e-05	0.735	6.13642e-05	0.735	6.13642e-05	0.735	6.13642e-05	0.735	6.13642e-05	0.735	6.13642e-05	0.735	6.13642e-05	0.735	6.13642e-05	0.735	6.13642e-05	0.735	6.13642e-05	0.735	6.13642e-05	0.735	6.13642e-05	0.735	6.13642e-05	0.735	6.13642e-05	0.735	6.13642e-05	0.735	6.13642e-05	0.735	6.13642e-05	0.735
									0.735274		95	0.735		6.13642e-05	0.735	6.13642e-05	0.735	6.13642e-05	0.735	6.13642e-05	0.735	6.13642e-05	0.735	6.13642e-05	0.735	6.13642e-05	0.735	6.13642e-05	0.735	6.13642e-05	0.735	6.13642e-05	0.735	6.13642e-05	0.735	6.13642e-05	0.735	6.13642e-05	0.735	6.13642e-05	0.735	6.13642e-05	0.735	6.13642e-05	0.735	6.13642e-05	0.735	6.13642e-05	0.735
									0.733724		100	0.735		6.13642e-05	0.735	6.13642e-05	0.735	6.13642e-05	0.735	6.13642e-05	0.735	6.13642e-05	0.735	6.13642e-05	0.735	6.13642e-05	0.735	6.13642e-05	0.735	6.13642e-05	0.735	6.13642e-05	0.735	6.13642e-05	0.735	6.13642e-05	0.735	6.13642e-05	0.735	6.13642e-05	0.735	6.13642e-05	0.735	6.13642e-05	0.735	6.13642e-05	0.735	6.13642e-05	0.735
									0.732646		105	0.735		6.13642e-05	0.735	6.13642e-05	0.735	6.13642e-05	0.735	6.13642e-05	0.735	6.13642e-05	0.735	6.13642e-05	0.735	6.13642e-05	0.735	6.13642e-05	0.735	6.13642e-05	0.735	6.13642e-05	0.735	6.13642e-05	0.735	6.13642e-05	0.735	6.13642e-05	0.735	6.13642e-05	0.735	6.13642e-05	0.735	6.13641e-05	0.735	6.13641e-05	0.735001	6.13639e-05	0.735001
											110	0.735		6.13642e-05	0.735	6.13642e-05	0.735	6.13642e-05	0.735	6.13642e-05	0.735	6.13642e-05	0.735	6.13642e-05	0.735	6.13642e-05	0.735	6.13642e-05	0.735	6.13642e-05	0.735	6.13642e-05	0.735	6.13642e-05	0.735	6.13642e-05	0.735	6.13642e-05	0.735	6.13641e-05	0.735001	6.1364e-05	0.735001	6.13638e-05	0.735002	6.13633e-05	0.735004	6.13627e-05	0.735006
									0.735941		115	0.735		6.13642e-05	0.735	6.13642e-05	0.735	6.13642e-05	0.735	6.13642e-05	0.735	6.13642e-05	0.735	6.13642e-05	0.735	6.13642e-05	0.735	6.13642e-05	0.735	6.13642e-05	0.735	6.13642e-05	0.735	6.13642e-05	0.735	6.13641e-05	0.735001	6.1364e-05	0.735002	6.13636e-05	0.735003	6.13629e-05	0.735006	6.13618e-05	0.73501	6.13602e-05	0.735016	6.1358e-05	0.735023
									0.736341		120	0.735		6.13642e-05	0.735	6.13642e-05	0.735	6.13642e-05	0.735	6.13642e-05	0.735	6.13642e-05	0.735	6.13642e-05	0.735	6.13642e-05	0.735	6.13642e-05	0.735	6.13642e-05	0.735	6.13642e-05	0.735001	6.1364e-05	0.735002	6.13634e-05	0.735005	6.13623e-05	0.73501	6.13604e-05	0.735017	6.13575e-05	0.735027	6.13537e-05	0.735039	6.13487e-05	0.735054	6.13427e-05	0.735073
									0.731425		125	0.735		6.13642e-05	0.735	6.13642e-05	0.735	6.13642e-05	0.735	6.13642e-05	0.735	6.13642e-05	0.735	6.13642e-05	0.735	6.13642e-05	0.735	6.13642e-05	0.735	6.13641e-05	0.735002	6.13633e-05	0.735007	6.13616e-05	0.735015	6.13584e-05	0.735027	6.13534e-05	0.735045	6.13465e-05	0.735067	6.13377e-05	0.735094	6.13269e-05	0.735126	6.13144e-05	0.735162	6.13001e-05	0.735202
									0.739109		130	0.735		6.13642e-05	0.735	6.13642e-05	0.735	6.13642e-05	0.735	6.13642e-05	0.735	6.13642e-05	0.735	6.13642e-05	0.735	6.13642e-05	0.735001	6.13636e-05	0.735008	6.13612e-05	0.735021	6.13559e-05	0.735043	6.13471e-05	0.735075	6.13346e-05	0.735115	6.13186e-05	0.735164	6.12993e-05	0.73522	6.12772e-05	0.735282	6.12527e-05	0.735349	6.12261e-05	0.735421	6.11978e-05	0.735496
									0.738156		135	0.735		6.13642e-05	0.735	6.13642e-05	0.735	6.13642e-05	0.735	6.13642e-05	0.735	6.13642e-05	0.735	6.13642e-05	0.735006	6.1362e-05	0.735026	6.13539e-05	0.735065	6.13383e-05	0.735124	6.13152e-05	0.735199	6.12854e-05	0.735288	6.12503e-05	0.735387	6.1211e-05	0.735495	6.11686e-05	0.735608	6.1124e-05	0.735725	6.10778e-05	0.735845	6.10305e-05	0.735967	6.09826e-05	0.73609
									0.738262		140	0.735		6.13642e-05	0.735	6.13642e-05	0.735	6.13642e-05	0.735	6.13642e-05	0.735	6.13642e-05	0.735021	6.13558e-05	0.735088	6.13293e-05	0.7352	6.12852e-05	0.735345	6.12279e-05	0.735512	6.11619e-05	0.735692	6.10908e-05	0.735879	6.10172e-05	0.736068	6.09427e-05	0.736257	6.08684e-05	0.736444	6.07951e-05	0.736628	6.07229e-05	0.736809	6.06522e-05	0.736986	6.05831e-05	0.737159
									0.736323		145	0.735		6.13642e-05	0.735	6.13642e-05	0.735	6.13642e-05	0.735	6.13642e-05	0.73508	6.13324e-05	0.735296	6.12473e-05	0.735593	6.113e-05	0.735924	6.09994e-05	0.736261	6.0867e-05	0.736589	6.07382e-05	0.736903	6.06156e-05	0.737199	6.04998e-05	0.73748	6.03905e-05	0.737745	6.02872e-05	0.737997	6.01895e-05	0.738237	6.00965e-05	0.738466	6.00078e-05	0.738686	5.9923e-05	0.738897
									0.742693		150	0.735		6.13642e-05	0.735	6.13642e-05	0.735	6.13642e-05	0.735303	6.12442e-05	0.735978	6.09781e-05	0.736705	6.06928e-05	0.737372	6.04324e-05	0.737954	6.02062e-05	0.738457	6.00114e-05	0.738895	5.98421e-05	0.739283	5.9693e-05	0.739631	5.95593e-05	0.739948	5.94379e-05	0.74024	5.93261e-05	0.740513	5.9222e-05	0.740769	5.91244e-05	0.741012	5.9032e-05	0.741243	5.89443e-05	0.741464
									0.744227		155	0.735		6.13642e-05	0.735	6.13642e-05	0.736153	6.09095e-05	0.738212	6.01063e-05	0.739726	5.95227e-05	0.740763	5.91266e-05	0.741488	5.88516e-05	0.742023	5.86493e-05	0.742445	5.84904e-05	0.742797	5.83581e-05	0.743105	5.82426e-05	0.743383	5.81384e-05	0.743641	5.80422e-05	0.743883	5.79519e-05	0.744113	5.78664e-05	0.744333	5.77848e-05	0.744543	5.77066e-05	0.744746	5.76314e-05	0.744942
									0.750361		160	0.735		6.13642e-05	0.739476	5.96188e-05	0.745699	5.72798e-05	0.74749	5.66252e-05	0.747929	5.6466e-05	0.747985	5.64456e-05	0.747973	5.645e-05	0.74798	5.64476e-05	0.748022	5.64321e-05	0.748098	5.64049e-05	0.748198	5.63686e-05	0.748316	5.63259e-05	0.748446	5.62789e-05	0.748584	5.62291e-05	0.748727	5.61779e-05	0.748871	5.6126e-05	0.749015	5.6074e-05	0.749158	5.60226e-05	0.7493
									0.755238		165	0.78		4.60467e-05	0.775524	4.73659e-05	0.764642	5.07488e-05	0.759441	5.24578e-05	0.756859	5.33293e-05	0.755511	5.37905e-05	0.754776	5.40438e-05	0.754367	5.41851e-05	0.754144	5.42625e-05	0.754031	5.43016e-05	0.753987	5.4317e-05	0.753986	5.43172e-05	0.754014	5.43077e-05	0.754059	5.42919e-05	0.754117	5.4272e-05	0.754181	5.42495e-05	0.754251	5.42255e-05	0.754322	5.42006e-05	0.754395
									0.759755		170	0.78	0.76	4.60467e-05	0.76	5.22712e-05	0.76	5.22712e-05	0.76	5.22712e-05	0.76	5.22712e-05	0.76	5.22712e-05	0.76	5.22712e-05	0.76	5.22712e-05	0.76	5.22712e-05	0.76	5.22712e-05	0.76	5.22712e-05	0.76	5.22712e-05	0.76	5.22712e-05	0.76	5.22712e-05	0.76	5.22712e-05	0.76	5.22712e-05	0.76	5.22712e-05	0.76	5.22712e-05	0.76
									0.741082		175
												Time 0		Time (s)	108000	Time (s)	216000	Time (s)	324000	Time (s)	432000	Time (s)	540000	Time (s)	648000	Time (s)	756000	Time (s)	864000	Time (s)	972000	Time (s)	1080000	Time (s)	1188000	Time (s)	1296000	Time (s)	1404000	Time (s)	1512000	Time (s)	1620000	Time (s)	1728000	Time (s)	1836000	Time (s)	1944000
Ol4_25/03/17														days	1.25	days	2.5	days	3.75	days	5	days	6.25	days	7.5	days	8.75	days	10	days	11.25	days	12.5	days	13.75	days	15	days	16.25	days	17.5	days	18.75	days	20	days	21.25	days	22.5
T (◦K)	fO2 (bars)	D0 (m2*s-1)	E (J*mol-1)	(P-10^5)* ∆V	R (J*mol-1*K-1)	D//001 (μm2*s-1)	dx (μm)	dt (s)	Measured profile	Stability Condition	μm	Initial profile (C0)	boundary	DFeMg	C	DFeMg	C	DFeMg	C	DFeMg	C	DFeMg	C	DFeMg	C	DFeMg	C	DFeMg	C	DFeMg	C	DFeMg	C	DFeMg	C	DFeMg	C	DFeMg	C	DFeMg	C	DFeMg	C	DFeMg	C	DFeMg	C	DFeMg	C
1357	2.23872e-10	6.16595e-10	201000	209.3	8.3144	6.70909e-05	5	108000	0.741464	0.276435	0	0.735	0.735	8.111e-05	0.735	8.111e-05	0.735	8.111e-05	0.735	8.111e-05	0.735	8.111e-05	0.735	8.111e-05	0.735	8.111e-05	0.735	8.111e-05	0.735	8.111e-05	0.735	8.111e-05	0.735	8.111e-05	0.735	8.111e-05	0.735	8.111e-05	0.735	8.111e-05	0.735	8.111e-05	0.735	8.111e-05	0.735	8.111e-05	0.735	8.111e-05	0.735
									0.743796		5	0.735		8.111e-05	0.735	8.111e-05	0.735	8.111e-05	0.735	8.111e-05	0.735	8.111e-05	0.735	8.111e-05	0.735	8.111e-05	0.735	8.111e-05	0.735	8.111e-05	0.735	8.111e-05	0.735	8.111e-05	0.735	8.111e-05	0.735	8.111e-05	0.735	8.111e-05	0.735	8.111e-05	0.735	8.111e-05	0.735	8.111e-05	0.735	8.111e-05	0.735
Db (//100)	α	cos		slogfO2	0.25				0.742779		10	0.735		8.111e-05	0.735	8.111e-05	0.735	8.111e-05	0.735	8.111e-05	0.735	8.111e-05	0.735	8.111e-05	0.735	8.111e-05	0.735	8.111e-05	0.735	8.111e-05	0.735	8.111e-05	0.735	8.111e-05	0.735	8.111e-05	0.735	8.111e-05	0.735	8.111e-05	0.735	8.111e-05	0.735	8.111e-05	0.735	8.111e-05	0.735	8.111e-05	0.735
1.11818e-05	70	0.34202		sT(°K)	10				0.735234		15	0.735		8.111e-05	0.735	8.111e-05	0.735	8.111e-05	0.735	8.111e-05	0.735	8.111e-05	0.735	8.111e-05	0.735	8.111e-05	0.735	8.111e-05	0.735	8.111e-05	0.735	8.111e-05	0.735	8.111e-05	0.735	8.111e-05	0.735	8.111e-05	0.735	8.111e-05	0.735	8.111e-05	0.735	8.111e-05	0.735	8.111e-05	0.735	8.111e-05	0.735
Da (//010)	γ								0.742187		20	0.735		8.111e-05	0.735	8.111e-05	0.735	8.111e-05	0.735	8.111e-05	0.735	8.111e-05	0.735	8.111e-05	0.735	8.111e-05	0.735	8.111e-05	0.735	8.111e-05	0.735	8.111e-05	0.735	8.111e-05	0.735	8.111e-05	0.735	8.111e-05	0.735	8.111e-05	0.735	8.111e-05	0.735	8.111e-05	0.735	8.111e-05	0.735	8.111e-05	0.735
1.11818e-05	85	0.0871557							0.740423		25	0.735		8.111e-05	0.735	8.111e-05	0.735	8.111e-05	0.735	8.111e-05	0.735	8.111e-05	0.735	8.111e-05	0.735	8.111e-05	0.735	8.111e-05	0.735	8.111e-05	0.735	8.111e-05	0.735	8.111e-05	0.735	8.111e-05	0.735	8.111e-05	0.735	8.111e-05	0.735	8.111e-05	0.735	8.111e-05	0.735	8.111e-05	0.735	8.111e-05	0.735
Dc (//001)	β			slogD	0.137736				0.738536		30	0.735		8.111e-05	0.735	8.111e-05	0.735	8.111e-05	0.735	8.111e-05	0.735	8.111e-05	0.735	8.111e-05	0.735	8.111e-05	0.735	8.111e-05	0.735	8.111e-05	0.735	8.111e-05	0.735	8.111e-05	0.735	8.111e-05	0.735	8.111e-05	0.735	8.111e-05	0.735	8.111e-05	0.735	8.111e-05	0.735	8.111e-05	0.735	8.111e-05	0.735
6.70909e-05	165	-0.965926		sD	2.12816e-05				0.732295		35	0.735		8.111e-05	0.735	8.111e-05	0.735	8.111e-05	0.735	8.111e-05	0.735	8.111e-05	0.735	8.111e-05	0.735	8.111e-05	0.735	8.111e-05	0.735	8.111e-05	0.735	8.111e-05	0.735	8.111e-05	0.735	8.111e-05	0.735	8.111e-05	0.735	8.111e-05	0.735	8.111e-05	0.735	8.111e-05	0.735	8.111e-05	0.735	8.111e-05	0.735
					1.19904e+06	(s)			0.736743		40	0.735		8.111e-05	0.735	8.111e-05	0.735	8.111e-05	0.735	8.111e-05	0.735	8.111e-05	0.735	8.111e-05	0.735	8.111e-05	0.735	8.111e-05	0.735	8.111e-05	0.735	8.111e-05	0.735	8.111e-05	0.735	8.111e-05	0.735	8.111e-05	0.735	8.111e-05	0.735	8.111e-05	0.735	8.111e-05	0.735	8.111e-05	0.735	8.111e-05	0.735
Dtrav		Days		st	13.8777	days			0.730992		45	0.735		8.111e-05	0.735	8.111e-05	0.735	8.111e-05	0.735	8.111e-05	0.735	8.111e-05	0.735	8.111e-05	0.735	8.111e-05	0.735	8.111e-05	0.735	8.111e-05	0.735	8.111e-05	0.735	8.111e-05	0.735	8.111e-05	0.735	8.111e-05	0.735	8.111e-05	0.735	8.111e-05	0.735	8.111e-05	0.735	8.111e-05	0.735	8.111e-05	0.735
6.39896e-05		43.75							0.732704		50	0.735		8.111e-05	0.735	8.111e-05	0.735	8.111e-05	0.735	8.111e-05	0.735	8.111e-05	0.735	8.111e-05	0.735	8.111e-05	0.735	8.111e-05	0.735	8.111e-05	0.735	8.111e-05	0.735	8.111e-05	0.735	8.111e-05	0.735	8.111e-05	0.735	8.111e-05	0.735	8.111e-05	0.735	8.111e-05	0.735	8.111e-05	0.735	8.111e-05	0.735
									0.739834		55	0.735		8.111e-05	0.735	8.111e-05	0.735	8.111e-05	0.735	8.111e-05	0.735	8.111e-05	0.735	8.111e-05	0.735	8.111e-05	0.735	8.111e-05	0.735	8.111e-05	0.735	8.111e-05	0.735	8.111e-05	0.735	8.111e-05	0.735	8.111e-05	0.735	8.111e-05	0.735	8.111e-05	0.735	8.111e-05	0.735	8.111e-05	0.735	8.111e-05	0.735
									0.739319		60	0.735		8.111e-05	0.735	8.111e-05	0.735	8.111e-05	0.735	8.111e-05	0.735	8.111e-05	0.735	8.111e-05	0.735	8.111e-05	0.735	8.111e-05	0.735	8.111e-05	0.735	8.111e-05	0.735	8.111e-05	0.735	8.111e-05	0.735	8.111e-05	0.735	8.111e-05	0.735	8.111e-05	0.735	8.111e-05	0.735	8.111e-05	0.735	8.111e-05	0.735
									0.733047		65	0.735		8.111e-05	0.735	8.111e-05	0.735	8.111e-05	0.735	8.111e-05	0.735	8.111e-05	0.735	8.111e-05	0.735	8.111e-05	0.735	8.111e-05	0.735	8.111e-05	0.735	8.111e-05	0.735	8.111e-05	0.735	8.111e-05	0.735	8.111e-05	0.735	8.111e-05	0.735	8.111e-05	0.735	8.111e-05	0.735	8.111e-05	0.735	8.111e-05	0.735
									0.730173		70	0.735		8.111e-05	0.735	8.111e-05	0.735	8.111e-05	0.735	8.111e-05	0.735	8.111e-05	0.735	8.111e-05	0.735	8.111e-05	0.735	8.111e-05	0.735	8.111e-05	0.735	8.111e-05	0.735	8.111e-05	0.735	8.111e-05	0.735	8.111e-05	0.735	8.111e-05	0.735	8.111e-05	0.735	8.111e-05	0.735	8.111e-05	0.735	8.111e-05	0.735
									0.731262		75	0.735		8.111e-05	0.735	8.111e-05	0.735	8.111e-05	0.735	8.111e-05	0.735	8.111e-05	0.735	8.111e-05	0.735	8.111e-05	0.735	8.111e-05	0.735	8.111e-05	0.735	8.111e-05	0.735	8.111e-05	0.735	8.111e-05	0.735	8.111e-05	0.735	8.111e-05	0.735	8.111e-05	0.735	8.111e-05	0.735	8.111e-05	0.735	8.111e-05	0.735
									0.731879		80	0.735		8.111e-05	0.735	8.111e-05	0.735	8.111e-05	0.735	8.111e-05	0.735	8.111e-05	0.735	8.111e-05	0.735	8.111e-05	0.735	8.111e-05	0.735	8.111e-05	0.735	8.111e-05	0.735	8.111e-05	0.735	8.111e-05	0.735	8.111e-05	0.735	8.111e-05	0.735	8.111e-05	0.735	8.111e-05	0.735	8.111e-05	0.735	8.111e-05	0.735
									0.73323		85	0.735		8.111e-05	0.735	8.111e-05	0.735	8.111e-05	0.735	8.111e-05	0.735	8.111e-05	0.735	8.111e-05	0.735	8.111e-05	0.735	8.111e-05	0.735	8.111e-05	0.735	8.111e-05	0.735	8.111e-05	0.735	8.111e-05	0.735	8.111e-05	0.735	8.111e-05	0.735	8.111e-05	0.735	8.111e-05	0.735	8.111e-05	0.735	8.111e-05	0.735
									0.740923		90	0.735		8.111e-05	0.735	8.111e-05	0.735	8.111e-05	0.735	8.111e-05	0.735	8.111e-05	0.735	8.111e-05	0.735	8.111e-05	0.735	8.111e-05	0.735	8.111e-05	0.735	8.111e-05	0.735	8.111e-05	0.735	8.111e-05	0.735	8.111e-05	0.735	8.111e-05	0.735	8.111e-05	0.735	8.111e-05	0.735	8.111e-05	0.735	8.111e-05	0.735
									0.743159		95	0.735		8.111e-05	0.735	8.111e-05	0.735	8.111e-05	0.735	8.111e-05	0.735	8.111e-05	0.735	8.111e-05	0.735	8.111e-05	0.735	8.111e-05	0.735	8.111e-05	0.735	8.111e-05	0.735	8.111e-05	0.735	8.111e-05	0.735	8.111e-05	0.735	8.111e-05	0.735	8.111e-05	0.735	8.111e-05	0.735	8.111e-05	0.735	8.111e-05	0.735
									0.739693		100	0.735		8.111e-05	0.735	8.111e-05	0.735	8.111e-05	0.735	8.111e-05	0.735	8.111e-05	0.735	8.111e-05	0.735	8.111e-05	0.735	8.111e-05	0.735	8.111e-05	0.735	8.111e-05	0.735	8.111e-05	0.735	8.111e-05	0.735	8.111e-05	0.735	8.111e-05	0.735	8.111e-05	0.735	8.111e-05	0.735	8.111e-05	0.735	8.111e-05	0.735
									0.741041		105	0.735		8.111e-05	0.735	8.111e-05	0.735	8.111e-05	0.735	8.111e-05	0.735	8.111e-05	0.735	8.111e-05	0.735	8.111e-05	0.735	8.111e-05	0.735	8.111e-05	0.735	8.111e-05	0.735	8.111e-05	0.735	8.111e-05	0.735	8.111e-05	0.735	8.111e-05	0.735	8.111e-05	0.735	8.111e-05	0.735	8.111e-05	0.735	8.111e-05	0.735
									0.734792		110	0.735		8.111e-05	0.735	8.111e-05	0.735	8.111e-05	0.735	8.111e-05	0.735	8.111e-05	0.735	8.111e-05	0.735	8.111e-05	0.735	8.111e-05	0.735	8.111e-05	0.735	8.111e-05	0.735	8.111e-05	0.735	8.111e-05	0.735	8.111e-05	0.735	8.111e-05	0.735	8.111e-05	0.735	8.111e-05	0.735	8.111e-05	0.735	8.111e-05	0.735
									0.735629		115	0.735		8.111e-05	0.735	8.111e-05	0.735	8.111e-05	0.735	8.111e-05	0.735	8.111e-05	0.735	8.111e-05	0.735	8.111e-05	0.735	8.111e-05	0.735	8.111e-05	0.735	8.111e-05	0.735	8.111e-05	0.735	8.111e-05	0.735	8.111e-05	0.735	8.111e-05	0.735	8.111e-05	0.735	8.111e-05	0.735	8.111e-05	0.735	8.111e-05	0.735
									0.740889		120	0.735		8.111e-05	0.735	8.111e-05	0.735	8.111e-05	0.735	8.111e-05	0.735	8.111e-05	0.735	8.111e-05	0.735	8.111e-05	0.735	8.111e-05	0.735	8.111e-05	0.735	8.111e-05	0.735	8.111e-05	0.735	8.111e-05	0.735	8.111e-05	0.735	8.111e-05	0.735	8.111e-05	0.735	8.111e-05	0.735	8.111e-05	0.735	8.111e-05	0.735
									0.736409		125	0.735		8.111e-05	0.735	8.111e-05	0.735	8.111e-05	0.735	8.111e-05	0.735	8.111e-05	0.735	8.111e-05	0.735	8.111e-05	0.735	8.111e-05	0.735	8.111e-05	0.735	8.111e-05	0.735	8.111e-05	0.735	8.111e-05	0.735	8.111e-05	0.735	8.111e-05	0.735	8.111e-05	0.735	8.111e-05	0.735	8.111e-05	0.735	8.111e-05	0.735
									0.737027		130	0.735		8.111e-05	0.735	8.111e-05	0.735	8.111e-05	0.735	8.111e-05	0.735	8.111e-05	0.735	8.111e-05	0.735	8.111e-05	0.735	8.111e-05	0.735	8.111e-05	0.735	8.111e-05	0.735	8.111e-05	0.735	8.111e-05	0.735	8.111e-05	0.735	8.111e-05	0.735	8.111e-05	0.735	8.111e-05	0.735	8.111e-05	0.735	8.11099e-05	0.735
									0.73743		135	0.735		8.111e-05	0.735	8.111e-05	0.735	8.111e-05	0.735	8.111e-05	0.735	8.111e-05	0.735	8.111e-05	0.735	8.111e-05	0.735	8.111e-05	0.735	8.111e-05	0.735	8.111e-05	0.735	8.111e-05	0.735	8.111e-05	0.735	8.111e-05	0.735	8.111e-05	0.735	8.111e-05	0.735	8.11099e-05	0.735	8.11099e-05	0.735	8.11097e-05	0.735001
									0.736063		140	0.735		8.111e-05	0.735	8.111e-05	0.735	8.111e-05	0.735	8.111e-05	0.735	8.111e-05	0.735	8.111e-05	0.735	8.111e-05	0.735	8.111e-05	0.735	8.111e-05	0.735	8.111e-05	0.735	8.111e-05	0.735	8.111e-05	0.735	8.111e-05	0.735	8.111e-05	0.735	8.11099e-05	0.735	8.11097e-05	0.735001	8.11094e-05	0.735002	8.11088e-05	0.735004
									0.742506		145	0.735		8.111e-05	0.735	8.111e-05	0.735	8.111e-05	0.735	8.111e-05	0.735	8.111e-05	0.735	8.111e-05	0.735	8.111e-05	0.735	8.111e-05	0.735	8.111e-05	0.735	8.111e-05	0.735	8.111e-05	0.735	8.111e-05	0.735	8.11099e-05	0.735	8.11097e-05	0.735001	8.11093e-05	0.735003	8.11085e-05	0.735005	8.11071e-05	0.735009	8.11052e-05	0.735014
									0.739724		150	0.735		8.111e-05	0.735	8.111e-05	0.735	8.111e-05	0.735	8.111e-05	0.735	8.111e-05	0.735	8.111e-05	0.735	8.111e-05	0.735	8.111e-05	0.735	8.111e-05	0.735	8.111e-05	0.735	8.111e-05	0.735	8.11098e-05	0.735001	8.11093e-05	0.735003	8.11082e-05	0.735007	8.11063e-05	0.735012	8.11034e-05	0.735019	8.10993e-05	0.735029	8.10939e-05	0.735041
									0.746929		155	0.735		8.111e-05	0.735	8.111e-05	0.735	8.111e-05	0.735	8.111e-05	0.735	8.111e-05	0.735	8.111e-05	0.735	8.111e-05	0.735	8.111e-05	0.735	8.111e-05	0.735	8.111e-05	0.735001	8.11095e-05	0.735003	8.11082e-05	0.735008	8.11056e-05	0.735016	8.11013e-05	0.735027	8.10951e-05	0.735042	8.10867e-05	0.735061	8.10761e-05	0.735085	8.10633e-05	0.735112
									0.745227		160	0.735		8.111e-05	0.735	8.111e-05	0.735	8.111e-05	0.735	8.111e-05	0.735	8.111e-05	0.735	8.111e-05	0.735	8.111e-05	0.735	8.111e-05	0.735	8.111e-05	0.735002	8.11087e-05	0.735008	8.11053e-05	0.73502	8.10991e-05	0.735037	8.10896e-05	0.735061	8.10766e-05	0.735091	8.106e-05	0.735127	8.10398e-05	0.73517	8.10163e-05	0.735219	8.09896e-05	0.735273
									0.746147		165	0.735		8.111e-05	0.735	8.111e-05	0.735	8.111e-05	0.735	8.111e-05	0.735	8.111e-05	0.735	8.111e-05	0.735	8.111e-05	0.735	8.111e-05	0.735007	8.11063e-05	0.735022	8.10978e-05	0.735048	8.10834e-05	0.735085	8.10629e-05	0.735134	8.10365e-05	0.735192	8.10044e-05	0.735259	8.09672e-05	0.735335	8.09256e-05	0.735418	8.088e-05	0.735508	8.0831e-05	0.735602
									0.743076		170	0.735		8.111e-05	0.735	8.111e-05	0.735	8.111e-05	0.735	8.111e-05	0.735	8.111e-05	0.735	8.111e-05	0.735	8.111e-05	0.735019	8.10994e-05	0.735057	8.10784e-05	0.735117	8.10458e-05	0.735194	8.1003e-05	0.735289	8.0951e-05	0.735397	8.08915e-05	0.735517	8.08258e-05	0.735646	8.07551e-05	0.735782	8.06806e-05	0.735924	8.0603e-05	0.736069	8.05233e-05	0.736218
									0.751305		175	0.735		8.111e-05	0.735	8.111e-05	0.735	8.111e-05	0.735	8.111e-05	0.735	8.111e-05	0.735	8.111e-05	0.735055	8.10799e-05	0.735147	8.10288e-05	0.735277	8.09574e-05	0.735434	8.08712e-05	0.735612	8.07738e-05	0.735804	8.06685e-05	0.736006	8.05579e-05	0.736214	8.0444e-05	0.736426	8.03283e-05	0.73664	8.02121e-05	0.736853	8.0096e-05	0.737065	7.9981e-05	0.737274
									0.750104		180	0.735		8.111e-05	0.735	8.111e-05	0.735	8.111e-05	0.735	8.111e-05	0.735	8.111e-05	0.735156	8.10241e-05	0.735375	8.09038e-05	0.735649	8.07537e-05	0.735949	8.05891e-05	0.736265	8.04165e-05	0.736586	8.02413e-05	0.736907	8.00667e-05	0.737224	7.98948e-05	0.737534	7.97269e-05	0.737836	7.95638e-05	0.738128	7.94059e-05	0.738411	7.92536e-05	0.738684	7.91068e-05	0.738947
									0.747995		185	0.735		8.111e-05	0.735	8.111e-05	0.735	8.111e-05	0.735	8.111e-05	0.735447	8.08644e-05	0.735942	8.05931e-05	0.736486	8.02957e-05	0.737024	8.00034e-05	0.737545	7.97208e-05	0.738041	7.94526e-05	0.738511	7.91997e-05	0.738954	7.89621e-05	0.739371	7.87391e-05	0.739763	7.853e-05	0.740131	7.83338e-05	0.740478	7.81496e-05	0.740805	7.79765e-05	0.741113	7.78137e-05	0.741404
									0.747334		190	0.735		8.111e-05	0.735	8.111e-05	0.735	8.111e-05	0.736286	8.0405e-05	0.737335	7.98347e-05	0.73833	7.92972e-05	0.739196	7.88325e-05	0.739965	7.8422e-05	0.740647	7.80602e-05	0.741256	7.77383e-05	0.741803	7.74503e-05	0.742298	7.71911e-05	0.742746	7.69564e-05	0.743156	7.67431e-05	0.74353	7.65484e-05	0.743874	7.637e-05	0.744191	7.62063e-05	0.744483	7.60555e-05	0.744753
									0.751063		195	0.735		8.111e-05	0.735	8.111e-05	0.738765	7.90634e-05	0.740723	7.80202e-05	0.742271	7.72047e-05	0.743419	7.66059e-05	0.744341	7.61284e-05	0.745095	7.57406e-05	0.745727	7.54164e-05	0.746267	7.51407e-05	0.746735	7.49029e-05	0.747144	7.46956e-05	0.747504	7.45133e-05	0.747824	7.4352e-05	0.748109	7.42085e-05	0.748364	7.40804e-05	0.748593	7.39657e-05	0.748798	7.38627e-05	0.748983
									0.753363		200	0.735		8.111e-05	0.746627	7.49576e-05	0.74894	7.37918e-05	0.750365	7.30827e-05	0.751171	7.26844e-05	0.751753	7.23987e-05	0.752183	7.21879e-05	0.752522	7.20223e-05	0.752796	7.18889e-05	0.753021	7.17792e-05	0.753208	7.16883e-05	0.753364	7.16127e-05	0.753494	7.15498e-05	0.753601	7.14977e-05	0.75369	7.14548e-05	0.753762	7.142e-05	0.75382	7.1392e-05	0.753865	7.137e-05	0.7539
									0.748154		205	0.78		5.98116e-05	0.768373	6.46973e-05	0.765299	6.60555e-05	0.763715	6.67671e-05	0.762803	6.71802e-05	0.762171	6.7468e-05	0.761706	6.76805e-05	0.76134	6.78484e-05	0.761037	6.79877e-05	0.760775	6.81086e-05	0.76054	6.82169e-05	0.760324	6.83166e-05	0.760122	6.841e-05	0.75993	6.84987e-05	0.759748	6.85836e-05	0.759572	6.86653e-05	0.759402	6.87443e-05	0.759237	6.88209e-05	0.759078
									0.757475		210	0.78		5.98116e-05	0.78	5.98116e-05	0.776996	6.10366e-05	0.774688	6.1995e-05	0.772927	6.27365e-05	0.771574	6.33127e-05	0.770483	6.3781e-05	0.769569	6.41761e-05	0.76878	6.45195e-05	0.768082	6.48245e-05	0.767455	6.50999e-05	0.766884	6.53515e-05	0.76636	6.55834e-05	0.765876	6.57986e-05	0.765425	6.59994e-05	0.765004	6.61875e-05	0.76461	6.63643e-05	0.764239	6.6531e-05	0.763889
									0.763554		215	0.78		5.98116e-05	0.78	5.98116e-05	0.78	5.98116e-05	0.779224	6.01257e-05	0.778246	6.05236e-05	0.777198	6.09532e-05	0.776157	6.13832e-05	0.775157	6.17988e-05	0.774215	6.21935e-05	0.773333	6.2565e-05	0.772511	6.29133e-05	0.771746	6.32392e-05	0.771034	6.35442e-05	0.77037	6.38297e-05	0.769751	6.40972e-05	0.769173	6.43482e-05	0.768632	6.4584e-05	0.768125	6.48056e-05	0.767649
									0.767715		220	0.78		5.98116e-05	0.78	5.98116e-05	0.78	5.98116e-05	0.78	5.98116e-05	0.779568	5.9986e-05	0.778887	6.02624e-05	0.778086	6.0589e-05	0.777243	6.09348e-05	0.776399	6.1283e-05	0.775576	6.16242e-05	0.774787	6.19534e-05	0.774036	6.22684e-05	0.773326	6.2568e-05	0.772655	6.2852e-05	0.772024	6.31207e-05	0.771429	6.33746e-05	0.770871	6.36142e-05	0.770346	6.38403e-05	0.769852
									0.766172		225	0.78		5.98116e-05	0.78	5.98116e-05	0.78	5.98116e-05	0.779111	6.01713e-05	0.778273	6.05128e-05	0.777513	6.08239e-05	0.776804	6.11154e-05	0.77613	6.13942e-05	0.775483	6.16633e-05	0.774859	6.19233e-05	0.77426	6.21744e-05	0.773686	6.2416e-05	0.773137	6.26479e-05	0.772614	6.28695e-05	0.772117	6.30809e-05	0.771646	6.3282e-05	0.7712	6.34729e-05	0.770779	6.36538e-05	0.770381
									0.768021		230	0.78		5.98116e-05	0.78	5.98116e-05	0.776638	6.11843e-05	0.775106	6.18202e-05	0.774185	6.22061e-05	0.77355	6.24731e-05	0.773065	6.26784e-05	0.772658	6.28507e-05	0.772296	6.30048e-05	0.771959	6.3148e-05	0.771641	6.3284e-05	0.771337	6.34142e-05	0.771045	6.35392e-05	0.770766	6.36592e-05	0.770499	6.37741e-05	0.770245	6.38839e-05	0.770002	6.39886e-05	0.769772	6.40881e-05	0.769554
									0.763218		235	0.78	0.768	5.98116e-05	0.768	6.48604e-05	0.768	6.48604e-05	0.768	6.48604e-05	0.768	6.48604e-05	0.768	6.48604e-05	0.768	6.48604e-05	0.768	6.48604e-05	0.768	6.48604e-05	0.768	6.48604e-05	0.768	6.48604e-05	0.768	6.48604e-05	0.768	6.48604e-05	0.768	6.48604e-05	0.768	6.48604e-05	0.768	6.48604e-05	0.768	6.48604e-05	0.768	6.48604e-05	0.768
												Time 0		Time (s)	162000	Time (s)	324000	Time (s)	486000	Time (s)	648000	Time (s)	810000	Time (s)	972000	Time (s)	1134000	Time (s)	1296000	Time (s)	1458000	Time (s)	1620000	Time (s)	1782000	Time (s)	1944000	Time (s)	2106000	Time (s)	2268000	Time (s)	2430000	Time (s)	2592000	Time (s)	2754000	Time (s)	2916000
Ol6_25/03/17														days	1.875	days	3.75	days	5.625	days	7.5	days	9.375	days	11.25	days	13.125	days	15	days	16.875	days	18.75	days	20.625	days	22.5	days	24.375	days	26.25	days	28.125	days	30	days	31.875	days	33.75
T (◦K)	fO2 (bars)	D0 (m2*s-1)	E (J*mol-1)	(P-10^5)* ∆V	R (J*mol-1*K-1)	D//001 (μm2*s-1)	dx (μm)	dt (s)	Measured profile	Stability Condition	μm	Initial profile (C0)	boundary	DFeMg	C	DFeMg	C	DFeMg	C	DFeMg	C	DFeMg	C	DFeMg	C	DFeMg	C	DFeMg	C	DFeMg	C	DFeMg	C	DFeMg	C	DFeMg	C	DFeMg	C	DFeMg	C	DFeMg	C	DFeMg	C	DFeMg	C	DFeMg	C
1357	2.23872e-10	6.16595e-10	201000	209.3	8.3144	7.18892e-05	5	162000	0.732499	0.0811789	0	0.73	0.73	1.26534e-05	0.73	1.26534e-05	0.73	1.26534e-05	0.73	1.26534e-05	0.73	1.26534e-05	0.73	1.26534e-05	0.73	1.26534e-05	0.73	1.26534e-05	0.73	1.26534e-05	0.73	1.26534e-05	0.73	1.26534e-05	0.73	1.26534e-05	0.73	1.26534e-05	0.73	1.26534e-05	0.73	1.26534e-05	0.73	1.26534e-05	0.73	1.26534e-05	0.73	1.26534e-05	0.73
									0.732729		5	0.73		1.26534e-05	0.73	1.26534e-05	0.73	1.26534e-05	0.73	1.26534e-05	0.73	1.26534e-05	0.73	1.26534e-05	0.73	1.26534e-05	0.73	1.26534e-05	0.73	1.26534e-05	0.73	1.26534e-05	0.73	1.26534e-05	0.73	1.26534e-05	0.73	1.26534e-05	0.73	1.26534e-05	0.73	1.26534e-05	0.73	1.26534e-05	0.73	1.26534e-05	0.73	1.26534e-05	0.73
Db (//100)	α	cos		slogfO2	0.25				0.733011		10	0.73		1.26534e-05	0.73	1.26534e-05	0.73	1.26534e-05	0.73	1.26534e-05	0.73	1.26534e-05	0.73	1.26534e-05	0.73	1.26534e-05	0.73	1.26534e-05	0.73	1.26534e-05	0.73	1.26534e-05	0.73	1.26534e-05	0.73	1.26534e-05	0.73	1.26534e-05	0.73	1.26534e-05	0.73	1.26534e-05	0.73	1.26534e-05	0.73	1.26534e-05	0.73	1.26534e-05	0.73
1.19815e-05	25	0.906308		sT(°K)	10				0.733917		15	0.73		1.26534e-05	0.73	1.26534e-05	0.73	1.26534e-05	0.73	1.26534e-05	0.73	1.26534e-05	0.73	1.26534e-05	0.73	1.26534e-05	0.73	1.26534e-05	0.73	1.26534e-05	0.73	1.26534e-05	0.73	1.26534e-05	0.73	1.26534e-05	0.73	1.26534e-05	0.73	1.26534e-05	0.73	1.26534e-05	0.73	1.26534e-05	0.73	1.26534e-05	0.73	1.26534e-05	0.73
Da (//010)	γ								0.740552		20	0.73		1.26534e-05	0.73	1.26534e-05	0.73	1.26534e-05	0.73	1.26534e-05	0.73	1.26534e-05	0.73	1.26534e-05	0.73	1.26534e-05	0.73	1.26534e-05	0.73	1.26534e-05	0.73	1.26534e-05	0.73	1.26534e-05	0.73	1.26534e-05	0.73	1.26534e-05	0.73	1.26534e-05	0.73	1.26534e-05	0.73	1.26534e-05	0.73	1.26534e-05	0.73	1.26534e-05	0.73
1.19815e-05	115	-0.422618							0.731056		25	0.73		1.26534e-05	0.73	1.26534e-05	0.73	1.26534e-05	0.73	1.26534e-05	0.73	1.26534e-05	0.73	1.26534e-05	0.73	1.26534e-05	0.73	1.26534e-05	0.73	1.26534e-05	0.73	1.26534e-05	0.73	1.26534e-05	0.73	1.26534e-05	0.73	1.26534e-05	0.73	1.26534e-05	0.73	1.26534e-05	0.73	1.26534e-05	0.73	1.26534e-05	0.73	1.26534e-05	0.73
Dc (//001)	β			slogD	0.137736				0.732961		30	0.73		1.26534e-05	0.73	1.26534e-05	0.73	1.26534e-05	0.73	1.26534e-05	0.73	1.26534e-05	0.73	1.26534e-05	0.73	1.26534e-05	0.73	1.26534e-05	0.73	1.26534e-05	0.73	1.26534e-05	0.73	1.26534e-05	0.73	1.26534e-05	0.73	1.26534e-05	0.73	1.26534e-05	0.73	1.26534e-05	0.73	1.26534e-05	0.73	1.26534e-05	0.73	1.26534e-05	0.73
7.18892e-05	95	-0.0871557		sD	2.28036e-05				0.732826		35	0.73		1.26534e-05	0.73	1.26534e-05	0.73	1.26534e-05	0.73	1.26534e-05	0.73	1.26534e-05	0.73	1.26534e-05	0.73	1.26534e-05	0.73	1.26534e-05	0.73	1.26534e-05	0.73	1.26534e-05	0.73	1.26534e-05	0.73	1.26534e-05	0.73	1.26534e-05	0.73	1.26534e-05	0.73	1.26534e-05	0.73	1.26534e-05	0.73	1.26534e-05	0.73	1.26534e-05	0.73
					924970	(s)			0.73384		40	0.73		1.26534e-05	0.73	1.26534e-05	0.73	1.26534e-05	0.73	1.26534e-05	0.73	1.26534e-05	0.73	1.26534e-05	0.73	1.26534e-05	0.73	1.26534e-05	0.73	1.26534e-05	0.73	1.26534e-05	0.73	1.26534e-05	0.73	1.26534e-05	0.73	1.26534e-05	0.73	1.26534e-05	0.73	1.26534e-05	0.73	1.26534e-05	0.73	1.26534e-05	0.73	1.26534e-05	0.73
Dtrav		Days		st	10.7057	days			0.73455		45	0.73		1.26534e-05	0.73	1.26534e-05	0.73	1.26534e-05	0.73	1.26534e-05	0.73	1.26534e-05	0.73	1.26534e-05	0.73	1.26534e-05	0.73	1.26534e-05	0.73	1.26534e-05	0.73	1.26534e-05	0.73	1.26534e-05	0.73	1.26534e-05	0.73	1.26534e-05	0.73	1.26534e-05	0.73	1.26534e-05	0.73	1.26534e-05	0.73	1.26534e-05	0.73	1.26534e-05	0.73
1.25276e-05		33.75							0.731722		50	0.73		1.26534e-05	0.73	1.26534e-05	0.73	1.26534e-05	0.73	1.26534e-05	0.73	1.26534e-05	0.73	1.26534e-05	0.73	1.26534e-05	0.73	1.26534e-05	0.73	1.26534e-05	0.73	1.26534e-05	0.73	1.26534e-05	0.73	1.26534e-05	0.73	1.26534e-05	0.73	1.26534e-05	0.73	1.26534e-05	0.73	1.26534e-05	0.73	1.26534e-05	0.73	1.26534e-05	0.73
									0.736698		55	0.73		1.26534e-05	0.73	1.26534e-05	0.73	1.26534e-05	0.73	1.26534e-05	0.73	1.26534e-05	0.73	1.26534e-05	0.73	1.26534e-05	0.73	1.26534e-05	0.73	1.26534e-05	0.73	1.26534e-05	0.73	1.26534e-05	0.73	1.26534e-05	0.73	1.26534e-05	0.73	1.26534e-05	0.73	1.26534e-05	0.73	1.26534e-05	0.73	1.26534e-05	0.73	1.26534e-05	0.73
									0.739164		60	0.73		1.26534e-05	0.73	1.26534e-05	0.73	1.26534e-05	0.73	1.26534e-05	0.73	1.26534e-05	0.73	1.26534e-05	0.73	1.26534e-05	0.73	1.26534e-05	0.73	1.26534e-05	0.73	1.26534e-05	0.73	1.26534e-05	0.73	1.26534e-05	0.73	1.26534e-05	0.73	1.26534e-05	0.73	1.26534e-05	0.73	1.26534e-05	0.73	1.26534e-05	0.73	1.26534e-05	0.73
									0.738092		65	0.73		1.26534e-05	0.73	1.26534e-05	0.73	1.26534e-05	0.73	1.26534e-05	0.73	1.26534e-05	0.73	1.26534e-05	0.73	1.26534e-05	0.73	1.26534e-05	0.73	1.26534e-05	0.73	1.26534e-05	0.73	1.26534e-05	0.73	1.26534e-05	0.73	1.26534e-05	0.73	1.26534e-05	0.73	1.26534e-05	0.73	1.26534e-05	0.73	1.26534e-05	0.73	1.26534e-05	0.73
									0.730003		70	0.73		1.26534e-05	0.73	1.26534e-05	0.73	1.26534e-05	0.73	1.26534e-05	0.73	1.26534e-05	0.73	1.26534e-05	0.73	1.26534e-05	0.73	1.26534e-05	0.73	1.26534e-05	0.73	1.26534e-05	0.73	1.26534e-05	0.73	1.26534e-05	0.73	1.26534e-05	0.73	1.26534e-05	0.73	1.26534e-05	0.73	1.26534e-05	0.73	1.26534e-05	0.73	1.26534e-05	0.73
									0.737972		75	0.73		1.26534e-05	0.73	1.26534e-05	0.73	1.26534e-05	0.73	1.26534e-05	0.73	1.26534e-05	0.73	1.26534e-05	0.73	1.26534e-05	0.73	1.26534e-05	0.73	1.26534e-05	0.73	1.26534e-05	0.73	1.26534e-05	0.73	1.26534e-05	0.73	1.26534e-05	0.73	1.26534e-05	0.73	1.26534e-05	0.73	1.26534e-05	0.73	1.26534e-05	0.73	1.26534e-05	0.73
									0.735783		80	0.73		1.26534e-05	0.73	1.26534e-05	0.73	1.26534e-05	0.73	1.26534e-05	0.73	1.26534e-05	0.73	1.26534e-05	0.73	1.26534e-05	0.73	1.26534e-05	0.73	1.26534e-05	0.73	1.26534e-05	0.73	1.26534e-05	0.73	1.26534e-05	0.73	1.26534e-05	0.73	1.26534e-05	0.73	1.26534e-05	0.73	1.26534e-05	0.73	1.26534e-05	0.73	1.26534e-05	0.73
									0.728271		85	0.73		1.26534e-05	0.73	1.26534e-05	0.73	1.26534e-05	0.73	1.26534e-05	0.73	1.26534e-05	0.73	1.26534e-05	0.73	1.26534e-05	0.73	1.26534e-05	0.73	1.26534e-05	0.73	1.26534e-05	0.73	1.26534e-05	0.73	1.26534e-05	0.73	1.26534e-05	0.73	1.26534e-05	0.73	1.26534e-05	0.73	1.26534e-05	0.73	1.26534e-05	0.73	1.26534e-05	0.73
									0.729965		90	0.73		1.26534e-05	0.73	1.26534e-05	0.73	1.26534e-05	0.73	1.26534e-05	0.73	1.26534e-05	0.73	1.26534e-05	0.73	1.26534e-05	0.73	1.26534e-05	0.73	1.26534e-05	0.73	1.26534e-05	0.73	1.26534e-05	0.73	1.26534e-05	0.73	1.26534e-05	0.73	1.26534e-05	0.73	1.26534e-05	0.73	1.26534e-05	0.73	1.26534e-05	0.73	1.26534e-05	0.73
									0.729154		95	0.73		1.26534e-05	0.73	1.26534e-05	0.73	1.26534e-05	0.73	1.26534e-05	0.73	1.26534e-05	0.73	1.26534e-05	0.73	1.26534e-05	0.73	1.26534e-05	0.73	1.26534e-05	0.73	1.26534e-05	0.73	1.26534e-05	0.73	1.26534e-05	0.73	1.26534e-05	0.73	1.26534e-05	0.73	1.26534e-05	0.73	1.26534e-05	0.73	1.26534e-05	0.73	1.26534e-05	0.73
									0.736035		100	0.73		1.26534e-05	0.73	1.26534e-05	0.73	1.26534e-05	0.73	1.26534e-05	0.73	1.26534e-05	0.73	1.26534e-05	0.73	1.26534e-05	0.73	1.26534e-05	0.73	1.26534e-05	0.73	1.26534e-05	0.73	1.26534e-05	0.73	1.26534e-05	0.73	1.26534e-05	0.73	1.26534e-05	0.73	1.26534e-05	0.73	1.26534e-05	0.73	1.26534e-05	0.73	1.26534e-05	0.73
									0.737188		105	0.73		1.26534e-05	0.73	1.26534e-05	0.73	1.26534e-05	0.73	1.26534e-05	0.73	1.26534e-05	0.73	1.26534e-05	0.73	1.26534e-05	0.73	1.26534e-05	0.73	1.26534e-05	0.73	1.26534e-05	0.73	1.26534e-05	0.73	1.26534e-05	0.73	1.26534e-05	0.73	1.26534e-05	0.73	1.26534e-05	0.73	1.26534e-05	0.73	1.26534e-05	0.73	1.26534e-05	0.73
									0.736024		110	0.73		1.26534e-05	0.73	1.26534e-05	0.73	1.26534e-05	0.73	1.26534e-05	0.73	1.26534e-05	0.73	1.26534e-05	0.73	1.26534e-05	0.73	1.26534e-05	0.73	1.26534e-05	0.73	1.26534e-05	0.73	1.26534e-05	0.73	1.26534e-05	0.73	1.26534e-05	0.73	1.26534e-05	0.73	1.26534e-05	0.73	1.26534e-05	0.73	1.26534e-05	0.73	1.26534e-05	0.73
									0.735813		115	0.73		1.26534e-05	0.73	1.26534e-05	0.73	1.26534e-05	0.73	1.26534e-05	0.73	1.26534e-05	0.73	1.26534e-05	0.73	1.26534e-05	0.73	1.26534e-05	0.73	1.26534e-05	0.73	1.26534e-05	0.73	1.26534e-05	0.73	1.26534e-05	0.73	1.26534e-05	0.73	1.26534e-05	0.73	1.26534e-05	0.73	1.26534e-05	0.73	1.26534e-05	0.73	1.26534e-05	0.73
									0.728808		120	0.73		1.26534e-05	0.73	1.26534e-05	0.73	1.26534e-05	0.73	1.26534e-05	0.73	1.26534e-05	0.73	1.26534e-05	0.73	1.26534e-05	0.73	1.26534e-05	0.73	1.26534e-05	0.73	1.26534e-05	0.73	1.26534e-05	0.73	1.26534e-05	0.73	1.26534e-05	0.73	1.26534e-05	0.73	1.26534e-05	0.73	1.26534e-05	0.73	1.26534e-05	0.73	1.26534e-05	0.73
									0.731396		125	0.73		1.26534e-05	0.73	1.26534e-05	0.73	1.26534e-05	0.73	1.26534e-05	0.73	1.26534e-05	0.73	1.26534e-05	0.73	1.26534e-05	0.73	1.26534e-05	0.73	1.26534e-05	0.73	1.26534e-05	0.73	1.26534e-05	0.73	1.26534e-05	0.73	1.26534e-05	0.73	1.26534e-05	0.73	1.26534e-05	0.73	1.26534e-05	0.73	1.26534e-05	0.730001	1.26534e-05	0.730001
									0.734777		130	0.73		1.26534e-05	0.73	1.26534e-05	0.73	1.26534e-05	0.73	1.26534e-05	0.73	1.26534e-05	0.73	1.26534e-05	0.73	1.26534e-05	0.73	1.26534e-05	0.73	1.26534e-05	0.73	1.26534e-05	0.73	1.26534e-05	0.73	1.26534e-05	0.73	1.26534e-05	0.730001	1.26533e-05	0.730001	1.26533e-05	0.730002	1.26533e-05	0.730003	1.26533e-05	0.730005	1.26533e-05	0.730007
									0.732146		135	0.73		1.26534e-05	0.73	1.26534e-05	0.73	1.26534e-05	0.73	1.26534e-05	0.73	1.26534e-05	0.73	1.26534e-05	0.73	1.26534e-05	0.73	1.26534e-05	0.73	1.26534e-05	0.730001	1.26533e-05	0.730002	1.26533e-05	0.730003	1.26533e-05	0.730005	1.26533e-05	0.730008	1.26533e-05	0.730013	1.26533e-05	0.730018	1.26533e-05	0.730025	1.26532e-05	0.730034	1.26532e-05	0.730044
									0.737086		140	0.73		1.26534e-05	0.73	1.26534e-05	0.73	1.26534e-05	0.73	1.26534e-05	0.73	1.26534e-05	0.73	1.26534e-05	0.730001	1.26533e-05	0.730003	1.26533e-05	0.730006	1.26533e-05	0.730012	1.26533e-05	0.730021	1.26533e-05	0.730033	1.26532e-05	0.730048	1.26531e-05	0.730068	1.2653e-05	0.730091	1.26529e-05	0.730119	1.26528e-05	0.730151	1.26527e-05	0.730187	1.26525e-05	0.730227
									0.736303		145	0.73		1.26534e-05	0.73	1.26534e-05	0.73	1.26534e-05	0.73	1.26534e-05	0.730002	1.26533e-05	0.730009	1.26533e-05	0.730024	1.26532e-05	0.730048	1.26531e-05	0.730083	1.2653e-05	0.730129	1.26528e-05	0.730186	1.26525e-05	0.730253	1.26522e-05	0.73033	1.26518e-05	0.730416	1.26514e-05	0.730509	1.2651e-05	0.730609	1.26505e-05	0.730716	1.265e-05	0.730826	1.26495e-05	0.730941
									0.735871		150	0.73		1.26534e-05	0.73	1.26534e-05	0.73	1.26534e-05	0.730027	1.26532e-05	0.730093	1.26529e-05	0.730199	1.26524e-05	0.730343	1.26518e-05	0.730518	1.2651e-05	0.730718	1.265e-05	0.730938	1.2649e-05	0.73117	1.26479e-05	0.731412	1.26468e-05	0.731658	1.26457e-05	0.731905	1.26446e-05	0.732152	1.26434e-05	0.732395	1.26423e-05	0.732635	1.26412e-05	0.732869	1.26402e-05	0.733097
									0.738052		155	0.73		1.26534e-05	0.73	1.26534e-05	0.73033	1.26518e-05	0.730857	1.26494e-05	0.731481	1.26465e-05	0.732141	1.26435e-05	0.7328	1.26405e-05	0.733435	1.26376e-05	0.734034	1.26349e-05	0.734591	1.26324e-05	0.735105	1.26301e-05	0.735578	1.2628e-05	0.736012	1.2626e-05	0.73641	1.26243e-05	0.736775	1.26226e-05	0.737111	1.26211e-05	0.737421	1.26198e-05	0.737709	1.26185e-05	0.737977
									0.744379		160	0.73		1.26534e-05	0.734036	1.26349e-05	0.737094	1.26212e-05	0.739326	1.26114e-05	0.74096	1.26044e-05	0.74216	1.25992e-05	0.743044	1.25955e-05	0.7437	1.25927e-05	0.744192	1.25906e-05	0.744564	1.25891e-05	0.74485	1.25879e-05	0.745075	1.25869e-05	0.745256	1.25862e-05	0.745406	1.25855e-05	0.745535	1.2585e-05	0.745648	1.25845e-05	0.745751	1.25841e-05	0.745847	1.25837e-05	0.745939
									0.752923		165	0.78		1.24571e-05	0.775964	1.24706e-05	0.771524	1.24858e-05	0.768047	1.24981e-05	0.765312	1.25079e-05	0.763151	1.25159e-05	0.761436	1.25222e-05	0.76007	1.25273e-05	0.758979	1.25315e-05	0.758104	1.25348e-05	0.757402	1.25375e-05	0.756836	1.25397e-05	0.75638	1.25414e-05	0.756013	1.25429e-05	0.755718	1.2544e-05	0.755481	1.25449e-05	0.755291	1.25457e-05	0.755141	1.25462e-05	0.755023
									0.762886		170	0.78	0.763	1.24571e-05	0.763	1.25164e-05	0.763	1.25164e-05	0.763	1.25164e-05	0.763	1.25164e-05	0.763	1.25164e-05	0.763	1.25164e-05	0.763	1.25164e-05	0.763	1.25164e-05	0.763	1.25164e-05	0.763	1.25164e-05	0.763	1.25164e-05	0.763	1.25164e-05	0.763	1.25164e-05	0.763	1.25164e-05	0.763	1.25164e-05	0.763	1.25164e-05	0.763	1.25164e-05	0.763
									0.756799		175
												Time 0		Time (s)	72000	Time (s)	144000	Time (s)	216000	Time (s)	288000	Time (s)	360000	Time (s)	432000	Time (s)	504000	Time (s)	576000	Time (s)	648000	Time (s)	720000	Time (s)	792000	Time (s)	864000	Time (s)	936000	Time (s)	1008000	Time (s)	1080000	Time (s)	1152000	Time (s)	1224000	Time (s)	1296000
Ol10_25/03/17														days	0.833333	days	1.66667	days	2.5	days	3.33333	days	4.16667	days	5	days	5.83333	days	6.66667	days	7.5	days	8.33333	days	9.16667	days	10	days	10.8333	days	11.6667	days	12.5	days	13.3333	days	14.1667	days	15
T (◦K)	fO2 (bars)	D0 (m2*s-1)	E (J*mol-1)	(P-10^5)* ∆V	R (J*mol-1*K-1)	D//001 (μm2*s-1)	dx (μm)	dt (s)	Measured profile	Stability Condition	μm	Initial profile (C0)	boundary	DFeMg	C	DFeMg	C	DFeMg	C	DFeMg	C	DFeMg	C	DFeMg	C	DFeMg	C	DFeMg	C	DFeMg	C	DFeMg	C	DFeMg	C	DFeMg	C	DFeMg	C	DFeMg	C	DFeMg	C	DFeMg	C	DFeMg	C	DFeMg	C
1381	5.24807e-10	6.16595e-10	201000	979.3	8.3144	8.58627e-05	3	72000	0.750183	0.400692	0	0.755	0.755	6.18284e-05	0.755	6.18284e-05	0.755	6.18284e-05	0.755	6.18284e-05	0.755	6.18284e-05	0.755	6.18284e-05	0.755	6.18284e-05	0.755	6.18284e-05	0.755	6.18284e-05	0.755	6.18284e-05	0.755	6.18284e-05	0.755	6.18284e-05	0.755	6.18284e-05	0.755	6.18284e-05	0.755	6.18284e-05	0.755	6.18284e-05	0.755	6.18284e-05	0.755	6.18284e-05	0.755
									0.753636		3	0.755		6.18284e-05	0.755	6.18284e-05	0.755	6.18284e-05	0.755	6.18284e-05	0.755	6.18284e-05	0.755	6.18284e-05	0.755	6.18284e-05	0.755	6.18284e-05	0.755	6.18284e-05	0.755	6.18284e-05	0.755	6.18284e-05	0.755	6.18284e-05	0.755	6.18284e-05	0.755	6.18284e-05	0.755	6.18284e-05	0.755	6.18284e-05	0.755	6.18284e-05	0.755	6.18284e-05	0.755
Db (//100)	α	cos		slogfO2	0.25				0.755039		6	0.755		6.18284e-05	0.755	6.18284e-05	0.755	6.18284e-05	0.755	6.18284e-05	0.755	6.18284e-05	0.755	6.18284e-05	0.755	6.18284e-05	0.755	6.18284e-05	0.755	6.18284e-05	0.755	6.18284e-05	0.755	6.18284e-05	0.755	6.18284e-05	0.755	6.18284e-05	0.755	6.18284e-05	0.755	6.18284e-05	0.755	6.18284e-05	0.755	6.18284e-05	0.755	6.18284e-05	0.755
1.43104e-05	135	-0.707107		sT(°K)	10				0.755625		9	0.755		6.18284e-05	0.755	6.18284e-05	0.755	6.18284e-05	0.755	6.18284e-05	0.755	6.18284e-05	0.755	6.18284e-05	0.755	6.18284e-05	0.755	6.18284e-05	0.755	6.18284e-05	0.755	6.18284e-05	0.755	6.18284e-05	0.755	6.18284e-05	0.755	6.18284e-05	0.755	6.18284e-05	0.755	6.18284e-05	0.755	6.18284e-05	0.755	6.18284e-05	0.755	6.18284e-05	0.755
Da (//010)	γ								0.756273		12	0.755		6.18284e-05	0.755	6.18284e-05	0.755	6.18284e-05	0.755	6.18284e-05	0.755	6.18284e-05	0.755	6.18284e-05	0.755	6.18284e-05	0.755	6.18284e-05	0.755	6.18284e-05	0.755	6.18284e-05	0.755	6.18284e-05	0.755	6.18284e-05	0.755	6.18284e-05	0.755	6.18284e-05	0.755	6.18284e-05	0.755	6.18284e-05	0.755	6.18284e-05	0.755	6.18284e-05	0.755
1.43104e-05	90	6.12574e-17							0.756069		15	0.755		6.18284e-05	0.755	6.18284e-05	0.755	6.18284e-05	0.755	6.18284e-05	0.755	6.18284e-05	0.755	6.18284e-05	0.755	6.18284e-05	0.755	6.18284e-05	0.755	6.18284e-05	0.755	6.18284e-05	0.755	6.18284e-05	0.755	6.18284e-05	0.755	6.18284e-05	0.755	6.18284e-05	0.755	6.18284e-05	0.755	6.18284e-05	0.755	6.18283e-05	0.755	6.18283e-05	0.755002
Dc (//001)	β			slogD	0.133431				0.757808		18	0.755		6.18284e-05	0.755	6.18284e-05	0.755	6.18284e-05	0.755	6.18284e-05	0.755	6.18284e-05	0.755	6.18284e-05	0.755	6.18284e-05	0.755	6.18284e-05	0.755	6.18284e-05	0.755	6.18284e-05	0.755	6.18284e-05	0.755	6.18284e-05	0.755	6.18284e-05	0.755	6.18284e-05	0.755	6.18284e-05	0.755001	6.18282e-05	0.755001	6.18282e-05	0.755003	6.18273e-05	0.755003
8.58627e-05	45	0.707107		sD	2.63849e-05				0.755904		21	0.755		6.18284e-05	0.755	6.18284e-05	0.755	6.18284e-05	0.755	6.18284e-05	0.755	6.18284e-05	0.755	6.18284e-05	0.755	6.18284e-05	0.755	6.18284e-05	0.755	6.18284e-05	0.755	6.18284e-05	0.755	6.18284e-05	0.755	6.18284e-05	0.755	6.18284e-05	0.755	6.18284e-05	0.755001	6.18279e-05	0.755001	6.18279e-05	0.755005	6.18263e-05	0.755006	6.18262e-05	0.755014
					951376	(s)			0.755121		24	0.755		6.18284e-05	0.755	6.18284e-05	0.755	6.18284e-05	0.755	6.18284e-05	0.755	6.18284e-05	0.755	6.18284e-05	0.755	6.18284e-05	0.755	6.18284e-05	0.755	6.18284e-05	0.755	6.18284e-05	0.755	6.18284e-05	0.755	6.18284e-05	0.755	6.18284e-05	0.755003	6.18274e-05	0.755003	6.18274e-05	0.75501	6.18245e-05	0.755011	6.18243e-05	0.755026	6.18187e-05	0.755027
Dtrav		Days		st	11.0113	days			0.758314		27	0.755		6.18284e-05	0.755	6.18284e-05	0.755	6.18284e-05	0.755	6.18284e-05	0.755	6.18284e-05	0.755	6.18284e-05	0.755	6.18284e-05	0.755	6.18284e-05	0.755	6.18284e-05	0.755	6.18284e-05	0.755	6.18284e-05	0.755	6.18284e-05	0.755005	6.18265e-05	0.755005	6.18264e-05	0.75502	6.18209e-05	0.75502	6.18207e-05	0.755046	6.1811e-05	0.755048	6.18102e-05	0.755085
5.00866e-05		35.8333							0.759735		30	0.755		6.18284e-05	0.755	6.18284e-05	0.755	6.18284e-05	0.755	6.18284e-05	0.755	6.18284e-05	0.755	6.18284e-05	0.755	6.18284e-05	0.755	6.18284e-05	0.755	6.18284e-05	0.755	6.18284e-05	0.755	6.18284e-05	0.75501	6.18245e-05	0.75501	6.18245e-05	0.755037	6.18143e-05	0.755038	6.1814e-05	0.755082	6.17973e-05	0.755086	6.1796e-05	0.755145	6.17738e-05	0.755152
									0.757554		33	0.755		6.18284e-05	0.755	6.18284e-05	0.755	6.18284e-05	0.755	6.18284e-05	0.755	6.18284e-05	0.755	6.18284e-05	0.755	6.18284e-05	0.755	6.18284e-05	0.755	6.18284e-05	0.755	6.18284e-05	0.755021	6.18204e-05	0.755021	6.18206e-05	0.75507	6.18019e-05	0.755071	6.18015e-05	0.755146	6.17733e-05	0.755151	6.17714e-05	0.755245	6.17361e-05	0.755256	6.17318e-05	0.755362
									0.76146		36	0.755		6.18284e-05	0.755	6.18284e-05	0.755	6.18284e-05	0.755	6.18284e-05	0.755	6.18284e-05	0.755	6.18284e-05	0.755	6.18284e-05	0.755	6.18284e-05	0.755	6.18284e-05	0.755043	6.18122e-05	0.755042	6.18127e-05	0.755131	6.17789e-05	0.755132	6.17785e-05	0.755256	6.17316e-05	0.755264	6.17287e-05	0.75541	6.16739e-05	0.755427	6.16674e-05	0.755583	6.16088e-05	0.755611
									0.762164		39	0.755		6.18284e-05	0.755	6.18284e-05	0.755	6.18284e-05	0.755	6.18284e-05	0.755	6.18284e-05	0.755	6.18284e-05	0.755	6.18284e-05	0.755	6.18284e-05	0.755087	6.17957e-05	0.755083	6.1797e-05	0.755243	6.17366e-05	0.755244	6.17364e-05	0.755446	6.16601e-05	0.755458	6.16558e-05	0.755678	6.15729e-05	0.755704	6.15632e-05	0.755926	6.14796e-05	0.755967	6.14645e-05	0.756183
									0.764438		42	0.755		6.18284e-05	0.755	6.18284e-05	0.755	6.18284e-05	0.755	6.18284e-05	0.755	6.18284e-05	0.755	6.18284e-05	0.755	6.18284e-05	0.755175	6.17622e-05	0.755166	6.17656e-05	0.755448	6.16595e-05	0.755446	6.16602e-05	0.755768	6.15391e-05	0.755784	6.1533e-05	0.756108	6.14114e-05	0.756146	6.13975e-05	0.756453	6.12823e-05	0.75651	6.1261e-05	0.756795	6.11548e-05	0.756867
									0.760796		45	0.755		6.18284e-05	0.755	6.18284e-05	0.755	6.18284e-05	0.755	6.18284e-05	0.755	6.18284e-05	0.755	6.18284e-05	0.755355	6.16944e-05	0.755332	6.1703e-05	0.755819	6.15201e-05	0.75581	6.15234e-05	0.756306	6.13373e-05	0.756327	6.13294e-05	0.756787	6.11578e-05	0.756838	6.11386e-05	0.757247	6.09863e-05	0.757323	6.09579e-05	0.757683	6.08246e-05	0.757777	6.07896e-05	0.758092
									0.767017		48	0.755		6.18284e-05	0.755	6.18284e-05	0.755	6.18284e-05	0.755	6.18284e-05	0.755	6.18284e-05	0.755721	6.15566e-05	0.755665	6.15779e-05	0.756483	6.12713e-05	0.756456	6.12814e-05	0.757192	6.10068e-05	0.757214	6.09985e-05	0.757837	6.07676e-05	0.757902	6.07435e-05	0.758419	6.05522e-05	0.758515	6.0517e-05	0.758946	6.03583e-05	0.759061	6.03161e-05	0.759423	6.01833e-05	0.759548
									0.765625		51	0.755		6.18284e-05	0.755	6.18284e-05	0.755	6.18284e-05	0.755	6.18284e-05	0.756472	6.12754e-05	0.75633	6.13283e-05	0.757659	6.08335e-05	0.757585	6.08607e-05	0.758623	6.04772e-05	0.758632	6.04737e-05	0.759427	6.01817e-05	0.759496	6.01564e-05	0.760111	5.99317e-05	0.760217	5.98931e-05	0.760702	5.97169e-05	0.760828	5.96712e-05	0.761217	5.953e-05	0.761352	5.94813e-05	0.761672
									0.771097		54	0.755		6.18284e-05	0.755	6.18284e-05	0.755	6.18284e-05	0.758031	6.06956e-05	0.757664	6.08316e-05	0.759716	6.00762e-05	0.759522	6.01468e-05	0.760885	5.96506e-05	0.760839	5.96671e-05	0.761775	5.93286e-05	0.761818	5.93131e-05	0.762488	5.90724e-05	0.762578	5.90399e-05	0.763076	5.8862e-05	0.763189	5.88214e-05	0.763571	5.86852e-05	0.763694	5.86417e-05	0.763996	5.85342e-05	0.76412
									0.766477		57	0.755		6.18284e-05	0.755	6.18284e-05	0.76137	5.94747e-05	0.760338	5.98492e-05	0.763259	5.87966e-05	0.762755	5.89768e-05	0.764357	5.84064e-05	0.764153	5.84787e-05	0.765126	5.81347e-05	0.765074	5.8153e-05	0.765711	5.79292e-05	0.765734	5.7921e-05	0.766176	5.77664e-05	0.766235	5.77456e-05	0.766557	5.76334e-05	0.766632	5.76071e-05	0.766876	5.75223e-05	0.766957	5.74942e-05	0.767148
									0.774726		60	0.755		6.18284e-05	0.769024	5.67804e-05	0.765682	5.79394e-05	0.76921	5.67167e-05	0.767911	5.71635e-05	0.769456	5.66325e-05	0.768877	5.6831e-05	0.769684	5.65547e-05	0.769411	5.66478e-05	0.76988	5.6488e-05	0.769752	5.65316e-05	0.770045	5.64318e-05	0.769989	5.64507e-05	0.770184	5.63844e-05	0.770166	5.63906e-05	0.770302	5.63442e-05	0.770304	5.63437e-05	0.770404	5.63097e-05	0.770415
									0.774218		63	0.79		5.00866e-05	0.775976	5.44537e-05	0.778567	5.36146e-05	0.775449	5.46261e-05	0.776361	5.43279e-05	0.775065	5.47523e-05	0.775425	5.46339e-05	0.774766	5.48506e-05	0.774909	5.48036e-05	0.77453	5.49283e-05	0.774579	5.49124e-05	0.774342	5.49907e-05	0.774347	5.49889e-05	0.774187	5.50416e-05	0.774173	5.50465e-05	0.774059	5.5084e-05	0.774036	5.50917e-05	0.773952	5.51196e-05	0.773926
									0.768718		66	0.79		5.00866e-05	0.79	5.00866e-05	0.784381	5.17858e-05	0.784224	5.18342e-05	0.782016	5.25207e-05	0.78176	5.26012e-05	0.780625	5.29589e-05	0.780358	5.30435e-05	0.779677	5.32596e-05	0.779433	5.33375e-05	0.77898	5.34821e-05	0.778766	5.35508e-05	0.778441	5.36549e-05	0.778256	5.37146e-05	0.77801	5.37938e-05	0.777849	5.38455e-05	0.777655	5.39082e-05	0.777516	5.39531e-05	0.777358
									0.775695		69	0.79		5.00866e-05	0.79	5.00866e-05	0.79	5.00866e-05	0.787748	5.07595e-05	0.787219	5.09192e-05	0.785857	5.13331e-05	0.785323	5.14961e-05	0.784445	5.1766e-05	0.783981	5.19091e-05	0.783366	5.20997e-05	0.782975	5.22212e-05	0.782516	5.23644e-05	0.782186	5.24674e-05	0.781827	5.25801e-05	0.781548	5.26678e-05	0.781257	5.27594e-05	0.781019	5.28344e-05	0.780778	5.29104e-05	0.780574
									0.777725		72	0.79		5.00866e-05	0.79	5.00866e-05	0.79	5.00866e-05	0.79	5.00866e-05	0.789098	5.0355e-05	0.788703	5.04731e-05	0.787929	5.07051e-05	0.787467	5.08445e-05	0.786853	5.10302e-05	0.786416	5.11626e-05	0.785922	5.13132e-05	0.785533	5.14319e-05	0.785126	5.15567e-05	0.784786	5.1661e-05	0.784445	5.1766e-05	0.78415	5.1857e-05	0.783861	5.19463e-05	0.783606	5.20253e-05	0.78336
									0.783623		75	0.79		5.00866e-05	0.79	5.00866e-05	0.79	5.00866e-05	0.79	5.00866e-05	0.79	5.00866e-05	0.789638	5.01939e-05	0.789408	5.02626e-05	0.788993	5.03864e-05	0.788675	5.04813e-05	0.788278	5.06002e-05	0.787946	5.07001e-05	0.787585	5.08087e-05	0.787269	5.09043e-05	0.786947	5.10015e-05	0.786659	5.10889e-05	0.786376	5.11748e-05	0.786119	5.12529e-05	0.785872	5.13282e-05	0.785647
									0.783189		78	0.79		5.00866e-05	0.79	5.00866e-05	0.79	5.00866e-05	0.79	5.00866e-05	0.79	5.00866e-05	0.79	5.00866e-05	0.789855	5.01295e-05	0.789734	5.01656e-05	0.78952	5.02292e-05	0.789325	5.02871e-05	0.789088	5.03578e-05	0.788868	5.04235e-05	0.788633	5.04938e-05	0.788415	5.05593e-05	0.788195	5.06252e-05	0.787991	5.06866e-05	0.787792	5.07464e-05	0.787607	5.08021e-05	0.787431
									0.786496		81	0.79		5.00866e-05	0.79	5.00866e-05	0.79	5.00866e-05	0.79	5.00866e-05	0.79	5.00866e-05	0.79	5.00866e-05	0.79	5.00866e-05	0.789942	5.01038e-05	0.789882	5.01216e-05	0.789784	5.01507e-05	0.789687	5.01796e-05	0.789572	5.02137e-05	0.789461	5.02468e-05	0.789344	5.02815e-05	0.789233	5.03146e-05	0.789123	5.03476e-05	0.789018	5.03787e-05	0.788917	5.04088e-05	0.788823
									0.789632		84	0.79	0.79	5.00866e-05	0.79	5.00866e-05	0.79	5.00866e-05	0.79	5.00866e-05	0.79	5.00866e-05	0.79	5.00866e-05	0.79	5.00866e-05	0.79	5.00866e-05	0.79	5.00866e-05	0.79	5.00866e-05	0.79	5.00866e-05	0.79	5.00866e-05	0.79	5.00866e-05	0.79	5.00866e-05	0.79	5.00866e-05	0.79	5.00866e-05	0.79	5.00866e-05	0.79	5.00866e-05	0.79
									0.786392		87
									0.780761		90
									0.783167		93
									0.772833		96
									0.746058		99
									0.698522		102
												Time 0		Time (s)	10800	Time (s)	21600	Time (s)	32400	Time (s)	43200	Time (s)	54000	Time (s)	64800	Time (s)	75600	Time (s)	86400	Time (s)	97200	Time (s)	108000	Time (s)	118800	Time (s)	129600	Time (s)	140400	Time (s)	151200	Time (s)	162000	Time (s)	172800	Time (s)	183600	Time (s)	194400
Ol10_25/03/17														days	0.125	days	0.25	days	0.375	days	0.5	days	0.625	days	0.75	days	0.875	days	1	days	1.125	days	1.25	days	1.375	days	1.5	days	1.625	days	1.75	days	1.875	days	2	days	2.125	days	2.25
T (◦K)	fO2 (bars)	D0 (m2*s-1)	E (J*mol-1)	(P-10^5)* ∆V	R (J*mol-1*K-1)	D//001 (μm2*s-1)	dx (μm)	dt (s)	Measured profile	Stability Condition	μm	Initial profile (C0)	boundary	DFeMg	C	DFeMg	C	DFeMg	C	DFeMg	C	DFeMg	C	DFeMg	C	DFeMg	C	DFeMg	C	DFeMg	C	DFeMg	C	DFeMg	C	DFeMg	C	DFeMg	C	DFeMg	C	DFeMg	C	DFeMg	C	DFeMg	C	DFeMg	C
1381	5.24807e-10	6.16595e-10	201000	979.3	8.3144	0.000159884	3	10800	0.750183	0.111919	0	0.755	0.755	6.79968e-05	0.755	6.79968e-05	0.755	6.79968e-05	0.755	6.79968e-05	0.755	6.79968e-05	0.755	6.79968e-05	0.755	6.79968e-05	0.755	6.79968e-05	0.755	6.79968e-05	0.755	6.79968e-05	0.755	6.79968e-05	0.755	6.79968e-05	0.755	6.79968e-05	0.755	6.79968e-05	0.755	6.79968e-05	0.755	6.79968e-05	0.755	6.79968e-05	0.755	6.79968e-05	0.755
									0.753636		3	0.755025		6.79875e-05	0.755025	6.79873e-05	0.755026	6.79871e-05	0.755026	6.79868e-05	0.755027	6.79866e-05	0.755028	6.79864e-05	0.755028	6.79862e-05	0.755029	6.79861e-05	0.755029	6.79859e-05	0.75503	6.79857e-05	0.75503	6.79855e-05	0.755031	6.79853e-05	0.755031	6.79851e-05	0.755032	6.79849e-05	0.755032	6.79847e-05	0.755033	6.79845e-05	0.755033	6.79843e-05	0.755034	6.79841e-05	0.755034
Db (//100)	α	cos		slogfO2	0.25				0.755039		6	0.755057		6.79753e-05	0.755058	6.7975e-05	0.755059	6.79747e-05	0.75506	6.79744e-05	0.75506	6.7974e-05	0.755061	6.79736e-05	0.755062	6.79733e-05	0.755063	6.79729e-05	0.755065	6.79725e-05	0.755066	6.79721e-05	0.755067	6.79717e-05	0.755068	6.79713e-05	0.755069	6.79708e-05	0.75507	6.79704e-05	0.755071	6.797e-05	0.755072	6.79696e-05	0.755073	6.79692e-05	0.755074	6.79687e-05	0.755076
2.66473e-05	135	-0.707107		sT(°K)	10				0.755625		9	0.755098		6.79598e-05	0.7551	6.7959e-05	0.755102	6.79583e-05	0.755104	6.79576e-05	0.755106	6.79569e-05	0.755108	6.79562e-05	0.755109	6.79555e-05	0.755111	6.79548e-05	0.755113	6.79542e-05	0.755115	6.79535e-05	0.755117	6.79529e-05	0.755118	6.79522e-05	0.75512	6.79515e-05	0.755122	6.79508e-05	0.755124	6.79502e-05	0.755125	6.79495e-05	0.755127	6.79488e-05	0.755129	6.79481e-05	0.755131
Da (//010)	γ								0.756273		12	0.755165		6.79344e-05	0.755167	6.79338e-05	0.755169	6.79331e-05	0.755171	6.79322e-05	0.755173	6.79314e-05	0.755176	6.79305e-05	0.755178	6.79296e-05	0.755181	6.79287e-05	0.755183	6.79277e-05	0.755186	6.79268e-05	0.755188	6.79258e-05	0.755191	6.79249e-05	0.755193	6.79239e-05	0.755196	6.79229e-05	0.755198	6.79219e-05	0.755201	6.79209e-05	0.755204	6.79199e-05	0.755206	6.79189e-05	0.755209
2.66473e-05	90	6.12574e-17							0.756069		15	0.755254		6.79011e-05	0.755258	6.78995e-05	0.755262	6.78979e-05	0.755266	6.78965e-05	0.75527	6.78951e-05	0.755273	6.78937e-05	0.755277	6.78923e-05	0.755281	6.7891e-05	0.755284	6.78897e-05	0.755288	6.78883e-05	0.755291	6.7887e-05	0.755295	6.78856e-05	0.755298	6.78843e-05	0.755302	6.78829e-05	0.755306	6.78816e-05	0.755309	6.78802e-05	0.755313	6.78788e-05	0.755316	6.78774e-05	0.75532
Dc (//001)	β			slogD	0.133431				0.757808		18	0.755395		6.78478e-05	0.755399	6.78465e-05	0.755402	6.7845e-05	0.755407	6.78435e-05	0.755411	6.78419e-05	0.755415	6.78402e-05	0.75542	6.78385e-05	0.755424	6.78368e-05	0.755429	6.78351e-05	0.755434	6.78333e-05	0.755438	6.78316e-05	0.755443	6.78298e-05	0.755448	6.7828e-05	0.755452	6.78262e-05	0.755457	6.78244e-05	0.755462	6.78226e-05	0.755467	6.78208e-05	0.755472	6.7819e-05	0.755476
0.000159884	45	0.707107		sD	4.9131e-05				0.755904		21	0.755579		6.77785e-05	0.755587	6.77757e-05	0.755593	6.77732e-05	0.7556	6.77707e-05	0.755606	6.77683e-05	0.755613	6.77659e-05	0.755619	6.77636e-05	0.755625	6.77613e-05	0.755631	6.7759e-05	0.755637	6.77567e-05	0.755643	6.77544e-05	0.755649	6.77521e-05	0.755656	6.77498e-05	0.755662	6.77475e-05	0.755668	6.77452e-05	0.755674	6.77429e-05	0.75568	6.77406e-05	0.755686	6.77383e-05	0.755692
					59737.6	(s)			0.755121		24	0.755853		6.76757e-05	0.755859	6.76734e-05	0.755866	6.76709e-05	0.755872	6.76684e-05	0.755879	6.76657e-05	0.755887	6.7663e-05	0.755894	6.76602e-05	0.755901	6.76574e-05	0.755909	6.76546e-05	0.755916	6.76518e-05	0.755924	6.7649e-05	0.755932	6.76461e-05	0.755939	6.76433e-05	0.755947	6.76405e-05	0.755954	6.76376e-05	0.755962	6.76347e-05	0.75597	6.76319e-05	0.755977	6.7629e-05	0.755985
Dtrav		Days		st	0.691407	days			0.758314		27	0.756202		6.75448e-05	0.756213	6.75408e-05	0.756223	6.75369e-05	0.756233	6.75332e-05	0.756242	6.75296e-05	0.756252	6.7526e-05	0.756261	6.75225e-05	0.756271	6.7519e-05	0.75628	6.75155e-05	0.756289	6.75121e-05	0.756299	6.75086e-05	0.756308	6.75051e-05	0.756317	6.75017e-05	0.756326	6.74982e-05	0.756335	6.74948e-05	0.756345	6.74913e-05	0.756354	6.74879e-05	0.756363	6.74845e-05	0.756372
9.32655e-05		2.25							0.759735		30	0.756684		6.73644e-05	0.756694	6.73609e-05	0.756704	6.73572e-05	0.756714	6.73534e-05	0.756724	6.73495e-05	0.756735	6.73456e-05	0.756745	6.73416e-05	0.756756	6.73376e-05	0.756767	6.73336e-05	0.756778	6.73296e-05	0.756788	6.73255e-05	0.756799	6.73215e-05	0.75681	6.73175e-05	0.756821	6.73134e-05	0.756832	6.73094e-05	0.756842	6.73054e-05	0.756853	6.73014e-05	0.756864	6.72974e-05	0.756875
									0.757554		33	0.757285		6.71407e-05	0.757299	6.71355e-05	0.757312	6.71304e-05	0.757326	6.71255e-05	0.757339	6.71207e-05	0.757352	6.71159e-05	0.757364	6.71112e-05	0.757377	6.71065e-05	0.757389	6.71019e-05	0.757402	6.70972e-05	0.757414	6.70926e-05	0.757427	6.7088e-05	0.757439	6.70834e-05	0.757451	6.70788e-05	0.757464	6.70742e-05	0.757476	6.70697e-05	0.757488	6.70651e-05	0.757501	6.70605e-05	0.757513
									0.76146		36	0.758063		6.68522e-05	0.758076	6.68475e-05	0.758089	6.68426e-05	0.758102	6.68377e-05	0.758116	6.68327e-05	0.758129	6.68277e-05	0.758143	6.68227e-05	0.758157	6.68176e-05	0.75817	6.68126e-05	0.758184	6.68075e-05	0.758198	6.68024e-05	0.758211	6.67974e-05	0.758225	6.67923e-05	0.758239	6.67873e-05	0.758252	6.67823e-05	0.758266	6.67773e-05	0.758279	6.67723e-05	0.758293	6.67673e-05	0.758306
									0.762164		39	0.759004		6.65054e-05	0.75902	6.64994e-05	0.759036	6.64936e-05	0.759052	6.64879e-05	0.759067	6.64823e-05	0.759082	6.64767e-05	0.759097	6.64712e-05	0.759112	6.64657e-05	0.759127	6.64602e-05	0.759142	6.64548e-05	0.759157	6.64494e-05	0.759171	6.6444e-05	0.759186	6.64386e-05	0.7592	6.64333e-05	0.759215	6.64279e-05	0.759229	6.64226e-05	0.759244	6.64173e-05	0.759258	6.6412e-05	0.759273
									0.764438		42	0.760156		6.60839e-05	0.76017	6.60786e-05	0.760185	6.60731e-05	0.7602	6.60676e-05	0.760216	6.60621e-05	0.760231	6.60566e-05	0.760246	6.6051e-05	0.760261	6.60455e-05	0.760277	6.60399e-05	0.760292	6.60344e-05	0.760307	6.60289e-05	0.760322	6.60234e-05	0.760337	6.60179e-05	0.760352	6.60124e-05	0.760367	6.6007e-05	0.760382	6.60015e-05	0.760397	6.59961e-05	0.760412	6.59907e-05	0.760427
									0.760796		45	0.761503		6.55953e-05	0.761519	6.55894e-05	0.761535	6.55836e-05	0.761551	6.55779e-05	0.761566	6.55723e-05	0.761582	6.55667e-05	0.761597	6.55611e-05	0.761613	6.55556e-05	0.761628	6.55501e-05	0.761643	6.55447e-05	0.761658	6.55392e-05	0.761673	6.55338e-05	0.761688	6.55284e-05	0.761703	6.5523e-05	0.761718	6.55177e-05	0.761733	6.55124e-05	0.761747	6.55071e-05	0.761762	6.55018e-05	0.761777
									0.767017		48	0.76307		6.50323e-05	0.763085	6.50272e-05	0.763099	6.50221e-05	0.763113	6.5017e-05	0.763128	6.50119e-05	0.763142	6.50067e-05	0.763156	6.50016e-05	0.763171	6.49965e-05	0.763185	6.49914e-05	0.763199	6.49863e-05	0.763213	6.49812e-05	0.763228	6.49762e-05	0.763242	6.49711e-05	0.763256	6.49661e-05	0.76327	6.49611e-05	0.763284	6.49562e-05	0.763298	6.49512e-05	0.763311	6.49463e-05	0.763325
									0.765625		51	0.764837		6.44052e-05	0.76485	6.44004e-05	0.764864	6.43957e-05	0.764877	6.43911e-05	0.76489	6.43864e-05	0.764903	6.43818e-05	0.764916	6.43773e-05	0.764929	6.43727e-05	0.764942	6.43682e-05	0.764954	6.43637e-05	0.764967	6.43592e-05	0.76498	6.43548e-05	0.764992	6.43503e-05	0.765005	6.43459e-05	0.765017	6.43415e-05	0.76503	6.43371e-05	0.765042	6.43327e-05	0.765055	6.43283e-05	0.765067
									0.771097		54	0.766799		6.37174e-05	0.76681	6.37137e-05	0.76682	6.371e-05	0.766831	6.37063e-05	0.766842	6.37026e-05	0.766852	6.36989e-05	0.766863	6.36952e-05	0.766874	6.36915e-05	0.766884	6.36878e-05	0.766895	6.36842e-05	0.766905	6.36805e-05	0.766916	6.36769e-05	0.766926	6.36732e-05	0.766937	6.36696e-05	0.766947	6.3666e-05	0.766957	6.36624e-05	0.766968	6.36588e-05	0.766978	6.36553e-05	0.766988
									0.766477		57	0.768925		6.29829e-05	0.768933	6.29801e-05	0.768941	6.29773e-05	0.768949	6.29746e-05	0.768957	6.29718e-05	0.768965	6.29691e-05	0.768973	6.29664e-05	0.768981	6.29637e-05	0.768989	6.2961e-05	0.768996	6.29583e-05	0.769004	6.29556e-05	0.769012	6.2953e-05	0.76902	6.29503e-05	0.769028	6.29477e-05	0.769035	6.2945e-05	0.769043	6.29424e-05	0.769051	6.29397e-05	0.769058	6.29371e-05	0.769066
									0.774726		60	0.771186		6.22134e-05	0.77119	6.22118e-05	0.771195	6.22102e-05	0.7712	6.22086e-05	0.771204	6.2207e-05	0.771209	6.22054e-05	0.771214	6.22038e-05	0.771219	6.22022e-05	0.771224	6.22005e-05	0.771228	6.21989e-05	0.771233	6.21973e-05	0.771238	6.21957e-05	0.771243	6.21941e-05	0.771248	6.21924e-05	0.771252	6.21908e-05	0.771257	6.21892e-05	0.771262	6.21875e-05	0.771267	6.21859e-05	0.771272
									0.774218		63	0.773539		6.14251e-05	0.77354	6.14245e-05	0.773542	6.1424e-05	0.773544	6.14235e-05	0.773545	6.14229e-05	0.773547	6.14224e-05	0.773549	6.14218e-05	0.77355	6.14213e-05	0.773552	6.14207e-05	0.773554	6.14201e-05	0.773556	6.14195e-05	0.773557	6.14189e-05	0.773559	6.14183e-05	0.773561	6.14177e-05	0.773563	6.1417e-05	0.773565	6.14164e-05	0.773567	6.14157e-05	0.773569	6.14151e-05	0.773571
									0.768718		66	0.775945		6.06323e-05	0.775943	6.06328e-05	0.775942	6.06332e-05	0.77594	6.06337e-05	0.775939	6.06341e-05	0.775938	6.06344e-05	0.775937	6.06348e-05	0.775936	6.06351e-05	0.775935	6.06355e-05	0.775934	6.06358e-05	0.775933	6.06361e-05	0.775932	6.06364e-05	0.775931	6.06366e-05	0.775931	6.06369e-05	0.77593	6.06371e-05	0.775929	6.06374e-05	0.775928	6.06376e-05	0.775928	6.06378e-05	0.775927
									0.775695		69	0.778362		5.98488e-05	0.778359	5.985e-05	0.778355	5.98511e-05	0.778352	5.98522e-05	0.778348	5.98533e-05	0.778345	5.98544e-05	0.778342	5.98554e-05	0.778338	5.98564e-05	0.778335	5.98575e-05	0.778332	5.98584e-05	0.778329	5.98594e-05	0.778326	5.98603e-05	0.778323	5.98613e-05	0.778321	5.98622e-05	0.778318	5.98631e-05	0.778315	5.9864e-05	0.778312	5.98649e-05	0.778309	5.98658e-05	0.778307
									0.777725		72	0.78076		5.90844e-05	0.780756	5.9086e-05	0.780751	5.90875e-05	0.780746	5.9089e-05	0.780741	5.90904e-05	0.780737	5.90919e-05	0.780732	5.90933e-05	0.780728	5.90947e-05	0.780723	5.90961e-05	0.780719	5.90975e-05	0.780715	5.90989e-05	0.78071	5.91002e-05	0.780706	5.91017e-05	0.780701	5.91031e-05	0.780697	5.91045e-05	0.780692	5.9106e-05	0.780687	5.91075e-05	0.780682	5.91091e-05	0.780677
									0.783623		75	0.783119		5.83447e-05	0.783114	5.83463e-05	0.78311	5.83478e-05	0.783105	5.83493e-05	0.7831	5.83508e-05	0.783095	5.83524e-05	0.78309	5.83539e-05	0.783085	5.83555e-05	0.783079	5.83572e-05	0.783074	5.8359e-05	0.783067	5.83609e-05	0.783061	5.83629e-05	0.783054	5.83651e-05	0.783047	5.83674e-05	0.783039	5.83698e-05	0.783031	5.83723e-05	0.783022	5.83749e-05	0.783013	5.83777e-05	0.783004
									0.783189		78	0.785435		5.76302e-05	0.785431	5.76315e-05	0.785427	5.76327e-05	0.785423	5.76341e-05	0.785417	5.76359e-05	0.78541	5.7638e-05	0.785402	5.76405e-05	0.785392	5.76435e-05	0.785381	5.76469e-05	0.785369	5.76506e-05	0.785355	5.76548e-05	0.785341	5.76592e-05	0.785325	5.76639e-05	0.785309	5.76689e-05	0.785292	5.76741e-05	0.785274	5.76796e-05	0.785256	5.76852e-05	0.785237	5.7691e-05	0.785218
									0.786496		81	0.78772		5.69365e-05	0.787718	5.69371e-05	0.787705	5.69409e-05	0.787685	5.69469e-05	0.78766	5.69546e-05	0.787631	5.69634e-05	0.787599	5.69731e-05	0.787565	5.69833e-05	0.787529	5.69939e-05	0.787493	5.70048e-05	0.787457	5.70158e-05	0.78742	5.70269e-05	0.787384	5.70379e-05	0.787347	5.7049e-05	0.78731	5.70601e-05	0.787274	5.70711e-05	0.787237	5.70821e-05	0.787201	5.70932e-05	0.787164
									0.789632		84	0.79		5.6255e-05	0.789846	5.63006e-05	0.789713	5.63403e-05	0.789596	5.63751e-05	0.789492	5.64059e-05	0.789399	5.64337e-05	0.789314	5.64589e-05	0.789237	5.64819e-05	0.789165	5.65032e-05	0.789099	5.65231e-05	0.789036	5.65418e-05	0.788976	5.65596e-05	0.788919	5.65768e-05	0.788863	5.65935e-05	0.788808	5.661e-05	0.788752	5.66265e-05	0.788697	5.66432e-05	0.78864	5.66603e-05	0.788581
									0.786392		87	0.79		5.6255e-05	0.79	5.6255e-05	0.78999	5.62581e-05	0.789972	5.62634e-05	0.789948	5.62704e-05	0.789921	5.62785e-05	0.78989	5.62876e-05	0.789857	5.62974e-05	0.789821	5.63081e-05	0.789781	5.63199e-05	0.789738	5.63329e-05	0.789688	5.63475e-05	0.789632	5.63642e-05	0.789568	5.63832e-05	0.789495	5.64049e-05	0.789412	5.64296e-05	0.789318	5.64577e-05	0.789212	5.64893e-05	0.789093
									0.780761		90	0.79		5.6255e-05	0.79	5.6255e-05	0.79	5.6255e-05	0.789999	5.62552e-05	0.789997	5.62557e-05	0.789991	5.62576e-05	0.789975	5.62624e-05	0.789944	5.62717e-05	0.789892	5.62871e-05	0.789815	5.63099e-05	0.789709	5.63413e-05	0.789572	5.63821e-05	0.789401	5.64329e-05	0.789197	5.64939e-05	0.788957	5.65653e-05	0.788684	5.6647e-05	0.788379	5.67385e-05	0.788042	5.68395e-05	0.787677
									0.783167		93	0.79		5.6255e-05	0.79	5.6255e-05	0.79	5.6255e-05	0.79	5.6255e-05	0.789951	5.62694e-05	0.789823	5.63075e-05	0.789597	5.63747e-05	0.789266	5.64731e-05	0.788831	5.6603e-05	0.788297	5.6763e-05	0.787673	5.69507e-05	0.78697	5.71631e-05	0.786199	5.7397e-05	0.785374	5.76491e-05	0.784504	5.79163e-05	0.7836	5.81955e-05	0.782673	5.84839e-05	0.781729	5.87792e-05	0.780777
									0.772833		96	0.79		5.6255e-05	0.79	5.6255e-05	0.79	5.6255e-05	0.789283	5.64682e-05	0.788022	5.68455e-05	0.786375	5.73437e-05	0.784472	5.7926e-05	0.782421	5.85625e-05	0.780303	5.92293e-05	0.778177	5.99083e-05	0.776087	6.05857e-05	0.77406	6.12522e-05	0.772113	6.19011e-05	0.770256	6.25283e-05	0.768492	6.31314e-05	0.766822	6.37094e-05	0.765243	6.4262e-05	0.763751	6.47897e-05	0.762342
									0.746058		99	0.79		5.6255e-05	0.79	5.6255e-05	0.779927	5.93485e-05	0.771699	6.20402e-05	0.764984	6.43533e-05	0.75949	6.63271e-05	0.754972	6.80075e-05	0.751227	6.94405e-05	0.748093	7.06686e-05	0.745442	7.17284e-05	0.743174	7.26507e-05	0.741211	7.34605e-05	0.739495	7.41778e-05	0.737978	7.48187e-05	0.736626	7.53959e-05	0.73541	7.59195e-05	0.734308	7.63975e-05	0.733305	7.68363e-05	0.732385
									0.698522		102	0.79	0.7	5.6255e-05	0.7	9.32655e-05	0.7	9.32655e-05	0.7	9.32655e-05	0.7	9.32655e-05	0.7	9.32655e-05	0.7	9.32655e-05	0.7	9.32655e-05	0.7	9.32655e-05	0.7	9.32655e-05	0.7	9.32655e-05	0.7	9.32655e-05	0.7	9.32655e-05	0.7	9.32655e-05	0.7	9.32655e-05	0.7	9.32655e-05	0.7	9.32655e-05	0.7	9.32655e-05	0.7
												Time 0		Time (s)	162000	Time (s)	324000	Time (s)	486000	Time (s)	648000	Time (s)	810000	Time (s)	972000	Time (s)	1134000	Time (s)	1296000	Time (s)	1458000	Time (s)	1620000	Time (s)	1782000	Time (s)	1944000	Time (s)	2106000	Time (s)	2268000	Time (s)	2430000	Time (s)	2592000	Time (s)	2754000	Time (s)	2916000
Ol12_25/03/17														days	1.875	days	3.75	days	5.625	days	7.5	days	9.375	days	11.25	days	13.125	days	15	days	16.875	days	18.75	days	20.625	days	22.5	days	24.375	days	26.25	days	28.125	days	30	days	31.875	days	33.75
T (◦K)	fO2 (bars)	D0 (m2*s-1)	E (J*mol-1)	(P-10^5)* ∆V	R (J*mol-1*K-1)	D//001 (μm2*s-1)	dx (μm)	dt (s)	Measured profile	Stability Condition	μm	Initial profile (C0)	boundary	DFeMg	C	DFeMg	C	DFeMg	C	DFeMg	C	DFeMg	C	DFeMg	C	DFeMg	C	DFeMg	C	DFeMg	C	DFeMg	C	DFeMg	C	DFeMg	C	DFeMg	C	DFeMg	C	DFeMg	C	DFeMg	C	DFeMg	C	DFeMg	C
1381	5.24807e-10	6.16595e-10	201000	979.3	8.3144	9.20035e-05	3	162000	0.746433	0.276011	0	0.745	0.745	2.66473e-05	0.745	2.66473e-05	0.745	2.66473e-05	0.745	2.66473e-05	0.745	2.66473e-05	0.745	2.66473e-05	0.745	2.66473e-05	0.745	2.66473e-05	0.745	2.66473e-05	0.745	2.66473e-05	0.745	2.66473e-05	0.745	2.66473e-05	0.745	2.66473e-05	0.745	2.66473e-05	0.745	2.66473e-05	0.745	2.66473e-05	0.745	2.66473e-05	0.745	2.66473e-05	0.745
									0.750436		3	0.745		2.66473e-05	0.745	2.66473e-05	0.745	2.66473e-05	0.745	2.66473e-05	0.745	2.66473e-05	0.745	2.66473e-05	0.745	2.66473e-05	0.745	2.66473e-05	0.745	2.66473e-05	0.745	2.66473e-05	0.745	2.66473e-05	0.745	2.66473e-05	0.745	2.66473e-05	0.745	2.66473e-05	0.745	2.66473e-05	0.745	2.66473e-05	0.745	2.66473e-05	0.745	2.66473e-05	0.745
Db (//100)	α	cos		slogfO2	0.25				0.74746		6	0.745		2.66473e-05	0.745	2.66473e-05	0.745	2.66473e-05	0.745	2.66473e-05	0.745	2.66473e-05	0.745	2.66473e-05	0.745	2.66473e-05	0.745	2.66473e-05	0.745	2.66473e-05	0.745	2.66473e-05	0.745	2.66473e-05	0.745	2.66473e-05	0.745	2.66473e-05	0.745	2.66473e-05	0.745	2.66473e-05	0.745	2.66473e-05	0.745	2.66473e-05	0.745	2.66473e-05	0.745
1.53339e-05	90	6.12574e-17		sT(°K)	10				0.749643		9	0.745		2.66473e-05	0.745	2.66473e-05	0.745	2.66473e-05	0.745	2.66473e-05	0.745	2.66473e-05	0.745	2.66473e-05	0.745	2.66473e-05	0.745	2.66473e-05	0.745	2.66473e-05	0.745	2.66473e-05	0.745	2.66473e-05	0.745	2.66473e-05	0.745	2.66473e-05	0.745	2.66473e-05	0.745	2.66473e-05	0.745	2.66473e-05	0.745	2.66473e-05	0.745	2.66473e-05	0.745
Da (//010)	γ								0.747371		12	0.745		2.66473e-05	0.745	2.66473e-05	0.745	2.66473e-05	0.745	2.66473e-05	0.745	2.66473e-05	0.745	2.66473e-05	0.745	2.66473e-05	0.745	2.66473e-05	0.745	2.66473e-05	0.745	2.66473e-05	0.745	2.66473e-05	0.745	2.66473e-05	0.745	2.66473e-05	0.745	2.66473e-05	0.745	2.66473e-05	0.745	2.66473e-05	0.745	2.66473e-05	0.745	2.66473e-05	0.745
1.53339e-05	0	1							0.750386		15	0.745		2.66473e-05	0.745	2.66473e-05	0.745	2.66473e-05	0.745	2.66473e-05	0.745	2.66473e-05	0.745	2.66473e-05	0.745	2.66473e-05	0.745	2.66473e-05	0.745	2.66473e-05	0.745	2.66473e-05	0.745	2.66473e-05	0.745	2.66473e-05	0.745	2.66473e-05	0.745	2.66473e-05	0.745	2.66473e-05	0.745	2.66473e-05	0.745	2.66473e-05	0.745	2.66473e-05	0.745
Dc (//001)	β			slogD	0.133431				0.747942		18	0.745		2.66473e-05	0.745	2.66473e-05	0.745	2.66473e-05	0.745	2.66473e-05	0.745	2.66473e-05	0.745	2.66473e-05	0.745	2.66473e-05	0.745	2.66473e-05	0.745	2.66473e-05	0.745	2.66473e-05	0.745	2.66473e-05	0.745	2.66473e-05	0.745	2.66473e-05	0.745	2.66473e-05	0.745	2.66473e-05	0.745	2.66473e-05	0.745	2.66473e-05	0.745	2.66473e-05	0.745001
9.20035e-05	90	6.12574e-17		sD	2.82719e-05				0.746948		21	0.745		2.66473e-05	0.745	2.66473e-05	0.745	2.66473e-05	0.745	2.66473e-05	0.745	2.66473e-05	0.745	2.66473e-05	0.745	2.66473e-05	0.745	2.66473e-05	0.745	2.66473e-05	0.745	2.66473e-05	0.745	2.66473e-05	0.745	2.66473e-05	0.745	2.66473e-05	0.745	2.66473e-05	0.745	2.66473e-05	0.745001	2.66473e-05	0.745001	2.66473e-05	0.745003	2.66473e-05	0.745003
					896063	(s)			0.749402		24	0.745		2.66473e-05	0.745	2.66473e-05	0.745	2.66473e-05	0.745	2.66473e-05	0.745	2.66473e-05	0.745	2.66473e-05	0.745	2.66473e-05	0.745	2.66473e-05	0.745	2.66473e-05	0.745	2.66473e-05	0.745	2.66473e-05	0.745	2.66473e-05	0.745	2.66473e-05	0.745	2.66473e-05	0.745001	2.66473e-05	0.745001	2.66473e-05	0.745005	2.66473e-05	0.745006	2.66473e-05	0.745014
Dtrav		Days		st	10.3711	days			0.745108		27	0.745		2.66473e-05	0.745	2.66473e-05	0.745	2.66473e-05	0.745	2.66473e-05	0.745	2.66473e-05	0.745	2.66473e-05	0.745	2.66473e-05	0.745	2.66473e-05	0.745	2.66473e-05	0.745	2.66473e-05	0.745	2.66473e-05	0.745	2.66473e-05	0.745	2.66473e-05	0.745002	2.66473e-05	0.745003	2.66473e-05	0.74501	2.66473e-05	0.745011	2.66473e-05	0.745026	2.66473e-05	0.745027
1.53339e-05		33.75							0.749861		30	0.745		2.66473e-05	0.745	2.66473e-05	0.745	2.66473e-05	0.745	2.66473e-05	0.745	2.66473e-05	0.745	2.66473e-05	0.745	2.66473e-05	0.745	2.66473e-05	0.745	2.66473e-05	0.745	2.66473e-05	0.745	2.66473e-05	0.745	2.66473e-05	0.745005	2.66473e-05	0.745005	2.66473e-05	0.74502	2.66473e-05	0.745021	2.66473e-05	0.745047	2.66473e-05	0.745049	2.66473e-05	0.745088
									0.74502		33	0.745		2.66473e-05	0.745	2.66473e-05	0.745	2.66473e-05	0.745	2.66473e-05	0.745	2.66473e-05	0.745	2.66473e-05	0.745	2.66473e-05	0.745	2.66473e-05	0.745	2.66473e-05	0.745	2.66473e-05	0.745	2.66473e-05	0.745011	2.66473e-05	0.74501	2.66473e-05	0.745039	2.66473e-05	0.745039	2.66473e-05	0.745086	2.66473e-05	0.745088	2.66473e-05	0.745153	2.66473e-05	0.745157
									0.744815		36	0.745		2.66473e-05	0.745	2.66473e-05	0.745	2.66473e-05	0.745	2.66473e-05	0.745	2.66473e-05	0.745	2.66473e-05	0.745	2.66473e-05	0.745	2.66473e-05	0.745	2.66473e-05	0.745	2.66473e-05	0.745023	2.66473e-05	0.745021	2.66473e-05	0.745075	2.66473e-05	0.745072	2.66473e-05	0.745157	2.66473e-05	0.745155	2.66473e-05	0.745263	2.66473e-05	0.745264	2.66473e-05	0.74539
									0.74663		39	0.745		2.66473e-05	0.745	2.66473e-05	0.745	2.66473e-05	0.745	2.66473e-05	0.745	2.66473e-05	0.745	2.66473e-05	0.745	2.66473e-05	0.745	2.66473e-05	0.745	2.66473e-05	0.745047	2.66473e-05	0.745042	2.66473e-05	0.745144	2.66473e-05	0.745134	2.66473e-05	0.745282	2.66473e-05	0.74527	2.66473e-05	0.74545	2.66473e-05	0.745441	2.66473e-05	0.745638	2.66473e-05	0.745635
									0.746353		42	0.745		2.66473e-05	0.745	2.66473e-05	0.745	2.66473e-05	0.745	2.66473e-05	0.745	2.66473e-05	0.745	2.66473e-05	0.745	2.66473e-05	0.745	2.66473e-05	0.745098	2.66473e-05	0.745083	2.66473e-05	0.745275	2.66473e-05	0.745246	2.66473e-05	0.745501	2.66473e-05	0.745468	2.66473e-05	0.745757	2.66473e-05	0.745726	2.66473e-05	0.746029	2.66473e-05	0.746006	2.66473e-05	0.746309
									0.753105		45	0.745		2.66473e-05	0.745	2.66473e-05	0.745	2.66473e-05	0.745	2.66473e-05	0.745	2.66473e-05	0.745	2.66473e-05	0.745	2.66473e-05	0.745204	2.66473e-05	0.745165	2.66473e-05	0.745518	2.66473e-05	0.745449	2.66473e-05	0.74588	2.66473e-05	0.745798	2.66473e-05	0.746257	2.66473e-05	0.746179	2.66473e-05	0.746635	2.66473e-05	0.74657	2.66473e-05	0.747006	2.66473e-05	0.746961
									0.745831		48	0.745		2.66473e-05	0.745	2.66473e-05	0.745	2.66473e-05	0.745	2.66473e-05	0.745	2.66473e-05	0.745	2.66473e-05	0.745426	2.66473e-05	0.745326	2.66473e-05	0.745969	2.66473e-05	0.745808	2.66473e-05	0.746522	2.66473e-05	0.746343	2.66473e-05	0.747052	2.66473e-05	0.746884	2.66473e-05	0.74755	2.66473e-05	0.747409	2.66473e-05	0.748019	2.66473e-05	0.747911	2.66473e-05	0.748462
									0.748282		51	0.745		2.66473e-05	0.745	2.66473e-05	0.745	2.66473e-05	0.745	2.66473e-05	0.745	2.66473e-05	0.745889	2.66473e-05	0.745643	2.66473e-05	0.746788	2.66473e-05	0.746438	2.66473e-05	0.747587	2.66473e-05	0.747223	2.66473e-05	0.748284	2.66473e-05	0.747955	2.66473e-05	0.7489	2.66473e-05	0.748626	2.66473e-05	0.749455	2.66473e-05	0.749243	2.66473e-05	0.749965	2.66473e-05	0.749813
									0.749416		54	0.745		2.66473e-05	0.745	2.66473e-05	0.745	2.66473e-05	0.745	2.66473e-05	0.746853	2.66473e-05	0.746266	2.66473e-05	0.748246	2.66473e-05	0.747521	2.66473e-05	0.749303	2.66473e-05	0.748607	2.66473e-05	0.750136	2.66473e-05	0.749538	2.66473e-05	0.750829	2.66473e-05	0.750346	2.66473e-05	0.75143	2.66473e-05	0.75106	2.66473e-05	0.751972	2.66473e-05	0.751701	2.66473e-05	0.752471
									0.757809		57	0.745		2.66473e-05	0.745	2.66473e-05	0.745	2.66473e-05	0.748862	2.66473e-05	0.747481	2.66473e-05	0.750772	2.66473e-05	0.749337	2.66473e-05	0.751969	2.66473e-05	0.750717	2.66473e-05	0.752815	2.66473e-05	0.751802	2.66473e-05	0.753482	2.66473e-05	0.752696	2.66473e-05	0.754052	2.66473e-05	0.753462	2.66473e-05	0.754565	2.66473e-05	0.754137	2.66473e-05	0.755042	2.66473e-05	0.754742
									0.754602		60	0.745		2.66473e-05	0.745	2.66473e-05	0.753052	2.66473e-05	0.749845	2.66473e-05	0.754972	2.66473e-05	0.752286	2.66473e-05	0.755914	2.66473e-05	0.753807	2.66473e-05	0.756506	2.66473e-05	0.75491	2.66473e-05	0.756971	2.66473e-05	0.755788	2.66473e-05	0.757391	2.66473e-05	0.756529	2.66473e-05	0.757794	2.66473e-05	0.757177	2.66473e-05	0.75819	2.66473e-05	0.757757	2.66473e-05	0.758579
									0.76112		63	0.745		2.66473e-05	0.761788	2.66473e-05	0.754419	2.66473e-05	0.761516	2.66473e-05	0.756862	2.66473e-05	0.761364	2.66473e-05	0.7581	2.66473e-05	0.761273	2.66473e-05	0.758967	2.66473e-05	0.761302	2.66473e-05	0.759674	2.66473e-05	0.761435	2.66473e-05	0.760288	2.66473e-05	0.761644	2.66473e-05	0.760839	2.66473e-05	0.7619	2.66473e-05	0.761341	2.66473e-05	0.762185	2.66473e-05	0.761804
									0.765972		66	0.78		2.66473e-05	0.763212	2.66473e-05	0.770581	2.66473e-05	0.763484	2.66473e-05	0.768138	2.66473e-05	0.763636	2.66473e-05	0.7669	2.66473e-05	0.763932	2.66473e-05	0.766295	2.66473e-05	0.7643	2.66473e-05	0.766049	2.66473e-05	0.764691	2.66473e-05	0.766012	2.66473e-05	0.765081	2.66473e-05	0.766096	2.66473e-05	0.765459	2.66473e-05	0.766252	2.66473e-05	0.765818	2.66473e-05	0.766449
									0.770398		69	0.78		2.66473e-05	0.78	2.66473e-05	0.771948	2.66473e-05	0.775155	2.66473e-05	0.770028	2.66473e-05	0.772714	2.66473e-05	0.769512	2.66473e-05	0.771518	2.66473e-05	0.769463	2.66473e-05	0.770945	2.66473e-05	0.769593	2.66473e-05	0.7707	2.66473e-05	0.769795	2.66473e-05	0.770634	2.66473e-05	0.770024	2.66473e-05	0.770671	2.66473e-05	0.770259	2.66473e-05	0.770766	2.66473e-05	0.77049
									0.774878		72	0.78		2.66473e-05	0.78	2.66473e-05	0.78	2.66473e-05	0.776138	2.66473e-05	0.777519	2.66473e-05	0.775116	2.66473e-05	0.776307	2.66473e-05	0.774819	2.66473e-05	0.775721	2.66473e-05	0.774772	2.66473e-05	0.775444	2.66473e-05	0.774823	2.66473e-05	0.775328	2.66473e-05	0.774915	2.66473e-05	0.775301	2.66473e-05	0.775024	2.66473e-05	0.775323	2.66473e-05	0.775137	2.66473e-05	0.775373
									0.776602		75	0.78	0.78	2.66473e-05	0.78	2.66473e-05	0.78	2.66473e-05	0.78	2.66473e-05	0.78	2.66473e-05	0.78	2.66473e-05	0.78	2.66473e-05	0.78	2.66473e-05	0.78	2.66473e-05	0.78	2.66473e-05	0.78	2.66473e-05	0.78	2.66473e-05	0.78	2.66473e-05	0.78	2.66473e-05	0.78	2.66473e-05	0.78	2.66473e-05	0.78	2.66473e-05	0.78	2.66473e-05	0.78
									0.770445		78
									0.760777		81
									0.736852		84
												Time 0		Time (s)	36000	Time (s)	72000	Time (s)	108000	Time (s)	144000	Time (s)	180000	Time (s)	216000	Time (s)	252000	Time (s)	288000	Time (s)	324000	Time (s)	360000	Time (s)	396000	Time (s)	432000	Time (s)	468000	Time (s)	504000	Time (s)	540000	Time (s)	576000	Time (s)	612000	Time (s)	648000
Ol13_25/03/17														days	0.416667	days	0.833333	days	1.25	days	1.66667	days	2.08333	days	2.5	days	2.91667	days	3.33333	days	3.75	days	4.16667	days	4.58333	days	5	days	5.41667	days	5.83333	days	6.25	days	6.66667	days	7.08333	days	7.5
T (◦K)	fO2 (bars)	D0 (m2*s-1)	E (J*mol-1)	(P-10^5)* ∆V	R (J*mol-1*K-1)	D//001 (μm2*s-1)	dx (μm)	dt (s)	Measured profile	Stability Condition	μm	Initial profile (C0)	boundary	DFeMg	C	DFeMg	C	DFeMg	C	DFeMg	C	DFeMg	C	DFeMg	C	DFeMg	C	DFeMg	C	DFeMg	C	DFeMg	C	DFeMg	C	DFeMg	C	DFeMg	C	DFeMg	C	DFeMg	C	DFeMg	C	DFeMg	C	DFeMg	C
1436	3.23594e-09	6.16595e-10	201000	2729.3	8.3144	0.000242335	4	36000	0.802105	0.0950174	0	0.8	0.8	4.17855e-05	0.8	4.17855e-05	0.8	4.17855e-05	0.8	4.17855e-05	0.8	4.17855e-05	0.8	4.17855e-05	0.8	4.17855e-05	0.8	4.17855e-05	0.8	4.17855e-05	0.8	4.17855e-05	0.8	4.17855e-05	0.8	4.17855e-05	0.8	4.17855e-05	0.8	4.17855e-05	0.8	4.17855e-05	0.8	4.17855e-05	0.8	4.17855e-05	0.8	4.17855e-05	0.8
									0.799498		4	0.8		4.17855e-05	0.8	4.17855e-05	0.8	4.17855e-05	0.8	4.17855e-05	0.8	4.17855e-05	0.8	4.17855e-05	0.8	4.17855e-05	0.8	4.17855e-05	0.8	4.17855e-05	0.8	4.17855e-05	0.8	4.17855e-05	0.8	4.17855e-05	0.8	4.17855e-05	0.8	4.17855e-05	0.8	4.17855e-05	0.8	4.17855e-05	0.8	4.17855e-05	0.8	4.17855e-05	0.8
Db (//100)	α	cos		slogfO2	0.25				0.799194		8	0.8		4.17855e-05	0.8	4.17855e-05	0.8	4.17855e-05	0.8	4.17855e-05	0.8	4.17855e-05	0.8	4.17855e-05	0.8	4.17855e-05	0.8	4.17855e-05	0.8	4.17855e-05	0.8	4.17855e-05	0.8	4.17855e-05	0.8	4.17855e-05	0.8	4.17855e-05	0.8	4.17855e-05	0.8	4.17855e-05	0.8	4.17855e-05	0.8	4.17855e-05	0.8	4.17855e-05	0.8
4.03891e-05	60	0.5		sT(°K)	10				0.802852		12	0.8		4.17855e-05	0.8	4.17855e-05	0.8	4.17855e-05	0.8	4.17855e-05	0.8	4.17855e-05	0.8	4.17855e-05	0.8	4.17855e-05	0.8	4.17855e-05	0.8	4.17855e-05	0.8	4.17855e-05	0.8	4.17855e-05	0.8	4.17855e-05	0.8	4.17855e-05	0.8	4.17855e-05	0.8	4.17855e-05	0.8	4.17855e-05	0.8	4.17855e-05	0.8	4.17855e-05	0.8
Da (//010)	γ								0.801002		16	0.8		4.17855e-05	0.8	4.17855e-05	0.8	4.17855e-05	0.8	4.17855e-05	0.8	4.17855e-05	0.8	4.17855e-05	0.8	4.17855e-05	0.8	4.17855e-05	0.8	4.17855e-05	0.8	4.17855e-05	0.8	4.17855e-05	0.8	4.17855e-05	0.8	4.17855e-05	0.8	4.17855e-05	0.8	4.17855e-05	0.8	4.17855e-05	0.8	4.17855e-05	0.8	4.17855e-05	0.8
4.03891e-05	30	0.866025							0.799365		20	0.8		4.17855e-05	0.8	4.17855e-05	0.8	4.17855e-05	0.8	4.17855e-05	0.8	4.17855e-05	0.8	4.17855e-05	0.8	4.17855e-05	0.8	4.17855e-05	0.8	4.17855e-05	0.8	4.17855e-05	0.8	4.17855e-05	0.8	4.17855e-05	0.8	4.17855e-05	0.8	4.17855e-05	0.8	4.17855e-05	0.8	4.17855e-05	0.8	4.17855e-05	0.8	4.17855e-05	0.8
Dc (//001)	β			slogD	0.124419				0.799973		24	0.8		4.17855e-05	0.8	4.17855e-05	0.8	4.17855e-05	0.8	4.17855e-05	0.8	4.17855e-05	0.8	4.17855e-05	0.8	4.17855e-05	0.8	4.17855e-05	0.8	4.17855e-05	0.8	4.17855e-05	0.8	4.17855e-05	0.8	4.17855e-05	0.8	4.17855e-05	0.8	4.17855e-05	0.8	4.17855e-05	0.8	4.17855e-05	0.8	4.17855e-05	0.8	4.17855e-05	0.8
0.000242335	95	-0.0871557		sD	6.94379e-05				0.800073		28	0.8		4.17855e-05	0.8	4.17855e-05	0.8	4.17855e-05	0.8	4.17855e-05	0.8	4.17855e-05	0.8	4.17855e-05	0.8	4.17855e-05	0.8	4.17855e-05	0.8	4.17855e-05	0.8	4.17855e-05	0.8	4.17855e-05	0.8	4.17855e-05	0.8	4.17855e-05	0.8	4.17855e-05	0.8	4.17855e-05	0.8	4.17855e-05	0.8	4.17855e-05	0.8	4.17855e-05	0.8
					185676	(s)			0.803241		32	0.8		4.17855e-05	0.8	4.17855e-05	0.8	4.17855e-05	0.8	4.17855e-05	0.8	4.17855e-05	0.8	4.17855e-05	0.8	4.17855e-05	0.8	4.17855e-05	0.8	4.17855e-05	0.8	4.17855e-05	0.8	4.17855e-05	0.8	4.17855e-05	0.8	4.17855e-05	0.8	4.17855e-05	0.8	4.17855e-05	0.8	4.17855e-05	0.8	4.17855e-05	0.8	4.17855e-05	0.8
Dtrav		Days		st	2.14903	days			0.803559		36	0.8		4.17855e-05	0.8	4.17855e-05	0.8	4.17855e-05	0.8	4.17855e-05	0.8	4.17855e-05	0.8	4.17855e-05	0.8	4.17855e-05	0.8	4.17855e-05	0.8	4.17855e-05	0.8	4.17855e-05	0.8	4.17855e-05	0.8	4.17855e-05	0.8	4.17855e-05	0.8	4.17855e-05	0.8	4.17855e-05	0.8	4.17855e-05	0.8	4.17855e-05	0.8	4.17855e-05	0.8
4.22299e-05		7.5							0.795653		40	0.8		4.17855e-05	0.8	4.17855e-05	0.8	4.17855e-05	0.8	4.17855e-05	0.8	4.17855e-05	0.8	4.17855e-05	0.8	4.17855e-05	0.8	4.17855e-05	0.8	4.17855e-05	0.8	4.17855e-05	0.8	4.17855e-05	0.8	4.17855e-05	0.8	4.17855e-05	0.8	4.17855e-05	0.8	4.17855e-05	0.8	4.17855e-05	0.8	4.17855e-05	0.8	4.17855e-05	0.8
									0.800518		44	0.8		4.17855e-05	0.8	4.17855e-05	0.8	4.17855e-05	0.8	4.17855e-05	0.8	4.17855e-05	0.8	4.17855e-05	0.8	4.17855e-05	0.8	4.17855e-05	0.8	4.17855e-05	0.8	4.17855e-05	0.8	4.17855e-05	0.8	4.17855e-05	0.8	4.17855e-05	0.8	4.17855e-05	0.8	4.17855e-05	0.8	4.17855e-05	0.8	4.17855e-05	0.8	4.17855e-05	0.8
									0.799076		48	0.8		4.17855e-05	0.8	4.17855e-05	0.8	4.17855e-05	0.8	4.17855e-05	0.8	4.17855e-05	0.8	4.17855e-05	0.8	4.17855e-05	0.8	4.17855e-05	0.8	4.17855e-05	0.8	4.17855e-05	0.8	4.17855e-05	0.8	4.17855e-05	0.8	4.17855e-05	0.8	4.17855e-05	0.8	4.17855e-05	0.8	4.17855e-05	0.8	4.17855e-05	0.8	4.17855e-05	0.8
									0.800324		52	0.8		4.17855e-05	0.8	4.17855e-05	0.8	4.17855e-05	0.8	4.17855e-05	0.8	4.17855e-05	0.8	4.17855e-05	0.8	4.17855e-05	0.8	4.17855e-05	0.8	4.17855e-05	0.8	4.17855e-05	0.8	4.17855e-05	0.8	4.17855e-05	0.8	4.17855e-05	0.8	4.17855e-05	0.8	4.17855e-05	0.8	4.17855e-05	0.8	4.17855e-05	0.8	4.17855e-05	0.8
									0.801124		56	0.8		4.17855e-05	0.8	4.17855e-05	0.8	4.17855e-05	0.8	4.17855e-05	0.8	4.17855e-05	0.8	4.17855e-05	0.8	4.17855e-05	0.8	4.17855e-05	0.8	4.17855e-05	0.8	4.17855e-05	0.8	4.17855e-05	0.8	4.17855e-05	0.8	4.17855e-05	0.8	4.17855e-05	0.8	4.17855e-05	0.8	4.17855e-05	0.8	4.17855e-05	0.8	4.17855e-05	0.8
									0.80073		60	0.8		4.17855e-05	0.8	4.17855e-05	0.8	4.17855e-05	0.8	4.17855e-05	0.8	4.17855e-05	0.8	4.17855e-05	0.8	4.17855e-05	0.8	4.17855e-05	0.8	4.17855e-05	0.8	4.17855e-05	0.8	4.17855e-05	0.8	4.17855e-05	0.8	4.17855e-05	0.8	4.17855e-05	0.8	4.17855e-05	0.8	4.17855e-05	0.8	4.17855e-05	0.8	4.17855e-05	0.8
									0.797472		64	0.8		4.17855e-05	0.8	4.17855e-05	0.8	4.17855e-05	0.8	4.17855e-05	0.8	4.17855e-05	0.8	4.17855e-05	0.8	4.17855e-05	0.8	4.17855e-05	0.8	4.17855e-05	0.8	4.17855e-05	0.8	4.17855e-05	0.8	4.17855e-05	0.8	4.17855e-05	0.8	4.17855e-05	0.8	4.17855e-05	0.8	4.17855e-05	0.8	4.17855e-05	0.8	4.17855e-05	0.8
									0.797359		68	0.8		4.17855e-05	0.8	4.17855e-05	0.8	4.17855e-05	0.8	4.17855e-05	0.8	4.17855e-05	0.8	4.17855e-05	0.8	4.17855e-05	0.8	4.17855e-05	0.8	4.17855e-05	0.8	4.17855e-05	0.8	4.17855e-05	0.8	4.17855e-05	0.8	4.17855e-05	0.8	4.17855e-05	0.8	4.17855e-05	0.8	4.17855e-05	0.8	4.17855e-05	0.8	4.17855e-05	0.8
									0.801533		72	0.8		4.17855e-05	0.8	4.17855e-05	0.8	4.17855e-05	0.8	4.17855e-05	0.8	4.17855e-05	0.8	4.17855e-05	0.8	4.17855e-05	0.8	4.17855e-05	0.8	4.17855e-05	0.8	4.17855e-05	0.8	4.17855e-05	0.8	4.17855e-05	0.8	4.17855e-05	0.8	4.17855e-05	0.8	4.17855e-05	0.8	4.17855e-05	0.8	4.17855e-05	0.8	4.17855e-05	0.8
									0.802847		76	0.8		4.17855e-05	0.8	4.17855e-05	0.8	4.17855e-05	0.8	4.17855e-05	0.8	4.17855e-05	0.8	4.17855e-05	0.8	4.17855e-05	0.8	4.17855e-05	0.8	4.17855e-05	0.8	4.17855e-05	0.8	4.17855e-05	0.8	4.17855e-05	0.8	4.17855e-05	0.8	4.17855e-05	0.8	4.17855e-05	0.8	4.17855e-05	0.8	4.17855e-05	0.8	4.17855e-05	0.8
									0.800212		80	0.8		4.17855e-05	0.8	4.17855e-05	0.8	4.17855e-05	0.8	4.17855e-05	0.8	4.17855e-05	0.8	4.17855e-05	0.8	4.17855e-05	0.8	4.17855e-05	0.8	4.17855e-05	0.8	4.17855e-05	0.8	4.17855e-05	0.8	4.17855e-05	0.8	4.17855e-05	0.8	4.17855e-05	0.8	4.17855e-05	0.8	4.17855e-05	0.8	4.17855e-05	0.8	4.17855e-05	0.8
									0.796504		84	0.8		4.17855e-05	0.8	4.17855e-05	0.8	4.17855e-05	0.8	4.17855e-05	0.8	4.17855e-05	0.8	4.17855e-05	0.8	4.17855e-05	0.8	4.17855e-05	0.8	4.17855e-05	0.8	4.17855e-05	0.8	4.17855e-05	0.8	4.17855e-05	0.8	4.17855e-05	0.8	4.17855e-05	0.8	4.17855e-05	0.8	4.17855e-05	0.8	4.17855e-05	0.799999	4.17855e-05	0.799999
									0.800376		88	0.8		4.17855e-05	0.8	4.17855e-05	0.8	4.17855e-05	0.8	4.17855e-05	0.8	4.17855e-05	0.8	4.17855e-05	0.8	4.17855e-05	0.8	4.17855e-05	0.8	4.17855e-05	0.8	4.17855e-05	0.8	4.17855e-05	0.8	4.17855e-05	0.8	4.17855e-05	0.799999	4.17855e-05	0.799999	4.17855e-05	0.799998	4.17855e-05	0.799996	4.17856e-05	0.799994	4.17856e-05	0.799992
									0.800021		92	0.8		4.17855e-05	0.8	4.17855e-05	0.8	4.17855e-05	0.8	4.17855e-05	0.8	4.17855e-05	0.8	4.17855e-05	0.8	4.17855e-05	0.8	4.17855e-05	0.8	4.17855e-05	0.8	4.17855e-05	0.799999	4.17855e-05	0.799997	4.17855e-05	0.799995	4.17856e-05	0.799992	4.17856e-05	0.799987	4.17856e-05	0.799981	4.17857e-05	0.799973	4.17858e-05	0.799962	4.17859e-05	0.799949
									0.796721		96	0.8		4.17855e-05	0.8	4.17855e-05	0.8	4.17855e-05	0.8	4.17855e-05	0.8	4.17855e-05	0.8	4.17855e-05	0.8	4.17855e-05	0.799999	4.17855e-05	0.799996	4.17856e-05	0.799991	4.17856e-05	0.799984	4.17857e-05	0.799972	4.17858e-05	0.799956	4.17859e-05	0.799934	4.17862e-05	0.799908	4.17864e-05	0.799875	4.17867e-05	0.799837	4.17871e-05	0.799793	4.17875e-05	0.799744
									0.800836		100	0.8		4.17855e-05	0.8	4.17855e-05	0.8	4.17855e-05	0.8	4.17855e-05	0.8	4.17855e-05	0.799997	4.17855e-05	0.799989	4.17856e-05	0.799971	4.17858e-05	0.799942	4.17861e-05	0.799899	4.17865e-05	0.799844	4.1787e-05	0.799774	4.17877e-05	0.79969	4.17885e-05	0.799594	4.17894e-05	0.799485	4.17905e-05	0.799365	4.17917e-05	0.799234	4.17929e-05	0.799095	4.17943e-05	0.798948
									0.79429		104	0.8		4.17855e-05	0.8	4.17855e-05	0.8	4.17855e-05	0.8	4.17855e-05	0.799971	4.17858e-05	0.799902	4.17865e-05	0.799788	4.17876e-05	0.799632	4.17891e-05	0.799439	4.17909e-05	0.799213	4.17931e-05	0.798961	4.17956e-05	0.798687	4.17982e-05	0.798398	4.18011e-05	0.798096	4.1804e-05	0.797785	4.1807e-05	0.797469	4.18101e-05	0.79715	4.18133e-05	0.796831	4.18164e-05	0.796511
									0.790787		108	0.8		4.17855e-05	0.8	4.17855e-05	0.8	4.17855e-05	0.799697	4.17885e-05	0.799204	4.17932e-05	0.798598	4.17991e-05	0.797931	4.18056e-05	0.797237	4.18124e-05	0.796537	4.18193e-05	0.795847	4.18262e-05	0.795174	4.18329e-05	0.794524	4.18394e-05	0.7939	4.18456e-05	0.793303	4.18516e-05	0.792734	4.18574e-05	0.792191	4.18629e-05	0.791674	4.18682e-05	0.791182	4.18732e-05	0.790713
									0.781716		112	0.8		4.17855e-05	0.8	4.17855e-05	0.796775	4.1817e-05	0.79416	4.1843e-05	0.79201	4.18648e-05	0.790221	4.18831e-05	0.788713	4.18988e-05	0.787428	4.19122e-05	0.78632	4.19239e-05	0.785357	4.19342e-05	0.78451	4.19432e-05	0.783761	4.19513e-05	0.783092	4.19585e-05	0.782491	4.1965e-05	0.781948	4.1971e-05	0.781454	4.19764e-05	0.781002	4.19813e-05	0.780587	4.19859e-05	0.780205
									0.766087		116	0.8	0.766	4.17855e-05	0.766	4.21552e-05	0.766	4.21552e-05	0.766	4.21552e-05	0.766	4.21552e-05	0.766	4.21552e-05	0.766	4.21552e-05	0.766	4.21552e-05	0.766	4.21552e-05	0.766	4.21552e-05	0.766	4.21552e-05	0.766	4.21552e-05	0.766	4.21552e-05	0.766	4.21552e-05	0.766	4.21552e-05	0.766	4.21552e-05	0.766	4.21552e-05	0.766	4.21552e-05	0.766
[truncated: 60 more columns]

## Sheet: SEC11-04-17
Fe-Mg diffusion modeling in olivine crystals from 11/04/2017 samples
												Time 0		Time (s)	162000	Time (s)	324000	Time (s)	486000	Time (s)	648000	Time (s)	810000	Time (s)	972000	Time (s)	1134000	Time (s)	1296000	Time (s)	1458000	Time (s)	1620000	Time (s)	1782000	Time (s)	1944000	Time (s)	2106000	Time (s)	2268000	Time (s)	2430000	Time (s)	2592000	Time (s)	2754000	Time (s)	2916000
ol1_11/04/17														days	1.875	days	3.75	days	5.625	days	7.5	days	9.375	days	11.25	days	13.125	days	15	days	16.875	days	18.75	days	20.625	days	22.5	days	24.375	days	26.25	days	28.125	days	30	days	31.875	days	33.75
T (◦K)	fO2 (bars)	D0 (m2*s-1)	E (J*mol-1)	(P-10^5)* ∆V	R (J*mol-1*K-1)	D//001 (μm2*s-1)	dx (μm)	dt (s)	Measured profile	Stability Condition	μm	Initial profile (C0)	boundary	DFeMg	C	DFeMg	C	DFeMg	C	DFeMg	C	DFeMg	C	DFeMg	C	DFeMg	C	DFeMg	C	DFeMg	C	DFeMg	C	DFeMg	C	DFeMg	C	DFeMg	C	DFeMg	C	DFeMg	C	DFeMg	C	DFeMg	C	DFeMg	C
1357	2.23872e-10	6.16595e-10	201000	209.3	8.3144	6.70909e-05	6	162000	0.720511	0.286573	0	0.725	0.725	8.65045e-05	0.725	8.65045e-05	0.725	8.65045e-05	0.725	8.65045e-05	0.725	8.65045e-05	0.725	8.65045e-05	0.725	8.65045e-05	0.725	8.65045e-05	0.725	8.65045e-05	0.725	8.65045e-05	0.725	8.65045e-05	0.725	8.65045e-05	0.725	8.65045e-05	0.725	8.65045e-05	0.725	8.65045e-05	0.725	8.65045e-05	0.725	8.65045e-05	0.725	8.65045e-05	0.725
									0.72353		6	0.725		8.65045e-05	0.725	8.65045e-05	0.725	8.65045e-05	0.725	8.65045e-05	0.725	8.65045e-05	0.725	8.65045e-05	0.725	8.65045e-05	0.725	8.65045e-05	0.725	8.65045e-05	0.725	8.65045e-05	0.725	8.65045e-05	0.725	8.65045e-05	0.725	8.65045e-05	0.725	8.65045e-05	0.725	8.65045e-05	0.725	8.65045e-05	0.725	8.65045e-05	0.725	8.65045e-05	0.725
Db (//100)	α	cos		slogfO2	0.25				0.722574		12	0.725		8.65045e-05	0.725	8.65045e-05	0.725	8.65045e-05	0.725	8.65045e-05	0.725	8.65045e-05	0.725	8.65045e-05	0.725	8.65045e-05	0.725	8.65045e-05	0.725	8.65045e-05	0.725	8.65045e-05	0.725	8.65045e-05	0.725	8.65045e-05	0.725	8.65045e-05	0.725	8.65045e-05	0.725	8.65045e-05	0.725	8.65045e-05	0.725	8.65045e-05	0.725	8.65045e-05	0.725
1.11818e-05	105	-0.258819		sT(°K)	10				0.725229		18	0.725		8.65045e-05	0.725	8.65045e-05	0.725	8.65045e-05	0.725	8.65045e-05	0.725	8.65045e-05	0.725	8.65045e-05	0.725	8.65045e-05	0.725	8.65045e-05	0.725	8.65045e-05	0.725	8.65045e-05	0.725	8.65045e-05	0.725	8.65045e-05	0.725	8.65045e-05	0.725	8.65045e-05	0.725	8.65045e-05	0.725	8.65045e-05	0.725	8.65045e-05	0.725	8.65045e-05	0.725
Da (//010)	γ								0.725435		24	0.725		8.65045e-05	0.725	8.65045e-05	0.725	8.65045e-05	0.725	8.65045e-05	0.725	8.65045e-05	0.725	8.65045e-05	0.725	8.65045e-05	0.725	8.65045e-05	0.725	8.65045e-05	0.725	8.65045e-05	0.725	8.65045e-05	0.725	8.65045e-05	0.725	8.65045e-05	0.725	8.65045e-05	0.725	8.65045e-05	0.725	8.65045e-05	0.725	8.65045e-05	0.725	8.65045e-05	0.725
1.11818e-05	100	-0.173648							0.724184		30	0.725		8.65045e-05	0.725	8.65045e-05	0.725	8.65045e-05	0.725	8.65045e-05	0.725	8.65045e-05	0.725	8.65045e-05	0.725	8.65045e-05	0.725	8.65045e-05	0.725	8.65045e-05	0.725	8.65045e-05	0.725	8.65045e-05	0.725	8.65045e-05	0.725	8.65045e-05	0.725	8.65045e-05	0.725	8.65045e-05	0.725	8.65045e-05	0.725	8.65045e-05	0.725	8.65045e-05	0.725
Dc (//001)	β			slogD	0.137736				0.72604		36	0.725		8.65045e-05	0.725	8.65045e-05	0.725	8.65045e-05	0.725	8.65045e-05	0.725	8.65045e-05	0.725	8.65045e-05	0.725	8.65045e-05	0.725	8.65045e-05	0.725	8.65045e-05	0.725	8.65045e-05	0.725	8.65045e-05	0.725	8.65045e-05	0.725	8.65045e-05	0.725	8.65045e-05	0.725	8.65045e-05	0.725	8.65045e-05	0.725	8.65045e-05	0.725	8.65045e-05	0.725
6.70909e-05	15	0.965926		sD	2.12816e-05				0.727606		42	0.725		8.65045e-05	0.725	8.65045e-05	0.725	8.65045e-05	0.725	8.65045e-05	0.725	8.65045e-05	0.725	8.65045e-05	0.725	8.65045e-05	0.725	8.65045e-05	0.725	8.65045e-05	0.725	8.65045e-05	0.725	8.65045e-05	0.725	8.65045e-05	0.725	8.65045e-05	0.725	8.65045e-05	0.725	8.65045e-05	0.725	8.65045e-05	0.725	8.65045e-05	0.725	8.65045e-05	0.725
					924970	(s)			0.725341		48	0.725		8.65045e-05	0.725	8.65045e-05	0.725	8.65045e-05	0.725	8.65045e-05	0.725	8.65045e-05	0.725	8.65045e-05	0.725	8.65045e-05	0.725	8.65045e-05	0.725	8.65045e-05	0.725	8.65045e-05	0.725	8.65045e-05	0.725	8.65045e-05	0.725	8.65045e-05	0.725	8.65045e-05	0.725	8.65045e-05	0.725	8.65045e-05	0.725	8.65045e-05	0.725	8.65045e-05	0.725
Dtrav		Days		st	10.7057	days			0.724708		54	0.725		8.65045e-05	0.725	8.65045e-05	0.725	8.65045e-05	0.725	8.65045e-05	0.725	8.65045e-05	0.725	8.65045e-05	0.725	8.65045e-05	0.725	8.65045e-05	0.725	8.65045e-05	0.725	8.65045e-05	0.725	8.65045e-05	0.725	8.65045e-05	0.725	8.65045e-05	0.725	8.65045e-05	0.725	8.65045e-05	0.725	8.65045e-05	0.725	8.65045e-05	0.725	8.65045e-05	0.725
6.36829e-05		33.75							0.726112		60	0.725		8.65045e-05	0.725	8.65045e-05	0.725	8.65045e-05	0.725	8.65045e-05	0.725	8.65045e-05	0.725	8.65045e-05	0.725	8.65045e-05	0.725	8.65045e-05	0.725	8.65045e-05	0.725	8.65045e-05	0.725	8.65045e-05	0.725	8.65045e-05	0.725	8.65045e-05	0.725	8.65045e-05	0.725	8.65045e-05	0.725	8.65045e-05	0.725	8.65045e-05	0.725	8.65045e-05	0.725
									0.727842		66	0.725		8.65045e-05	0.725	8.65045e-05	0.725	8.65045e-05	0.725	8.65045e-05	0.725	8.65045e-05	0.725	8.65045e-05	0.725	8.65045e-05	0.725	8.65045e-05	0.725	8.65045e-05	0.725	8.65045e-05	0.725	8.65045e-05	0.725	8.65045e-05	0.725	8.65045e-05	0.725	8.65045e-05	0.725	8.65045e-05	0.725	8.65045e-05	0.725	8.65045e-05	0.725	8.65045e-05	0.725
									0.726906		72	0.725		8.65045e-05	0.725	8.65045e-05	0.725	8.65045e-05	0.725	8.65045e-05	0.725	8.65045e-05	0.725	8.65045e-05	0.725	8.65045e-05	0.725	8.65045e-05	0.725	8.65045e-05	0.725	8.65045e-05	0.725	8.65045e-05	0.725	8.65045e-05	0.725	8.65045e-05	0.725	8.65045e-05	0.725	8.65045e-05	0.725	8.65045e-05	0.725	8.65045e-05	0.725	8.65045e-05	0.725
									0.725131		78	0.725		8.65045e-05	0.725	8.65045e-05	0.725	8.65045e-05	0.725	8.65045e-05	0.725	8.65045e-05	0.725	8.65045e-05	0.725	8.65045e-05	0.725	8.65045e-05	0.725	8.65045e-05	0.725	8.65045e-05	0.725	8.65045e-05	0.725	8.65045e-05	0.725	8.65045e-05	0.725	8.65045e-05	0.725	8.65045e-05	0.725	8.65045e-05	0.725	8.65045e-05	0.725	8.65045e-05	0.725
									0.723807		84	0.725		8.65045e-05	0.725	8.65045e-05	0.725	8.65045e-05	0.725	8.65045e-05	0.725	8.65045e-05	0.725	8.65045e-05	0.725	8.65045e-05	0.725	8.65045e-05	0.725	8.65045e-05	0.725	8.65045e-05	0.725	8.65045e-05	0.725	8.65045e-05	0.725	8.65045e-05	0.725	8.65045e-05	0.725	8.65045e-05	0.725	8.65045e-05	0.725	8.65045e-05	0.725	8.65045e-05	0.725
									0.723426		90	0.725		8.65045e-05	0.725	8.65045e-05	0.725	8.65045e-05	0.725	8.65045e-05	0.725	8.65045e-05	0.725	8.65045e-05	0.725	8.65045e-05	0.725	8.65045e-05	0.725	8.65045e-05	0.725	8.65045e-05	0.725	8.65045e-05	0.725	8.65045e-05	0.725	8.65045e-05	0.725	8.65045e-05	0.725	8.65045e-05	0.725	8.65045e-05	0.725	8.65045e-05	0.725	8.65045e-05	0.725
									0.723568		96	0.725		8.65045e-05	0.725	8.65045e-05	0.725	8.65045e-05	0.725	8.65045e-05	0.725	8.65045e-05	0.725	8.65045e-05	0.725	8.65045e-05	0.725	8.65045e-05	0.725	8.65045e-05	0.725	8.65045e-05	0.725	8.65045e-05	0.725	8.65045e-05	0.725	8.65045e-05	0.725	8.65045e-05	0.725	8.65045e-05	0.725	8.65045e-05	0.725	8.65045e-05	0.725	8.65045e-05	0.725
									0.7236		102	0.725		8.65045e-05	0.725	8.65045e-05	0.725	8.65045e-05	0.725	8.65045e-05	0.725	8.65045e-05	0.725	8.65045e-05	0.725	8.65045e-05	0.725	8.65045e-05	0.725	8.65045e-05	0.725	8.65045e-05	0.725	8.65045e-05	0.725	8.65045e-05	0.725	8.65045e-05	0.725	8.65045e-05	0.725	8.65045e-05	0.725	8.65045e-05	0.725	8.65045e-05	0.725	8.65045e-05	0.725
									0.722998		108	0.725		8.65045e-05	0.725	8.65045e-05	0.725	8.65045e-05	0.725	8.65045e-05	0.725	8.65045e-05	0.725	8.65045e-05	0.725	8.65045e-05	0.725	8.65045e-05	0.725	8.65045e-05	0.725	8.65045e-05	0.725	8.65045e-05	0.725	8.65045e-05	0.725	8.65045e-05	0.725	8.65045e-05	0.725	8.65045e-05	0.725	8.65045e-05	0.725	8.65045e-05	0.725	8.65045e-05	0.725
									0.724096		114	0.725		8.65045e-05	0.725	8.65045e-05	0.725	8.65045e-05	0.725	8.65045e-05	0.725	8.65045e-05	0.725	8.65045e-05	0.725	8.65045e-05	0.725	8.65045e-05	0.725	8.65045e-05	0.725	8.65045e-05	0.725	8.65045e-05	0.725	8.65045e-05	0.725	8.65045e-05	0.725	8.65045e-05	0.725	8.65045e-05	0.725	8.65045e-05	0.725	8.65045e-05	0.725	8.65045e-05	0.725
									0.723818		120	0.725		8.65045e-05	0.725	8.65045e-05	0.725	8.65045e-05	0.725	8.65045e-05	0.725	8.65045e-05	0.725	8.65045e-05	0.725	8.65045e-05	0.725	8.65045e-05	0.725	8.65045e-05	0.725	8.65045e-05	0.725	8.65045e-05	0.725	8.65045e-05	0.725	8.65045e-05	0.725	8.65045e-05	0.725	8.65045e-05	0.725	8.65045e-05	0.725	8.65045e-05	0.725	8.65045e-05	0.725
									0.720899		126	0.725		8.65045e-05	0.725	8.65045e-05	0.725	8.65045e-05	0.725	8.65045e-05	0.725	8.65045e-05	0.725	8.65045e-05	0.725	8.65045e-05	0.725	8.65045e-05	0.725	8.65045e-05	0.725	8.65045e-05	0.725	8.65045e-05	0.725	8.65045e-05	0.725	8.65045e-05	0.725	8.65045e-05	0.725	8.65045e-05	0.725	8.65045e-05	0.725	8.65045e-05	0.725	8.65045e-05	0.725
									0.726358		132	0.725		8.65045e-05	0.725	8.65045e-05	0.725	8.65045e-05	0.725	8.65045e-05	0.725	8.65045e-05	0.725	8.65045e-05	0.725	8.65045e-05	0.725	8.65045e-05	0.725	8.65045e-05	0.725	8.65045e-05	0.725	8.65045e-05	0.725	8.65045e-05	0.725	8.65045e-05	0.725	8.65045e-05	0.725	8.65045e-05	0.725	8.65045e-05	0.725	8.65045e-05	0.725	8.65045e-05	0.725
									0.724884		138	0.725		8.65045e-05	0.725	8.65045e-05	0.725	8.65045e-05	0.725	8.65045e-05	0.725	8.65045e-05	0.725	8.65045e-05	0.725	8.65045e-05	0.725	8.65045e-05	0.725	8.65045e-05	0.725	8.65045e-05	0.725	8.65045e-05	0.725	8.65045e-05	0.725	8.65045e-05	0.725	8.65045e-05	0.725	8.65045e-05	0.725	8.65045e-05	0.725	8.65045e-05	0.725	8.65045e-05	0.725
									0.724279		144	0.725		8.65045e-05	0.725	8.65045e-05	0.725	8.65045e-05	0.725	8.65045e-05	0.725	8.65045e-05	0.725	8.65045e-05	0.725	8.65045e-05	0.725	8.65045e-05	0.725	8.65045e-05	0.725	8.65045e-05	0.725	8.65045e-05	0.725	8.65045e-05	0.725	8.65045e-05	0.725	8.65045e-05	0.725	8.65045e-05	0.725	8.65045e-05	0.725	8.65045e-05	0.725	8.65045e-05	0.725
									0.723686		150	0.725		8.65045e-05	0.725	8.65045e-05	0.725	8.65045e-05	0.725	8.65045e-05	0.725	8.65045e-05	0.725	8.65045e-05	0.725	8.65045e-05	0.725	8.65045e-05	0.725	8.65045e-05	0.725	8.65045e-05	0.725	8.65045e-05	0.725	8.65045e-05	0.725	8.65045e-05	0.725	8.65045e-05	0.725	8.65045e-05	0.725	8.65045e-05	0.725	8.65045e-05	0.725	8.65045e-05	0.725
									0.724096		156	0.725		8.65045e-05	0.725	8.65045e-05	0.725	8.65045e-05	0.725	8.65045e-05	0.725	8.65045e-05	0.725	8.65045e-05	0.725	8.65045e-05	0.725	8.65045e-05	0.725	8.65045e-05	0.725	8.65045e-05	0.725	8.65045e-05	0.725	8.65045e-05	0.725	8.65045e-05	0.725	8.65045e-05	0.725	8.65045e-05	0.725	8.65045e-05	0.725	8.65045e-05	0.725	8.65045e-05	0.725
									0.723701		162	0.725		8.65045e-05	0.725	8.65045e-05	0.725	8.65045e-05	0.725	8.65045e-05	0.725	8.65045e-05	0.725	8.65045e-05	0.725	8.65045e-05	0.725	8.65045e-05	0.725	8.65045e-05	0.725	8.65045e-05	0.725	8.65045e-05	0.725	8.65045e-05	0.725	8.65045e-05	0.725	8.65045e-05	0.725	8.65045e-05	0.725	8.65045e-05	0.725	8.65045e-05	0.725	8.65045e-05	0.725
									0.727673		168	0.725		8.65045e-05	0.725	8.65045e-05	0.725	8.65045e-05	0.725	8.65045e-05	0.725	8.65045e-05	0.725	8.65045e-05	0.725	8.65045e-05	0.725	8.65045e-05	0.725	8.65045e-05	0.725	8.65045e-05	0.725	8.65045e-05	0.725	8.65045e-05	0.725	8.65045e-05	0.725	8.65045e-05	0.725	8.65045e-05	0.725	8.65045e-05	0.725	8.65045e-05	0.725	8.65045e-05	0.725
									0.727879		174	0.725		8.65045e-05	0.725	8.65045e-05	0.725	8.65045e-05	0.725	8.65045e-05	0.725	8.65045e-05	0.725	8.65045e-05	0.725	8.65045e-05	0.725	8.65045e-05	0.725	8.65045e-05	0.725	8.65045e-05	0.725	8.65045e-05	0.725	8.65045e-05	0.725	8.65045e-05	0.725	8.65045e-05	0.725	8.65045e-05	0.725	8.65045e-05	0.725	8.65045e-05	0.725	8.65045e-05	0.725
									0.723157		180	0.725		8.65045e-05	0.725	8.65045e-05	0.725	8.65045e-05	0.725	8.65045e-05	0.725	8.65045e-05	0.725	8.65045e-05	0.725	8.65045e-05	0.725	8.65045e-05	0.725	8.65045e-05	0.725	8.65045e-05	0.725	8.65045e-05	0.725	8.65045e-05	0.725	8.65045e-05	0.725	8.65045e-05	0.725	8.65045e-05	0.725	8.65045e-05	0.725	8.65045e-05	0.725	8.65045e-05	0.725
									0.723448		186	0.725		8.65045e-05	0.725	8.65045e-05	0.725	8.65045e-05	0.725	8.65045e-05	0.725	8.65045e-05	0.725	8.65045e-05	0.725	8.65045e-05	0.725	8.65045e-05	0.725	8.65045e-05	0.725	8.65045e-05	0.725	8.65045e-05	0.725	8.65045e-05	0.725	8.65045e-05	0.725	8.65045e-05	0.725	8.65045e-05	0.725	8.65045e-05	0.725	8.65045e-05	0.725	8.65045e-05	0.725
									0.728047		192	0.725		8.65045e-05	0.725	8.65045e-05	0.725	8.65045e-05	0.725	8.65045e-05	0.725	8.65045e-05	0.725	8.65045e-05	0.725	8.65045e-05	0.725	8.65045e-05	0.725	8.65045e-05	0.725	8.65045e-05	0.725	8.65045e-05	0.725	8.65045e-05	0.725	8.65045e-05	0.725	8.65045e-05	0.725	8.65045e-05	0.725	8.65045e-05	0.725	8.65045e-05	0.725	8.65045e-05	0.725
									0.729193		198	0.725		8.65045e-05	0.725	8.65045e-05	0.725	8.65045e-05	0.725	8.65045e-05	0.725	8.65045e-05	0.725	8.65045e-05	0.725	8.65045e-05	0.725	8.65045e-05	0.725	8.65045e-05	0.725	8.65045e-05	0.725	8.65045e-05	0.725	8.65045e-05	0.725	8.65045e-05	0.725	8.65045e-05	0.725	8.65045e-05	0.725	8.65045e-05	0.725	8.65045e-05	0.725	8.65045e-05	0.725
									0.722421		204	0.725		8.65045e-05	0.725	8.65045e-05	0.725	8.65045e-05	0.725	8.65045e-05	0.725	8.65045e-05	0.725	8.65045e-05	0.725	8.65045e-05	0.725	8.65045e-05	0.725	8.65045e-05	0.725	8.65045e-05	0.725	8.65045e-05	0.725	8.65045e-05	0.725	8.65045e-05	0.725	8.65045e-05	0.725	8.65045e-05	0.725	8.65045e-05	0.725	8.65045e-05	0.725	8.65045e-05	0.725
									0.727685		210	0.725		8.65045e-05	0.725	8.65045e-05	0.725	8.65045e-05	0.725	8.65045e-05	0.725	8.65045e-05	0.725	8.65045e-05	0.725	8.65045e-05	0.725	8.65045e-05	0.725	8.65045e-05	0.725	8.65045e-05	0.725	8.65045e-05	0.725	8.65045e-05	0.725	8.65045e-05	0.725	8.65045e-05	0.725	8.65045e-05	0.725	8.65045e-05	0.725	8.65045e-05	0.725	8.65045e-05	0.725
									0.728683		216	0.725		8.65045e-05	0.725	8.65045e-05	0.725	8.65045e-05	0.725	8.65045e-05	0.725	8.65045e-05	0.725	8.65045e-05	0.725	8.65045e-05	0.725	8.65045e-05	0.725	8.65045e-05	0.725	8.65045e-05	0.725	8.65045e-05	0.725	8.65045e-05	0.725	8.65045e-05	0.725	8.65045e-05	0.725	8.65045e-05	0.725	8.65045e-05	0.725	8.65045e-05	0.725	8.65045e-05	0.725
									0.729282		222	0.725		8.65045e-05	0.725	8.65045e-05	0.725	8.65045e-05	0.725	8.65045e-05	0.725	8.65045e-05	0.725	8.65045e-05	0.725	8.65045e-05	0.725	8.65045e-05	0.725	8.65045e-05	0.725	8.65045e-05	0.725	8.65045e-05	0.725	8.65045e-05	0.725	8.65045e-05	0.725	8.65045e-05	0.725	8.65045e-05	0.725	8.65045e-05	0.725	8.65045e-05	0.725	8.65045e-05	0.725
									0.72467		228	0.725		8.65045e-05	0.725	8.65045e-05	0.725	8.65045e-05	0.725	8.65045e-05	0.725	8.65045e-05	0.725	8.65045e-05	0.725	8.65045e-05	0.725	8.65045e-05	0.725	8.65045e-05	0.725	8.65045e-05	0.725	8.65045e-05	0.725	8.65045e-05	0.725	8.65045e-05	0.725	8.65045e-05	0.725	8.65045e-05	0.725	8.65045e-05	0.725	8.65045e-05	0.725	8.65045e-05	0.725
									0.724249		234	0.725		8.65045e-05	0.725	8.65045e-05	0.725	8.65045e-05	0.725	8.65045e-05	0.725	8.65045e-05	0.725	8.65045e-05	0.725	8.65045e-05	0.725	8.65045e-05	0.725	8.65045e-05	0.725	8.65045e-05	0.725	8.65045e-05	0.725	8.65045e-05	0.725	8.65045e-05	0.725	8.65045e-05	0.725	8.65045e-05	0.725	8.65045e-05	0.725	8.65045e-05	0.725	8.65045e-05	0.725
									0.727128		240	0.725		8.65045e-05	0.725	8.65045e-05	0.725	8.65045e-05	0.725	8.65045e-05	0.725	8.65045e-05	0.725	8.65045e-05	0.725	8.65045e-05	0.725	8.65045e-05	0.725	8.65045e-05	0.725	8.65045e-05	0.725	8.65045e-05	0.725	8.65045e-05	0.725	8.65045e-05	0.725	8.65045e-05	0.725	8.65045e-05	0.725	8.65045e-05	0.725	8.65045e-05	0.725	8.65045e-05	0.725
									0.726354		246	0.725		8.65045e-05	0.725	8.65045e-05	0.725	8.65045e-05	0.725	8.65045e-05	0.725	8.65045e-05	0.725	8.65045e-05	0.725	8.65045e-05	0.725	8.65045e-05	0.725	8.65045e-05	0.725	8.65045e-05	0.725	8.65045e-05	0.725	8.65045e-05	0.725	8.65045e-05	0.725	8.65045e-05	0.725	8.65045e-05	0.725	8.65045e-05	0.725	8.65045e-05	0.725	8.65044e-05	0.725001
									0.722903		252	0.725		8.65045e-05	0.725	8.65045e-05	0.725	8.65045e-05	0.725	8.65045e-05	0.725	8.65045e-05	0.725	8.65045e-05	0.725	8.65045e-05	0.725	8.65045e-05	0.725	8.65045e-05	0.725	8.65045e-05	0.725	8.65045e-05	0.725	8.65045e-05	0.725	8.65045e-05	0.725	8.65045e-05	0.725	8.65045e-05	0.725	8.65044e-05	0.725001	8.65042e-05	0.725001	8.65037e-05	0.725003
									0.731934		258	0.725		8.65045e-05	0.725	8.65045e-05	0.725	8.65045e-05	0.725	8.65045e-05	0.725	8.65045e-05	0.725	8.65045e-05	0.725	8.65045e-05	0.725	8.65045e-05	0.725	8.65045e-05	0.725	8.65045e-05	0.725	8.65045e-05	0.725	8.65045e-05	0.725	8.65045e-05	0.725	8.65044e-05	0.725001	8.65042e-05	0.725002	8.65036e-05	0.725003	8.65027e-05	0.725006	8.65011e-05	0.725009
									0.729269		264	0.725		8.65045e-05	0.725	8.65045e-05	0.725	8.65045e-05	0.725	8.65045e-05	0.725	8.65045e-05	0.725	8.65045e-05	0.725	8.65045e-05	0.725	8.65045e-05	0.725	8.65045e-05	0.725	8.65045e-05	0.725	8.65045e-05	0.725	8.65045e-05	0.725	8.65043e-05	0.725001	8.65037e-05	0.725004	8.65025e-05	0.725007	8.65004e-05	0.725012	8.64973e-05	0.72502	8.6493e-05	0.725029
									0.730857		270	0.725		8.65045e-05	0.725	8.65045e-05	0.725	8.65045e-05	0.725	8.65045e-05	0.725	8.65045e-05	0.725	8.65045e-05	0.725	8.65045e-05	0.725	8.65045e-05	0.725	8.65045e-05	0.725	8.65045e-05	0.725	8.65045e-05	0.725001	8.65039e-05	0.725003	8.65025e-05	0.725008	8.64997e-05	0.725016	8.64954e-05	0.725026	8.64891e-05	0.72504	8.64809e-05	0.725058	8.64705e-05	0.725079
									0.724029		276	0.725		8.65045e-05	0.725	8.65045e-05	0.725	8.65045e-05	0.725	8.65045e-05	0.725	8.65045e-05	0.725	8.65045e-05	0.725	8.65045e-05	0.725	8.65045e-05	0.725	8.65045e-05	0.725	8.65045e-05	0.725003	8.6503e-05	0.725008	8.64997e-05	0.725019	8.64936e-05	0.725034	8.64846e-05	0.725055	8.64723e-05	0.725081	8.64567e-05	0.725113	8.64378e-05	0.725151	8.64156e-05	0.725194
									0.728733		282	0.725		8.65045e-05	0.725	8.65045e-05	0.725	8.65045e-05	0.725	8.65045e-05	0.725	8.65045e-05	0.725	8.65045e-05	0.725	8.65045e-05	0.725	8.65045e-05	0.725	8.65045e-05	0.725007	8.65006e-05	0.72502	8.64929e-05	0.725042	8.64798e-05	0.725073	8.64615e-05	0.725113	8.64378e-05	0.725162	8.64091e-05	0.725219	8.63756e-05	0.725283	8.63377e-05	0.725354	8.62958e-05	0.725432
									0.732778		288	0.725		8.65045e-05	0.725	8.65045e-05	0.725	8.65045e-05	0.725	8.65045e-05	0.725	8.65045e-05	0.725	8.65045e-05	0.725	8.65045e-05	0.725	8.65045e-05	0.725017	8.64945e-05	0.725047	8.6477e-05	0.725094	8.64491e-05	0.725155	8.64129e-05	0.725231	8.63684e-05	0.725318	8.63171e-05	0.725416	8.62595e-05	0.725523	8.61968e-05	0.725637	8.61295e-05	0.725758	8.60583e-05	0.725885
									0.728166		294	0.725		8.65045e-05	0.725	8.65045e-05	0.725	8.65045e-05	0.725	8.65045e-05	0.725	8.65045e-05	0.725	8.65045e-05	0.725	8.65045e-05	0.725044	8.64787e-05	0.72511	8.64394e-05	0.725209	8.63816e-05	0.725327	8.63121e-05	0.725464	8.62314e-05	0.725614	8.6143e-05	0.725776	8.60478e-05	0.725947	8.59478e-05	0.726124	8.58439e-05	0.726307	8.5737e-05	0.726494	8.56278e-05	0.726683
									0.733526		300	0.725		8.65045e-05	0.725	8.65045e-05	0.725	8.65045e-05	0.725	8.65045e-05	0.725	8.65045e-05	0.725	8.65045e-05	0.725113	8.64381e-05	0.725259	8.63519e-05	0.725457	8.62354e-05	0.725675	8.6107e-05	0.725914	8.59668e-05	0.726163	8.5821e-05	0.72642	8.5671e-05	0.72668	8.5519e-05	0.726943	8.53658e-05	0.727206	8.52125e-05	0.72747	8.50596e-05	0.727732	8.49076e-05	0.727993
									0.733585		306	0.725		8.65045e-05	0.725	8.65045e-05	0.725	8.65045e-05	0.725	8.65045e-05	0.725	8.65045e-05	0.72529	8.63337e-05	0.725603	8.61494e-05	0.725987	8.59241e-05	0.726372	8.56988e-05	0.726767	8.54684e-05	0.727156	8.52421e-05	0.72754	8.50191e-05	0.727916	8.48012e-05	0.728285	8.45883e-05	0.728645	8.43807e-05	0.728997	8.41781e-05	0.729342	8.39806e-05	0.729679	8.3788e-05	0.730008
									0.735236		312	0.725		8.65045e-05	0.725	8.65045e-05	0.725	8.65045e-05	0.725	8.65045e-05	0.725748	8.60641e-05	0.726394	8.56858e-05	0.727099	8.52749e-05	0.727732	8.49079e-05	0.728337	8.4558e-05	0.7289	8.42342e-05	0.729433	8.39283e-05	0.729939	8.36397e-05	0.730421	8.33653e-05	0.730881	8.31037e-05	0.731324	8.28535e-05	0.731749	8.26136e-05	0.732159	8.23832e-05	0.732554	8.21614e-05	0.732936
									0.737708		318	0.725		8.65045e-05	0.725	8.65045e-05	0.725	8.65045e-05	0.726948	8.53626e-05	0.728205	8.46341e-05	0.729387	8.39548e-05	0.730313	8.34265e-05	0.731139	8.29578e-05	0.731865	8.25487e-05	0.732529	8.21755e-05	0.733141	8.18333e-05	0.733714	8.15145e-05	0.734253	8.12158e-05	0.734763	8.09341e-05	0.735247	8.06674e-05	0.735709	8.0414e-05	0.736149	8.01728e-05	0.736572	7.99425e-05	0.736976
									0.74168		324	0.725		8.65045e-05	0.725	8.65045e-05	0.730185	8.34991e-05	0.732365	8.22674e-05	0.733989	8.13621e-05	0.735045	8.07786e-05	0.735939	8.02876e-05	0.736696	7.98746e-05	0.737385	7.95007e-05	0.738016	7.91599e-05	0.738604	7.8843e-05	0.739156	7.85471e-05	0.739677	7.8269e-05	0.740169	7.8007e-05	0.740636	7.77593e-05	0.741079	7.75248e-05	0.741501	7.73023e-05	0.741904	7.70909e-05	0.742287
									0.749795		330	0.725		8.65045e-05	0.739727	7.8242e-05	0.742101	7.69871e-05	0.742896	7.65715e-05	0.743219	7.64033e-05	0.743654	7.61774e-05	0.744102	7.59452e-05	0.744581	7.56979e-05	0.745059	7.54523e-05	0.745529	7.52109e-05	0.745985	7.49782e-05	0.746422	7.47553e-05	0.74684	7.4543e-05	0.747238	7.43413e-05	0.747616	7.415e-05	0.747976	7.39685e-05	0.748319	7.37964e-05	0.748644	7.36332e-05	0.748954
									0.760238		336	0.78		5.95048e-05	0.765273	6.57608e-05	0.757927	6.91269e-05	0.755381	7.03341e-05	0.754557	7.07298e-05	0.754318	7.08448e-05	0.754358	7.08253e-05	0.754518	7.07486e-05	0.754735	7.06439e-05	0.754976	7.05282e-05	0.755224	7.04094e-05	0.75547	7.02919e-05	0.755709	7.01778e-05	0.755938	7.00683e-05	0.756158	6.99638e-05	0.756367	6.98644e-05	0.756566	6.977e-05	0.756754	6.96805e-05	0.756934
									0.76559		342	0.78	0.766	5.95048e-05	0.766	6.54366e-05	0.766	6.54366e-05	0.766	6.54366e-05	0.766	6.54366e-05	0.766	6.54366e-05	0.766	6.54366e-05	0.766	6.54366e-05	0.766	6.54366e-05	0.766	6.54366e-05	0.766	6.54366e-05	0.766	6.54366e-05	0.766	6.54366e-05	0.766	6.54366e-05	0.766	6.54366e-05	0.766	6.54366e-05	0.766	6.54366e-05	0.766	6.54366e-05	0.766
									0.759007		348
									0.763027		354
												Time 0		Time (s)	126000	Time (s)	252000	Time (s)	378000	Time (s)	504000	Time (s)	630000	Time (s)	756000	Time (s)	882000	Time (s)	1008000	Time (s)	1134000	Time (s)	1260000	Time (s)	1386000	Time (s)	1512000	Time (s)	1638000	Time (s)	1764000	Time (s)	1890000	Time (s)	2016000	Time (s)	2142000	Time (s)	2268000
ol2_11/04/17		1°step												days	1.45833	days	2.91667	days	4.375	days	5.83333	days	7.29167	days	8.75	days	10.2083	days	11.6667	days	13.125	days	14.5833	days	16.0417	days	17.5	days	18.9583	days	20.4167	days	21.875	days	23.3333	days	24.7917	days	26.25
T (◦K)	fO2 (bars)	D0 (m2*s-1)	E (J*mol-1)	(P-10^5)* ∆V	R (J*mol-1*K-1)	D//001 (μm2*s-1)	dx (μm)	dt (s)	Measured profile	Stability Condition	μm	Initial profile (C0)	boundary	DFeMg	C	DFeMg	C	DFeMg	C	DFeMg	C	DFeMg	C	DFeMg	C	DFeMg	C	DFeMg	C	DFeMg	C	DFeMg	C	DFeMg	C	DFeMg	C	DFeMg	C	DFeMg	C	DFeMg	C	DFeMg	C	DFeMg	C	DFeMg	C
1357	2.23872e-10	6.16595e-10	201000	209.3	8.3144	6.26129e-05	6	126000	0.736828	0.13072	0	0.74	0.74	4.73119e-05	0.74	4.73119e-05	0.74	4.73119e-05	0.74	4.73119e-05	0.74	4.73119e-05	0.74	4.73119e-05	0.74	4.73119e-05	0.74	4.73119e-05	0.74	4.73119e-05	0.74	4.73119e-05	0.74	4.73119e-05	0.74	4.73119e-05	0.74	4.73119e-05	0.74	4.73119e-05	0.74	4.73119e-05	0.74	4.73119e-05	0.74	4.73119e-05	0.74	4.73119e-05	0.74
									0.744015		6	0.74		4.73119e-05	0.74	4.73119e-05	0.74	4.73119e-05	0.74	4.73119e-05	0.74	4.73119e-05	0.74	4.73119e-05	0.74	4.73119e-05	0.74	4.73119e-05	0.74	4.73119e-05	0.74	4.73119e-05	0.74	4.73119e-05	0.74	4.73119e-05	0.74	4.73119e-05	0.74	4.73119e-05	0.74	4.73119e-05	0.74	4.73119e-05	0.74	4.73119e-05	0.74	4.73119e-05	0.74
Db (//100)	α	cos		slogfO2	0.25				0.740889		12	0.74		4.73119e-05	0.74	4.73119e-05	0.74	4.73119e-05	0.74	4.73119e-05	0.74	4.73119e-05	0.74	4.73119e-05	0.74	4.73119e-05	0.74	4.73119e-05	0.74	4.73119e-05	0.74	4.73119e-05	0.74	4.73119e-05	0.74	4.73119e-05	0.74	4.73119e-05	0.74	4.73119e-05	0.74	4.73119e-05	0.74	4.73119e-05	0.740001	4.73118e-05	0.740001	4.73117e-05	0.740002
1.04355e-05	55	0.573576		sT(°K)	10				0.739276		18	0.74		4.73119e-05	0.74	4.73119e-05	0.74	4.73119e-05	0.74	4.73119e-05	0.74	4.73119e-05	0.74	4.73119e-05	0.74	4.73119e-05	0.74	4.73119e-05	0.74	4.73119e-05	0.74	4.73119e-05	0.74	4.73119e-05	0.74	4.73119e-05	0.74	4.73119e-05	0.740001	4.73118e-05	0.740001	4.73116e-05	0.740002	4.73114e-05	0.740003	4.7311e-05	0.740005	4.73104e-05	0.740008
Da (//010)	γ								0.73871		24	0.74		4.73119e-05	0.74	4.73119e-05	0.74	4.73119e-05	0.74	4.73119e-05	0.74	4.73119e-05	0.74	4.73119e-05	0.74	4.73119e-05	0.74	4.73119e-05	0.74	4.73119e-05	0.74	4.73119e-05	0.74	4.73118e-05	0.740001	4.73117e-05	0.740002	4.73113e-05	0.740004	4.73107e-05	0.740008	4.73098e-05	0.740012	4.73085e-05	0.740018	4.73067e-05	0.740027	4.73044e-05	0.740037
1.04355e-05	120	-0.5							0.739846		30	0.74		4.73119e-05	0.74	4.73119e-05	0.74	4.73119e-05	0.74	4.73119e-05	0.74	4.73119e-05	0.74	4.73119e-05	0.74	4.73119e-05	0.74	4.73119e-05	0.740001	4.73118e-05	0.740002	4.73114e-05	0.740005	4.73106e-05	0.740009	4.73093e-05	0.740017	4.73072e-05	0.740027	4.73041e-05	0.740042	4.73e-05	0.74006	4.72948e-05	0.740083	4.72883e-05	0.740111	4.72805e-05	0.740143
Dc (//001)	β			slogD	0.137736				0.73967		36	0.74		4.73119e-05	0.74	4.73119e-05	0.74	4.73119e-05	0.74	4.73119e-05	0.74	4.73119e-05	0.74	4.73119e-05	0.740001	4.73118e-05	0.740003	4.7311e-05	0.740009	4.73093e-05	0.74002	4.73062e-05	0.740038	4.73012e-05	0.740063	4.72941e-05	0.740096	4.72847e-05	0.740137	4.72728e-05	0.740188	4.72585e-05	0.740247	4.72417e-05	0.740314	4.72226e-05	0.740389	4.72012e-05	0.740472
6.26129e-05	135	-0.707107		sD	1.98611e-05				0.740955		42	0.74		4.73119e-05	0.74	4.73119e-05	0.74	4.73119e-05	0.74	4.73119e-05	0.74	4.73119e-05	0.740004	4.73109e-05	0.740016	4.73073e-05	0.740042	4.72999e-05	0.740084	4.72879e-05	0.740144	4.7271e-05	0.740221	4.72489e-05	0.740316	4.7222e-05	0.740427	4.71904e-05	0.740552	4.71547e-05	0.740691	4.71153e-05	0.740842	4.70727e-05	0.741002	4.70272e-05	0.741172	4.69793e-05	0.741348
					719421	(s)			0.748697		48	0.74		4.73119e-05	0.74	4.73119e-05	0.74	4.73119e-05	0.74	4.73119e-05	0.740023	4.73054e-05	0.740084	4.7288e-05	0.740189	4.72582e-05	0.740336	4.72164e-05	0.740521	4.71638e-05	0.740738	4.71022e-05	0.740981	4.70332e-05	0.741245	4.69584e-05	0.741526	4.68792e-05	0.741818	4.67968e-05	0.74212	4.67121e-05	0.742427	4.66259e-05	0.742737	4.6539e-05	0.743049	4.64517e-05	0.743362
Dtrav		Days		st	8.32663	days			0.746423		54	0.74		4.73119e-05	0.74	4.73119e-05	0.74	4.73119e-05	0.740138	4.72726e-05	0.740415	4.71937e-05	0.740799	4.70847e-05	0.741256	4.69553e-05	0.74176	4.68132e-05	0.742291	4.6664e-05	0.742834	4.65117e-05	0.743381	4.63592e-05	0.743924	4.62083e-05	0.744459	4.60602e-05	0.744983	4.59157e-05	0.745493	4.57753e-05	0.74599	4.56392e-05	0.746471	4.55077e-05	0.746938	4.53807e-05	0.74739
3.73485e-05		26.25							0.748889		60	0.74		4.73119e-05	0.74	4.73119e-05	0.740839	4.70734e-05	0.741971	4.67537e-05	0.743177	4.64161e-05	0.744364	4.60863e-05	0.745497	4.57743e-05	0.74656	4.54835e-05	0.747553	4.52139e-05	0.748477	4.49647e-05	0.749336	4.47343e-05	0.750137	4.4521e-05	0.750883	4.43232e-05	0.751579	4.41394e-05	0.752231	4.39682e-05	0.752843	4.38084e-05	0.753417	4.36588e-05	0.753958	4.35186e-05	0.754468
									0.750891		66	0.74		4.73119e-05	0.745229	4.58479e-05	0.748935	4.48417e-05	0.751725	4.41011e-05	0.753916	4.35295e-05	0.755689	4.3073e-05	0.75716	4.26988e-05	0.758403	4.23855e-05	0.759469	4.21187e-05	0.760396	4.18884e-05	0.761211	4.16871e-05	0.761935	4.15094e-05	0.762582	4.13512e-05	0.763166	4.12091e-05	0.763695	4.10807e-05	0.764178	4.0964e-05	0.764621	4.08573e-05	0.765029	4.07593e-05	0.765407
									0.748086		72	0.78	0.78	3.73485e-05	0.78	3.73485e-05	0.78	3.73485e-05	0.78	3.73485e-05	0.78	3.73485e-05	0.78	3.73485e-05	0.78	3.73485e-05	0.78	3.73485e-05	0.78	3.73485e-05	0.78	3.73485e-05	0.78	3.73485e-05	0.78	3.73485e-05	0.78	3.73485e-05	0.78	3.73485e-05	0.78	3.73485e-05	0.78	3.73485e-05	0.78	3.73485e-05	0.78	3.73485e-05	0.78
									0.730146		78
									0.704433		84
												Time 0		Time (s)	64800	Time (s)	129600	Time (s)	194400	Time (s)	259200	Time (s)	324000	Time (s)	388800	Time (s)	453600	Time (s)	518400	Time (s)	583200	Time (s)	648000	Time (s)	712800	Time (s)	777600	Time (s)	842400	Time (s)	907200	Time (s)	972000	Time (s)	1036800	Time (s)	1101600	Time (s)	1166400
ol2_11/04/17		2°step												days	0.75	days	1.5	days	2.25	days	3	days	3.75	days	4.5	days	5.25	days	6	days	6.75	days	7.5	days	8.25	days	9	days	9.75	days	10.5	days	11.25	days	12	days	12.75	days	13.5
T (◦K)	fO2 (bars)	D0 (m2*s-1)	E (J*mol-1)	(P-10^5)* ∆V	R (J*mol-1*K-1)	D//001 (μm2*s-1)	dx (μm)	dt (s)	Measured profile	Stability Condition	μm	Initial profile (C0)	boundary	DFeMg	C	DFeMg	C	DFeMg	C	DFeMg	C	DFeMg	C	DFeMg	C	DFeMg	C	DFeMg	C	DFeMg	C	DFeMg	C	DFeMg	C	DFeMg	C	DFeMg	C	DFeMg	C	DFeMg	C	DFeMg	C	DFeMg	C	DFeMg	C
1357	2.23872e-10	6.16595e-10	201000	209.3	8.3144	0.000108809	6	64800	0.736828	0.116828	0	0.74	0.738	5.17698e-05	0.738	5.23439e-05	0.738	5.23439e-05	0.738	5.23439e-05	0.738	5.23439e-05	0.738	5.23439e-05	0.738	5.23439e-05	0.738	5.23439e-05	0.738	5.23439e-05	0.738	5.23439e-05	0.738	5.23439e-05	0.738	5.23439e-05	0.738	5.23439e-05	0.738	5.23439e-05	0.738	5.23439e-05	0.738	5.23439e-05	0.738	5.23439e-05	0.738	5.23439e-05	0.738
									0.744015		6	0.74		5.17697e-05	0.74	5.17697e-05	0.739814	5.18228e-05	0.739662	5.18661e-05	0.739537	5.19019e-05	0.739433	5.19317e-05	0.739345	5.19569e-05	0.73927	5.19785e-05	0.739205	5.19971e-05	0.739149	5.20132e-05	0.739099	5.20274e-05	0.739055	5.20399e-05	0.739017	5.20511e-05	0.738982	5.20611e-05	0.738951	5.207e-05	0.738922	5.20782e-05	0.738897	5.20855e-05	0.738873	5.20923e-05	0.738852
Db (//100)	α	cos		slogfO2	0.25				0.740889		12	0.740002		5.17693e-05	0.740002	5.17692e-05	0.740003	5.1769e-05	0.739986	5.17738e-05	0.739959	5.17816e-05	0.739925	5.17912e-05	0.739887	5.18019e-05	0.739849	5.18129e-05	0.73981	5.18241e-05	0.739771	5.1835e-05	0.739734	5.18457e-05	0.739698	5.18559e-05	0.739664	5.18656e-05	0.739632	5.18748e-05	0.739602	5.18835e-05	0.739573	5.18917e-05	0.739546	5.18994e-05	0.739521	5.19066e-05	0.739497
1.81348e-05	55	0.573576		sT(°K)	10				0.739276		18	0.740008		5.17674e-05	0.74001	5.17668e-05	0.740013	5.17662e-05	0.740015	5.17654e-05	0.740017	5.1765e-05	0.740016	5.17651e-05	0.740014	5.17658e-05	0.740009	5.17671e-05	0.740003	5.17689e-05	0.739995	5.17711e-05	0.739987	5.17736e-05	0.739977	5.17763e-05	0.739967	5.17791e-05	0.739957	5.17821e-05	0.739947	5.1785e-05	0.739937	5.17878e-05	0.739927	5.17906e-05	0.739918	5.17932e-05	0.739909
Da (//010)	γ								0.73871		24	0.740037		5.17592e-05	0.740044	5.17572e-05	0.740052	5.17549e-05	0.740061	5.17524e-05	0.74007	5.17497e-05	0.740081	5.17468e-05	0.740092	5.17437e-05	0.740103	5.17405e-05	0.740114	5.17373e-05	0.740126	5.1734e-05	0.740137	5.17307e-05	0.740149	5.17273e-05	0.740161	5.1724e-05	0.740173	5.17206e-05	0.740185	5.17171e-05	0.740197	5.17136e-05	0.74021	5.17101e-05	0.740222	5.17064e-05	0.740236
1.81348e-05	120	-0.5							0.739846		30	0.740143		5.17291e-05	0.740163	5.17232e-05	0.740186	5.17169e-05	0.740209	5.17101e-05	0.740234	5.1703e-05	0.740261	5.16954e-05	0.740289	5.16874e-05	0.740318	5.16791e-05	0.740349	5.16704e-05	0.740381	5.16613e-05	0.740414	5.16519e-05	0.740448	5.16423e-05	0.740483	5.16323e-05	0.740519	5.16222e-05	0.740555	5.16117e-05	0.740593	5.16011e-05	0.740631	5.15903e-05	0.74067	5.15793e-05	0.740709
Dc (//001)	β			slogD	0.137736				0.73967		36	0.740472		5.16355e-05	0.740522	5.16212e-05	0.740575	5.16062e-05	0.740629	5.15908e-05	0.740686	5.15748e-05	0.740744	5.15583e-05	0.740804	5.15413e-05	0.740865	5.15238e-05	0.740928	5.1506e-05	0.740993	5.14877e-05	0.741058	5.14691e-05	0.741125	5.14502e-05	0.741194	5.14309e-05	0.741263	5.14114e-05	0.741332	5.13916e-05	0.741403	5.13717e-05	0.741474	5.13516e-05	0.741546	5.13314e-05	0.741618
0.000108809	135	-0.707107		sD	3.45147e-05				0.740955		42	0.741348		5.13872e-05	0.741451	5.13581e-05	0.741556	5.13285e-05	0.741662	5.12985e-05	0.74177	5.12682e-05	0.741879	5.12376e-05	0.741989	5.12066e-05	0.7421	5.11755e-05	0.742211	5.11441e-05	0.742324	5.11126e-05	0.742436	5.1081e-05	0.742549	5.10494e-05	0.742662	5.10178e-05	0.742775	5.09863e-05	0.742886	5.0955e-05	0.742997	5.0924e-05	0.743107	5.08934e-05	0.743215	5.08632e-05	0.743322
					369988	(s)			0.748697		48	0.743362		5.08225e-05	0.743538	5.07734e-05	0.743714	5.07245e-05	0.743889	5.06759e-05	0.744063	5.06275e-05	0.744237	5.05795e-05	0.744409	5.05318e-05	0.74458	5.04845e-05	0.744749	5.04379e-05	0.744916	5.03919e-05	0.74508	5.03468e-05	0.74524	5.03027e-05	0.745396	5.02597e-05	0.745547	5.02182e-05	0.745693	5.01782e-05	0.745833	5.01399e-05	0.745966	5.01035e-05	0.746092	5.00691e-05	0.74621
Dtrav		Days		st	4.28227	days			0.746423		54	0.74739		4.9716e-05	0.747639	4.96486e-05	0.747883	4.95824e-05	0.748124	4.95176e-05	0.74836	4.94541e-05	0.74859	4.93923e-05	0.748813	4.93324e-05	0.749027	4.92749e-05	0.749231	4.92203e-05	0.749423	4.91689e-05	0.749602	4.91212e-05	0.749766	4.90775e-05	0.749913	4.90383e-05	0.750043	4.90038e-05	0.750154	4.89741e-05	0.750247	4.89494e-05	0.750321	4.89298e-05	0.750376	4.89153e-05	0.750411
6.49042e-05		13.5							0.748889		60	0.754468		4.78446e-05	0.754747	4.77727e-05	0.755018	4.77031e-05	0.755275	4.76371e-05	0.755511	4.75765e-05	0.755721	4.75229e-05	0.755897	4.74777e-05	0.756037	4.7442e-05	0.756137	4.74166e-05	0.756193	4.74021e-05	0.756207	4.73987e-05	0.756177	4.74064e-05	0.756105	4.74248e-05	0.755992	4.74535e-05	0.755841	4.7492e-05	0.755655	4.75397e-05	0.755436	4.75958e-05	0.755187	4.76596e-05	0.754911
									0.750891		66	0.765407		4.51267e-05	0.765617	4.50766e-05	0.76574	4.50471e-05	0.765753	4.50441e-05	0.765643	4.50703e-05	0.765409	4.51262e-05	0.765056	4.52108e-05	0.764593	4.53219e-05	0.764034	4.54568e-05	0.763391	4.56121e-05	0.762681	4.57849e-05	0.761916	4.59718e-05	0.761109	4.617e-05	0.760272	4.63769e-05	0.759415	4.659e-05	0.758546	4.68073e-05	0.757672	4.70271e-05	0.7568	4.72479e-05	0.755934
									0.748086		72	0.78		4.18063e-05	0.778902	4.20447e-05	0.7773	4.23957e-05	0.77535	4.28282e-05	0.773183	4.33157e-05	0.770905	4.38363e-05	0.768594	4.43728e-05	0.766307	4.49121e-05	0.764084	4.54447e-05	0.761948	4.5964e-05	0.759915	4.64656e-05	0.757989	4.69471e-05	0.756174	4.74072e-05	0.754465	4.78453e-05	0.75286	4.82618e-05	0.751352	4.86572e-05	0.749935	4.90326e-05	0.748602	4.93888e-05	0.747349
									0.730146		78	0.78		4.18063e-05	0.771324	4.37399e-05	0.764235	4.54082e-05	0.758426	4.68373e-05	0.75364	4.80588e-05	0.749664	4.91047e-05	0.746328	5.00045e-05	0.7435	5.07839e-05	0.741076	5.14642e-05	0.738975	5.20631e-05	0.737135	5.25947e-05	0.735509	5.30702e-05	0.734059	5.34986e-05	0.732757	5.38871e-05	0.73158	5.42413e-05	0.730509	5.45661e-05	0.72953	5.48652e-05	0.728631	5.51416e-05	0.727801
									0.704433		84	0.704	0.704	6.34215e-05	0.704	6.34215e-05	0.704	6.34215e-05	0.704	6.34215e-05	0.704	6.34215e-05	0.704	6.34215e-05	0.704	6.34215e-05	0.704	6.34215e-05	0.704	6.34215e-05	0.704	6.34215e-05	0.704	6.34215e-05	0.704	6.34215e-05	0.704	6.34215e-05	0.704	6.34215e-05	0.704	6.34215e-05	0.704	6.34215e-05	0.704	6.34215e-05	0.704	6.34215e-05	0.704
												Time 0		Time (s)	180000	Time (s)	360000	Time (s)	540000	Time (s)	720000	Time (s)	900000	Time (s)	1080000	Time (s)	1260000	Time (s)	1440000	Time (s)	1620000	Time (s)	1800000	Time (s)	1980000	Time (s)	2160000	Time (s)	2340000	Time (s)	2520000	Time (s)	2700000	Time (s)	2880000	Time (s)	3060000	Time (s)	3240000
ol4_11/04/17														days	2.08333	days	4.16667	days	6.25	days	8.33333	days	10.4167	days	12.5	days	14.5833	days	16.6667	days	18.75	days	20.8333	days	22.9167	days	25	days	27.0833	days	29.1667	days	31.25	days	33.3333	days	35.4167	days	37.5
T (◦K)	fO2 (bars)	D0 (m2*s-1)	E (J*mol-1)	(P-10^5)* ∆V	R (J*mol-1*K-1)	D//001 (μm2*s-1)	dx (μm)	dt (s)	Measured profile	Stability Condition	μm	Initial profile (C0)	boundary	DFeMg	C	DFeMg	C	DFeMg	C	DFeMg	C	DFeMg	C	DFeMg	C	DFeMg	C	DFeMg	C	DFeMg	C	DFeMg	C	DFeMg	C	DFeMg	C	DFeMg	C	DFeMg	C	DFeMg	C	DFeMg	C	DFeMg	C	DFeMg	C
1357	2.23872e-10	6.16595e-10	201000	209.3	8.3144	7.18892e-05	6	180000	0.741144	0.0707463	0	0.745	0.74	1.43859e-05	0.74	1.44704e-05	0.74	1.44704e-05	0.74	1.44704e-05	0.74	1.44704e-05	0.74	1.44704e-05	0.74	1.44704e-05	0.74	1.44704e-05	0.74	1.44704e-05	0.74	1.44704e-05	0.74	1.44704e-05	0.74	1.44704e-05	0.74	1.44704e-05	0.74	1.44704e-05	0.74	1.44704e-05	0.74	1.44704e-05	0.74	1.44704e-05	0.74	1.44704e-05	0.74
									0.741935		6	0.74		1.44704e-05	0.740362	1.44642e-05	0.740309	1.44651e-05	0.740267	1.44658e-05	0.740231	1.44664e-05	0.740202	1.44669e-05	0.740178	1.44674e-05	0.740157	1.44677e-05	0.74014	1.4468e-05	0.740125	1.44683e-05	0.740113	1.44685e-05	0.740102	1.44687e-05	0.740093	1.44688e-05	0.740085	1.4469e-05	0.740078	1.44691e-05	0.740071	1.44692e-05	0.740066	1.44693e-05	0.740061	1.44694e-05	0.740057
Db (//100)	α	cos		slogfO2	0.25				0.7469		12	0.74		1.44704e-05	0.74	1.44704e-05	0.740026	1.447e-05	0.740045	1.44696e-05	0.740058	1.44694e-05	0.740066	1.44693e-05	0.740072	1.44692e-05	0.740075	1.44691e-05	0.740077	1.44691e-05	0.740077	1.44691e-05	0.740077	1.44691e-05	0.740076	1.44691e-05	0.740074	1.44691e-05	0.740072	1.44692e-05	0.74007	1.44692e-05	0.740068	1.44692e-05	0.740065	1.44693e-05	0.740063	1.44693e-05	0.740061
1.19815e-05	60	0.5		sT(°K)	10				0.743481		18	0.74		1.44704e-05	0.74	1.44704e-05	0.74	1.44704e-05	0.740002	1.44704e-05	0.740005	1.44703e-05	0.740008	1.44703e-05	0.740012	1.44702e-05	0.740016	1.44701e-05	0.740019	1.44701e-05	0.740022	1.447e-05	0.740025	1.447e-05	0.740027	1.44699e-05	0.740029	1.44699e-05	0.740031	1.44699e-05	0.740032	1.44699e-05	0.740033	1.44698e-05	0.740034	1.44698e-05	0.740035	1.44698e-05	0.740035
Da (//010)	γ								0.742353		24	0.74		1.44704e-05	0.74	1.44704e-05	0.74	1.44704e-05	0.74	1.44704e-05	0.74	1.44704e-05	0.74	1.44704e-05	0.740001	1.44704e-05	0.740002	1.44704e-05	0.740003	1.44704e-05	0.740004	1.44703e-05	0.740005	1.44703e-05	0.740006	1.44703e-05	0.740007	1.44703e-05	0.740008	1.44703e-05	0.740009	1.44702e-05	0.74001	1.44702e-05	0.740011	1.44702e-05	0.740012	1.44702e-05	0.740013
1.19815e-05	150	-0.866025							0.743119		30	0.74		1.44704e-05	0.74	1.44704e-05	0.74	1.44704e-05	0.74	1.44704e-05	0.74	1.44704e-05	0.74	1.44704e-05	0.74	1.44704e-05	0.74	1.44704e-05	0.74	1.44704e-05	0.74	1.44704e-05	0.740001	1.44704e-05	0.740001	1.44704e-05	0.740001	1.44704e-05	0.740002	1.44704e-05	0.740002	1.44704e-05	0.740002	1.44704e-05	0.740003	1.44704e-05	0.740003	1.44704e-05	0.740004
Dc (//001)	β			slogD	0.137736				0.739882		36	0.74		1.44704e-05	0.74	1.44704e-05	0.74	1.44704e-05	0.74	1.44704e-05	0.74	1.44704e-05	0.74	1.44704e-05	0.74	1.44704e-05	0.74	1.44704e-05	0.74	1.44704e-05	0.74	1.44704e-05	0.74	1.44704e-05	0.74	1.44704e-05	0.74	1.44704e-05	0.74	1.44704e-05	0.74	1.44704e-05	0.74	1.44704e-05	0.74	1.44704e-05	0.740001	1.44704e-05	0.740001
7.18892e-05	80	0.173648		sD	2.28036e-05				0.744238		42	0.74		1.44704e-05	0.74	1.44704e-05	0.74	1.44704e-05	0.74	1.44704e-05	0.74	1.44704e-05	0.74	1.44704e-05	0.74	1.44704e-05	0.74	1.44704e-05	0.74	1.44704e-05	0.74	1.44704e-05	0.74	1.44704e-05	0.74	1.44704e-05	0.74	1.44704e-05	0.74	1.44704e-05	0.74	1.44704e-05	0.74	1.44704e-05	0.74	1.44704e-05	0.74	1.44704e-05	0.74
					1.02774e+06	(s)			0.746472		48	0.74		1.44704e-05	0.74	1.44704e-05	0.74	1.44704e-05	0.74	1.44704e-05	0.74	1.44704e-05	0.74	1.44704e-05	0.74	1.44704e-05	0.74	1.44704e-05	0.74	1.44704e-05	0.74	1.44704e-05	0.74	1.44704e-05	0.74	1.44704e-05	0.74	1.44704e-05	0.74	1.44704e-05	0.74	1.44704e-05	0.74	1.44704e-05	0.74	1.44704e-05	0.74	1.44704e-05	0.74
Dtrav		Days		st	11.8952	days			0.745132		54	0.74		1.44704e-05	0.74	1.44704e-05	0.74	1.44704e-05	0.74	1.44704e-05	0.74	1.44704e-05	0.74	1.44704e-05	0.74	1.44704e-05	0.74	1.44704e-05	0.74	1.44704e-05	0.74	1.44704e-05	0.74	1.44704e-05	0.74	1.44704e-05	0.74	1.44704e-05	0.74	1.44704e-05	0.74	1.44704e-05	0.74	1.44704e-05	0.74	1.44704e-05	0.74	1.44704e-05	0.74
1.41493e-05		37.5							0.74457		60	0.74		1.44704e-05	0.74	1.44704e-05	0.74	1.44704e-05	0.74	1.44704e-05	0.74	1.44704e-05	0.74	1.44704e-05	0.74	1.44704e-05	0.74	1.44704e-05	0.74	1.44704e-05	0.74	1.44704e-05	0.74	1.44704e-05	0.74	1.44704e-05	0.74	1.44704e-05	0.74	1.44704e-05	0.74	1.44704e-05	0.74	1.44704e-05	0.74	1.44704e-05	0.74	1.44704e-05	0.74
									0.743622		66	0.74		1.44704e-05	0.74	1.44704e-05	0.74	1.44704e-05	0.74	1.44704e-05	0.74	1.44704e-05	0.74	1.44704e-05	0.74	1.44704e-05	0.74	1.44704e-05	0.74	1.44704e-05	0.74	1.44704e-05	0.74	1.44704e-05	0.74	1.44704e-05	0.74	1.44704e-05	0.74	1.44704e-05	0.74	1.44704e-05	0.74	1.44704e-05	0.74	1.44704e-05	0.74	1.44704e-05	0.74
									0.741876		72	0.74		1.44704e-05	0.74	1.44704e-05	0.74	1.44704e-05	0.74	1.44704e-05	0.74	1.44704e-05	0.74	1.44704e-05	0.74	1.44704e-05	0.74	1.44704e-05	0.74	1.44704e-05	0.74	1.44704e-05	0.74	1.44704e-05	0.74	1.44704e-05	0.74	1.44704e-05	0.74	1.44704e-05	0.74	1.44704e-05	0.74	1.44704e-05	0.74	1.44704e-05	0.74	1.44704e-05	0.74
									0.739273		78	0.74		1.44704e-05	0.74	1.44704e-05	0.74	1.44704e-05	0.74	1.44704e-05	0.74	1.44704e-05	0.74	1.44704e-05	0.74	1.44704e-05	0.74	1.44704e-05	0.74	1.44704e-05	0.74	1.44704e-05	0.74	1.44704e-05	0.74	1.44704e-05	0.74	1.44704e-05	0.74	1.44704e-05	0.74	1.44704e-05	0.74	1.44704e-05	0.74	1.44704e-05	0.74	1.44704e-05	0.74
									0.741168		84	0.74		1.44704e-05	0.74	1.44704e-05	0.74	1.44704e-05	0.74	1.44704e-05	0.74	1.44704e-05	0.74	1.44704e-05	0.74	1.44704e-05	0.74	1.44704e-05	0.74	1.44704e-05	0.74	1.44704e-05	0.74	1.44704e-05	0.74	1.44704e-05	0.74	1.44704e-05	0.74	1.44704e-05	0.74	1.44704e-05	0.74	1.44704e-05	0.74	1.44704e-05	0.74	1.44704e-05	0.74
									0.742264		90	0.74		1.44704e-05	0.74	1.44704e-05	0.74	1.44704e-05	0.74	1.44704e-05	0.74	1.44704e-05	0.74	1.44704e-05	0.74	1.44704e-05	0.74	1.44704e-05	0.74	1.44704e-05	0.74	1.44704e-05	0.74	1.44704e-05	0.74	1.44704e-05	0.74	1.44704e-05	0.74	1.44704e-05	0.74	1.44704e-05	0.74	1.44704e-05	0.74	1.44704e-05	0.74	1.44704e-05	0.74
									0.743044		96	0.74		1.44704e-05	0.74	1.44704e-05	0.74	1.44704e-05	0.74	1.44704e-05	0.74	1.44704e-05	0.74	1.44704e-05	0.74	1.44704e-05	0.74	1.44704e-05	0.74	1.44704e-05	0.74	1.44704e-05	0.74	1.44704e-05	0.74	1.44704e-05	0.74	1.44704e-05	0.74	1.44704e-05	0.74	1.44704e-05	0.74	1.44704e-05	0.74	1.44704e-05	0.74	1.44704e-05	0.74
									0.742119		102	0.74		1.44704e-05	0.74	1.44704e-05	0.74	1.44704e-05	0.74	1.44704e-05	0.74	1.44704e-05	0.74	1.44704e-05	0.74	1.44704e-05	0.74	1.44704e-05	0.74	1.44704e-05	0.74	1.44704e-05	0.74	1.44704e-05	0.74	1.44704e-05	0.74	1.44704e-05	0.74	1.44704e-05	0.740001	1.44704e-05	0.740001	1.44704e-05	0.740001	1.44704e-05	0.740002	1.44704e-05	0.740003
									0.746434		108	0.74		1.44704e-05	0.74	1.44704e-05	0.74	1.44704e-05	0.74	1.44704e-05	0.74	1.44704e-05	0.74	1.44704e-05	0.74	1.44704e-05	0.74	1.44704e-05	0.74	1.44704e-05	0.74	1.44704e-05	0.740001	1.44704e-05	0.740001	1.44704e-05	0.740002	1.44704e-05	0.740004	1.44703e-05	0.740005	1.44703e-05	0.740008	1.44703e-05	0.740011	1.44702e-05	0.740015	1.44702e-05	0.74002
									0.742773		114	0.74		1.44704e-05	0.74	1.44704e-05	0.74	1.44704e-05	0.74	1.44704e-05	0.74	1.44704e-05	0.74	1.44704e-05	0.74	1.44704e-05	0.740001	1.44704e-05	0.740003	1.44704e-05	0.740005	1.44703e-05	0.740009	1.44702e-05	0.740015	1.44701e-05	0.740023	1.447e-05	0.740032	1.44699e-05	0.740044	1.44696e-05	0.740059	1.44694e-05	0.740075	1.44691e-05	0.740094	1.44688e-05	0.740115
									0.748808		120	0.74		1.44704e-05	0.74	1.44704e-05	0.74	1.44704e-05	0.74	1.44704e-05	0.740001	1.44704e-05	0.740005	1.44703e-05	0.740012	1.44702e-05	0.740024	1.447e-05	0.740042	1.44697e-05	0.740066	1.44693e-05	0.740097	1.44687e-05	0.740134	1.44681e-05	0.740177	1.44674e-05	0.740226	1.44665e-05	0.74028	1.44656e-05	0.740338	1.44646e-05	0.740401	1.44635e-05	0.740467	1.44624e-05	0.740536
									0.740421		126	0.74		1.44704e-05	0.74	1.44704e-05	0.74	1.44704e-05	0.740014	1.44702e-05	0.740051	1.44695e-05	0.740111	1.44685e-05	0.740193	1.44671e-05	0.740297	1.44653e-05	0.740417	1.44632e-05	0.740551	1.4461e-05	0.740696	1.44585e-05	0.740848	1.44559e-05	0.741005	1.44532e-05	0.741164	1.44505e-05	0.741325	1.44477e-05	0.741484	1.4445e-05	0.741641	1.44423e-05	0.741796	1.44397e-05	0.741947
									0.748008		132	0.74		1.44704e-05	0.74	1.44704e-05	0.7402	1.4467e-05	0.740529	1.44613e-05	0.740929	1.44545e-05	0.741363	1.44471e-05	0.741805	1.44396e-05	0.742239	1.44322e-05	0.742654	1.44252e-05	0.743044	1.44186e-05	0.743407	1.44125e-05	0.743743	1.44069e-05	0.744051	1.44017e-05	0.744332	1.4397e-05	0.744589	1.43928e-05	0.744823	1.43889e-05	0.745037	1.43853e-05	0.745232	1.43821e-05	0.745411
									0.750351		138	0.74		1.44704e-05	0.742774	1.44232e-05	0.744969	1.43864e-05	0.746625	1.43591e-05	0.747868	1.43387e-05	0.748798	1.43237e-05	0.749489	1.43125e-05	0.75	1.43043e-05	0.750373	1.42983e-05	0.750642	1.4294e-05	0.750835	1.42909e-05	0.750969	1.42888e-05	0.75106	1.42873e-05	0.751121	1.42864e-05	0.751158	1.42858e-05	0.751179	1.42854e-05	0.751189	1.42853e-05	0.751192	1.42852e-05	0.751189
									0.747655		144	0.78		1.38695e-05	0.777226	1.39061e-05	0.773612	1.39547e-05	0.77065	1.39955e-05	0.768216	1.40297e-05	0.766207	1.40583e-05	0.764544	1.40823e-05	0.763163	1.41024e-05	0.762011	1.41194e-05	0.761047	1.41336e-05	0.760238	1.41457e-05	0.759556	1.41559e-05	0.758979	1.41646e-05	0.758491	1.4172e-05	0.758075	1.41783e-05	0.757721	1.41836e-05	0.757418	1.41883e-05	0.757159	1.41922e-05	0.756937
									0.759521		150	0.78	0.76	1.38695e-05	0.76	1.41493e-05	0.76	1.41493e-05	0.76	1.41493e-05	0.76	1.41493e-05	0.76	1.41493e-05	0.76	1.41493e-05	0.76	1.41493e-05	0.76	1.41493e-05	0.76	1.41493e-05	0.76	1.41493e-05	0.76	1.41493e-05	0.76	1.41493e-05	0.76	1.41493e-05	0.76	1.41493e-05	0.76	1.41493e-05	0.76	1.41493e-05	0.76	1.41493e-05	0.76
									0.759458		156
									0.755006		162
									0.756848		168
												Time 0		Time (s)	39600	Time (s)	79200	Time (s)	118800	Time (s)	158400	Time (s)	198000	Time (s)	237600	Time (s)	277200	Time (s)	316800	Time (s)	356400	Time (s)	396000	Time (s)	435600	Time (s)	475200	Time (s)	514800	Time (s)	554400	Time (s)	594000	Time (s)	633600	Time (s)	673200	Time (s)	712800
ol5_11/04/17														days	0.458333	days	0.916667	days	1.375	days	1.83333	days	2.29167	days	2.75	days	3.20833	days	3.66667	days	4.125	days	4.58333	days	5.04167	days	5.5	days	5.95833	days	6.41667	days	6.875	days	7.33333	days	7.79167	days	8.25
T (◦K)	fO2 (bars)	D0 (m2*s-1)	E (J*mol-1)	(P-10^5)* ∆V	R (J*mol-1*K-1)	D//001 (μm2*s-1)	dx (μm)	dt (s)	Measured profile	Stability Condition	μm	Initial profile (C0)	boundary	DFeMg	C	DFeMg	C	DFeMg	C	DFeMg	C	DFeMg	C	DFeMg	C	DFeMg	C	DFeMg	C	DFeMg	C	DFeMg	C	DFeMg	C	DFeMg	C	DFeMg	C	DFeMg	C	DFeMg	C	DFeMg	C	DFeMg	C	DFeMg	C
1436	3.23594e-09	6.16595e-10	201000	2729.3	8.3144	0.000196977	5	39600	0.806876	0.24938	0	0.81	0.81	0.000138374	0.81	0.000138374	0.81	0.000138374	0.81	0.000138374	0.81	0.000138374	0.81	0.000138374	0.81	0.000138374	0.81	0.000138374	0.81	0.000138374	0.81	0.000138374	0.81	0.000138374	0.81	0.000138374	0.81	0.000138374	0.81	0.000138374	0.81	0.000138374	0.81	0.000138374	0.81	0.000138374	0.81	0.000138374	0.81
									0.808423		5	0.81		0.000138374	0.81	0.000138374	0.81	0.000138374	0.81	0.000138374	0.81	0.000138374	0.81	0.000138374	0.81	0.000138374	0.81	0.000138374	0.81	0.000138374	0.81	0.000138374	0.81	0.000138374	0.81	0.000138374	0.81	0.000138374	0.81	0.000138374	0.81	0.000138374	0.81	0.000138374	0.81	0.000138374	0.81	0.000138374	0.81
Db (//100)	α	cos		slogfO2	0.25				0.804705		10	0.81		0.000138374	0.81	0.000138374	0.81	0.000138374	0.81	0.000138374	0.81	0.000138374	0.81	0.000138374	0.81	0.000138374	0.81	0.000138374	0.81	0.000138374	0.81	0.000138374	0.81	0.000138374	0.81	0.000138374	0.81	0.000138374	0.81	0.000138374	0.81	0.000138374	0.81	0.000138374	0.81	0.000138374	0.81	0.000138374	0.81
3.28295e-05	70	0.34202		sT(°K)	10				0.808687		15	0.81		0.000138374	0.81	0.000138374	0.81	0.000138374	0.81	0.000138374	0.81	0.000138374	0.81	0.000138374	0.81	0.000138374	0.81	0.000138374	0.81	0.000138374	0.81	0.000138374	0.81	0.000138374	0.81	0.000138374	0.81	0.000138374	0.81	0.000138374	0.81	0.000138374	0.81	0.000138374	0.81	0.000138374	0.81	0.000138374	0.81
Da (//010)	γ								0.809808		20	0.81		0.000138374	0.81	0.000138374	0.81	0.000138374	0.81	0.000138374	0.81	0.000138374	0.81	0.000138374	0.81	0.000138374	0.81	0.000138374	0.81	0.000138374	0.81	0.000138374	0.81	0.000138374	0.81	0.000138374	0.81	0.000138374	0.81	0.000138374	0.81	0.000138374	0.81	0.000138374	0.81	0.000138374	0.81	0.000138374	0.81
3.28295e-05	65	0.422618							0.811317		25	0.81		0.000138374	0.81	0.000138374	0.81	0.000138374	0.81	0.000138374	0.81	0.000138374	0.81	0.000138374	0.81	0.000138374	0.81	0.000138374	0.81	0.000138374	0.81	0.000138374	0.81	0.000138374	0.81	0.000138374	0.81	0.000138374	0.81	0.000138374	0.81	0.000138374	0.81	0.000138374	0.81	0.000138374	0.81	0.000138374	0.81
Dc (//001)	β			slogD	0.124419				0.809765		30	0.81		0.000138374	0.81	0.000138374	0.81	0.000138374	0.81	0.000138374	0.81	0.000138374	0.81	0.000138374	0.81	0.000138374	0.81	0.000138374	0.81	0.000138374	0.81	0.000138374	0.81	0.000138374	0.81	0.000138374	0.81	0.000138374	0.81	0.000138374	0.81	0.000138374	0.81	0.000138374	0.81	0.000138374	0.81	0.000138374	0.81
0.000196977	150	-0.866025		sD	5.64412e-05				0.808759		35	0.81		0.000138374	0.81	0.000138374	0.81	0.000138374	0.81	0.000138374	0.81	0.000138374	0.81	0.000138374	0.81	0.000138374	0.81	0.000138374	0.81	0.000138374	0.81	0.000138374	0.81	0.000138374	0.81	0.000138374	0.81	0.000138374	0.81	0.000138374	0.81	0.000138374	0.81	0.000138374	0.81	0.000138374	0.81	0.000138374	0.81
					204244	(s)			0.80796		40	0.81		0.000138374	0.81	0.000138374	0.81	0.000138374	0.81	0.000138374	0.81	0.000138374	0.81	0.000138374	0.81	0.000138374	0.81	0.000138374	0.81	0.000138374	0.81	0.000138374	0.81	0.000138374	0.81	0.000138374	0.81	0.000138374	0.81	0.000138374	0.81	0.000138374	0.81	0.000138374	0.81	0.000138374	0.81	0.000138374	0.81
Dtrav		Days		st	2.36393	days			0.81186		45	0.81		0.000138374	0.81	0.000138374	0.81	0.000138374	0.81	0.000138374	0.81	0.000138374	0.81	0.000138374	0.81	0.000138374	0.81	0.000138374	0.81	0.000138374	0.81	0.000138374	0.81	0.000138374	0.81	0.000138374	0.81	0.000138374	0.81	0.000138374	0.81	0.000138374	0.81	0.000138374	0.81	0.000138374	0.81	0.000138374	0.81
0.000157437		8.25							0.808684		50	0.81		0.000138374	0.81	0.000138374	0.81	0.000138374	0.81	0.000138374	0.81	0.000138374	0.81	0.000138374	0.81	0.000138374	0.81	0.000138374	0.81	0.000138374	0.81	0.000138374	0.81	0.000138374	0.81	0.000138374	0.81	0.000138374	0.81	0.000138374	0.81	0.000138374	0.81	0.000138374	0.81	0.000138374	0.81	0.000138374	0.81
									0.808288		55	0.81		0.000138374	0.81	0.000138374	0.81	0.000138374	0.81	0.000138374	0.81	0.000138374	0.81	0.000138374	0.81	0.000138374	0.81	0.000138374	0.81	0.000138374	0.81	0.000138374	0.81	0.000138374	0.81	0.000138374	0.81	0.000138374	0.81	0.000138374	0.81	0.000138374	0.81	0.000138374	0.81	0.000138374	0.81	0.000138374	0.81
									0.809871		60	0.81		0.000138374	0.81	0.000138374	0.81	0.000138374	0.81	0.000138374	0.81	0.000138374	0.81	0.000138374	0.81	0.000138374	0.81	0.000138374	0.81	0.000138374	0.81	0.000138374	0.81	0.000138374	0.81	0.000138374	0.81	0.000138374	0.81	0.000138374	0.81	0.000138374	0.81	0.000138374	0.81	0.000138374	0.81	0.000138374	0.81
									0.807322		65	0.81		0.000138374	0.81	0.000138374	0.81	0.000138374	0.81	0.000138374	0.81	0.000138374	0.81	0.000138374	0.81	0.000138374	0.81	0.000138374	0.81	0.000138374	0.81	0.000138374	0.81	0.000138374	0.81	0.000138374	0.81	0.000138374	0.81	0.000138374	0.81	0.000138374	0.81	0.000138374	0.81	0.000138374	0.81	0.000138374	0.81
									0.809797		70	0.81		0.000138374	0.81	0.000138374	0.81	0.000138374	0.81	0.000138374	0.81	0.000138374	0.81	0.000138374	0.81	0.000138374	0.81	0.000138374	0.81	0.000138374	0.81	0.000138374	0.81	0.000138374	0.81	0.000138374	0.81	0.000138374	0.81	0.000138374	0.81	0.000138374	0.81	0.000138374	0.81	0.000138374	0.81	0.000138374	0.81
									0.810899		75	0.81		0.000138374	0.81	0.000138374	0.81	0.000138374	0.81	0.000138374	0.81	0.000138374	0.81	0.000138374	0.81	0.000138374	0.81	0.000138374	0.81	0.000138374	0.81	0.000138374	0.81	0.000138374	0.81	0.000138374	0.81	0.000138374	0.81	0.000138374	0.81	0.000138374	0.81	0.000138374	0.81	0.000138374	0.81	0.000138374	0.81
									0.813255		80	0.81		0.000138374	0.81	0.000138374	0.81	0.000138374	0.81	0.000138374	0.81	0.000138374	0.81	0.000138374	0.81	0.000138374	0.81	0.000138374	0.81	0.000138374	0.81	0.000138374	0.81	0.000138374	0.81	0.000138374	0.81	0.000138374	0.81	0.000138374	0.81	0.000138374	0.81	0.000138374	0.81	0.000138374	0.81	0.000138374	0.81
									0.807771		85	0.81		0.000138374	0.81	0.000138374	0.81	0.000138374	0.81	0.000138374	0.81	0.000138374	0.81	0.000138374	0.81	0.000138374	0.81	0.000138374	0.81	0.000138374	0.81	0.000138374	0.81	0.000138374	0.81	0.000138374	0.81	0.000138374	0.81	0.000138374	0.81	0.000138374	0.81	0.000138374	0.81	0.000138374	0.81	0.000138374	0.81
									0.810446		90	0.81		0.000138374	0.81	0.000138374	0.81	0.000138374	0.81	0.000138374	0.81	0.000138374	0.81	0.000138374	0.81	0.000138374	0.81	0.000138374	0.81	0.000138374	0.81	0.000138374	0.81	0.000138374	0.81	0.000138374	0.81	0.000138374	0.81	0.000138374	0.81	0.000138374	0.81	0.000138374	0.81	0.000138374	0.81	0.000138374	0.81
									0.807524		95	0.81		0.000138374	0.81	0.000138374	0.81	0.000138374	0.81	0.000138374	0.81	0.000138374	0.81	0.000138374	0.81	0.000138374	0.81	0.000138374	0.81	0.000138374	0.81	0.000138374	0.81	0.000138374	0.81	0.000138374	0.81	0.000138374	0.81	0.000138374	0.81	0.000138374	0.81	0.000138374	0.81	0.000138374	0.81	0.000138374	0.81
									0.810389		100	0.81		0.000138374	0.81	0.000138374	0.81	0.000138374	0.81	0.000138374	0.81	0.000138374	0.81	0.000138374	0.81	0.000138374	0.81	0.000138374	0.81	0.000138374	0.81	0.000138374	0.81	0.000138374	0.81	0.000138374	0.81	0.000138374	0.81	0.000138374	0.81	0.000138374	0.81	0.000138374	0.81	0.000138374	0.81	0.000138374	0.81
									0.809373		105	0.81		0.000138374	0.81	0.000138374	0.81	0.000138374	0.81	0.000138374	0.81	0.000138374	0.81	0.000138374	0.81	0.000138374	0.81	0.000138374	0.81	0.000138374	0.81	0.000138374	0.81	0.000138374	0.81	0.000138374	0.81	0.000138374	0.81	0.000138374	0.81	0.000138374	0.81	0.000138374	0.81	0.000138374	0.81	0.000138374	0.81
									0.809831		110	0.81		0.000138374	0.81	0.000138374	0.81	0.000138374	0.81	0.000138374	0.81	0.000138374	0.81	0.000138374	0.81	0.000138374	0.81	0.000138374	0.81	0.000138374	0.81	0.000138374	0.81	0.000138374	0.81	0.000138374	0.81	0.000138374	0.81	0.000138374	0.81	0.000138374	0.81	0.000138374	0.81	0.000138374	0.81	0.000138374	0.81
									0.805575		115	0.81		0.000138374	0.81	0.000138374	0.81	0.000138374	0.81	0.000138374	0.81	0.000138374	0.81	0.000138374	0.81	0.000138374	0.81	0.000138374	0.81	0.000138374	0.81	0.000138374	0.81	0.000138374	0.81	0.000138374	0.81	0.000138374	0.81	0.000138374	0.81	0.000138374	0.81	0.000138374	0.81	0.000138374	0.81	0.000138374	0.81
									0.811002		120	0.81		0.000138374	0.81	0.000138374	0.81	0.000138374	0.81	0.000138374	0.81	0.000138374	0.81	0.000138374	0.81	0.000138374	0.81	0.000138374	0.81	0.000138374	0.81	0.000138374	0.81	0.000138374	0.81	0.000138374	0.81	0.000138374	0.81	0.000138374	0.81	0.000138374	0.81	0.000138374	0.81	0.000138374	0.81	0.000138374	0.81
									0.806178		125	0.81		0.000138374	0.81	0.000138374	0.81	0.000138374	0.81	0.000138374	0.81	0.000138374	0.81	0.000138374	0.81	0.000138374	0.81	0.000138374	0.81	0.000138374	0.81	0.000138374	0.81	0.000138374	0.81	0.000138374	0.81	0.000138374	0.81	0.000138374	0.81	0.000138374	0.81	0.000138374	0.81	0.000138374	0.81	0.000138374	0.81
									0.810651		130	0.81		0.000138374	0.81	0.000138374	0.81	0.000138374	0.81	0.000138374	0.81	0.000138374	0.81	0.000138374	0.81	0.000138374	0.81	0.000138374	0.81	0.000138374	0.81	0.000138374	0.81	0.000138374	0.81	0.000138374	0.81	0.000138374	0.81	0.000138374	0.81	0.000138374	0.81	0.000138374	0.81	0.000138374	0.81	0.000138374	0.81
									0.810679		135	0.81		0.000138374	0.81	0.000138374	0.81	0.000138374	0.81	0.000138374	0.81	0.000138374	0.81	0.000138374	0.81	0.000138374	0.81	0.000138374	0.81	0.000138374	0.81	0.000138374	0.81	0.000138374	0.81	0.000138374	0.81	0.000138374	0.81	0.000138374	0.81	0.000138374	0.81	0.000138374	0.809999	0.000138374	0.809999	0.000138375	0.809998
									0.807092		140	0.81		0.000138374	0.81	0.000138374	0.81	0.000138374	0.81	0.000138374	0.81	0.000138374	0.81	0.000138374	0.81	0.000138374	0.81	0.000138374	0.81	0.000138374	0.81	0.000138374	0.81	0.000138374	0.81	0.000138374	0.81	0.000138374	0.81	0.000138374	0.809999	0.000138375	0.809998	0.000138375	0.809996	0.000138377	0.809993	0.00013838	0.809989
									0.811032		145	0.81		0.000138374	0.81	0.000138374	0.81	0.000138374	0.81	0.000138374	0.81	0.000138374	0.81	0.000138374	0.81	0.000138374	0.81	0.000138374	0.81	0.000138374	0.81	0.000138374	0.81	0.000138374	0.81	0.000138374	0.809999	0.000138375	0.809997	0.000138376	0.809994	0.000138379	0.809988	0.000138384	0.80998	0.000138391	0.809969	0.000138401	0.809955
									0.806026		150	0.81		0.000138374	0.81	0.000138374	0.81	0.000138374	0.81	0.000138374	0.81	0.000138374	0.81	0.000138374	0.81	0.000138374	0.81	0.000138374	0.81	0.000138374	0.81	0.000138374	0.809999	0.000138375	0.809995	0.000138378	0.809989	0.000138383	0.809979	0.000138392	0.809964	0.000138406	0.809942	0.000138425	0.809914	0.000138451	0.809878	0.000138482	0.809835
									0.806824		155	0.81		0.000138374	0.81	0.000138374	0.81	0.000138374	0.81	0.000138374	0.81	0.000138374	0.81	0.000138374	0.81	0.000138374	0.81	0.000138374	0.809999	0.000138375	0.809994	0.000138379	0.809983	0.000138389	0.809963	0.000138406	0.809933	0.000138433	0.80989	0.000138471	0.809835	0.000138521	0.809767	0.000138581	0.809686	0.000138653	0.809593	0.000138736	0.809488
									0.807922		160	0.81		0.000138374	0.81	0.000138374	0.81	0.000138374	0.81	0.000138374	0.81	0.000138374	0.81	0.000138374	0.81	0.000138374	0.809995	0.000138379	0.809976	0.000138395	0.809938	0.000138429	0.809878	0.000138482	0.809792	0.000138558	0.809683	0.000138656	0.80955	0.000138774	0.809397	0.000138911	0.809225	0.000139065	0.809036	0.000139233	0.808835	0.000139414	0.808622
									0.80262		165	0.81		0.000138374	0.81	0.000138374	0.81	0.000138374	0.81	0.000138374	0.81	0.000138374	0.81	0.000138374	0.809975	0.000138396	0.809905	0.000138458	0.809782	0.000138568	0.809607	0.000138724	0.809385	0.000138922	0.809125	0.000139154	0.808833	0.000139415	0.808518	0.000139698	0.808186	0.000139997	0.807841	0.000140307	0.807488	0.000140626	0.807131	0.00014095	0.806772
									0.799877		170	0.81		0.000138374	0.81	0.000138374	0.81	0.000138374	0.81	0.000138374	0.81	0.000138374	0.809886	0.000138475	0.809631	0.000138702	0.809257	0.000139036	0.808796	0.000139449	0.808278	0.000139914	0.807727	0.00014041	0.80716	0.000140923	0.80659	0.000141441	0.806024	0.000141957	0.805467	0.000142466	0.804925	0.000142965	0.804398	0.000143451	0.803887	0.000143923	0.803394
									0.800187		175	0.81		0.000138374	0.81	0.000138374	0.81	0.000138374	0.81	0.000138374	0.809482	0.000138835	0.808622	0.000139605	0.80761	0.000140516	0.806561	0.000141467	0.805534	0.000142405	0.804553	0.000143307	0.80363	0.000144162	0.802766	0.000144967	0.80196	0.000145723	0.801207	0.000146431	0.800506	0.000147096	0.79985	0.000147719	0.799236	0.000148306	0.79866	0.000148858	0.79812
											180	0.81		0.000138374	0.81	0.000138374	0.81	0.000138374	0.807672	0.00014046	0.805172	0.000142737	0.80299	0.000144758	0.801152	0.000146483	0.7996	0.000147958	0.798273	0.000149231	0.797126	0.000150341	0.796122	0.000151319	0.795235	0.00015219	0.794445	0.00015297	0.793735	0.000153674	0.793093	0.000154314	0.792508	0.000154899	0.791974	0.000155436	0.791482	0.000155932	0.791029
									0.781338		185	0.81		0.000138374	0.81	0.000138374	0.800038	0.00014754	0.795161	0.000152263	0.792322	0.000155086	0.790409	0.00015702	0.788997	0.000158464	0.787898	0.000159597	0.78701	0.000160519	0.786274	0.000161289	0.78565	0.000161944	0.785112	0.00016251	0.784643	0.000163006	0.784229	0.000163445	0.783859	0.000163838	0.783527	0.000164192	0.783227	0.000164513	0.782953	0.000164806	0.782702
									0.774275		190	0.81	0.774	0.000138374	0.774	0.000174701	0.774	0.000174701	0.774	0.000174701	0.774	0.000174701	0.774	0.000174701	0.774	0.000174701	0.774	0.000174701	0.774	0.000174701	0.774	0.000174701	0.774	0.000174701	0.774	0.000174701	0.774	0.000174701	0.774	0.000174701	0.774	0.000174701	0.774	0.000174701	0.774	0.000174701	0.774	0.000174701	0.774
									0.775853		195	0.81
									0.754449		200	0.81
									0.723095		205	0.81
												Time 0		Time (s)	144000	Time (s)	288000	Time (s)	432000	Time (s)	576000	Time (s)	720000	Time (s)	864000	Time (s)	1008000	Time (s)	1152000	Time (s)	1296000	Time (s)	1440000	Time (s)	1584000	Time (s)	1728000	Time (s)	1872000	Time (s)	2016000	Time (s)	2160000	Time (s)	2304000	Time (s)	2448000	Time (s)	2592000
ol7_11/04/17														days	1.66667	days	3.33333	days	5	days	6.66667	days	8.33333	days	10	days	11.6667	days	13.3333	days	15	days	16.6667	days	18.3333	days	20	days	21.6667	days	23.3333	days	25	days	26.6667	days	28.3333	days	30
T (◦K)	fO2 (bars)	D0 (m2*s-1)	E (J*mol-1)	(P-10^5)* ∆V	R (J*mol-1*K-1)	D//001 (μm2*s-1)	dx (μm)	dt (s)	Measured profile	Stability Condition	μm	Initial profile (C0)	boundary	DFeMg	C	DFeMg	C	DFeMg	C	DFeMg	C	DFeMg	C	DFeMg	C	DFeMg	C	DFeMg	C	DFeMg	C	DFeMg	C	DFeMg	C	DFeMg	C	DFeMg	C	DFeMg	C	DFeMg	C	DFeMg	C	DFeMg	C	DFeMg	C
1357	2.23872e-10	6.16595e-10	201000	209.3	8.3144	7.70306e-05	5	144000	0.742724	0.292067	0	0.735	0.735	5.56411e-05	0.735	5.56411e-05	0.735	5.56411e-05	0.735	5.56411e-05	0.735	5.56411e-05	0.735	5.56411e-05	0.735	5.56411e-05	0.735	5.56411e-05	0.735	5.56411e-05	0.735	5.56411e-05	0.735	5.56411e-05	0.735	5.56411e-05	0.735	5.56411e-05	0.735	5.56411e-05	0.735	5.56411e-05	0.735	5.56411e-05	0.735	5.56411e-05	0.735	5.56411e-05	0.735
									0.739872		5	0.735		5.56411e-05	0.735	5.56411e-05	0.735	5.56411e-05	0.735	5.56411e-05	0.735	5.56411e-05	0.735	5.56411e-05	0.735	5.56411e-05	0.735	5.56411e-05	0.735	5.56411e-05	0.735	5.56411e-05	0.735	5.56411e-05	0.735	5.56411e-05	0.735	5.56411e-05	0.735	5.56411e-05	0.735	5.56411e-05	0.735	5.56411e-05	0.735	5.56411e-05	0.735	5.56411e-05	0.735
Db (//100)	α	cos		slogfO2	0.25				0.737821		10	0.735		5.56411e-05	0.735	5.56411e-05	0.735	5.56411e-05	0.735	5.56411e-05	0.735	5.56411e-05	0.735	5.56411e-05	0.735	5.56411e-05	0.735	5.56411e-05	0.735	5.56411e-05	0.735	5.56411e-05	0.735	5.56411e-05	0.735	5.56411e-05	0.735	5.56411e-05	0.735	5.56411e-05	0.735	5.56411e-05	0.735	5.56411e-05	0.735	5.56411e-05	0.735	5.56411e-05	0.735
1.28384e-05	60	0.5		sT(°K)	10				0.741617		15	0.735		5.56411e-05	0.735	5.56411e-05	0.735	5.56411e-05	0.735	5.56411e-05	0.735	5.56411e-05	0.735	5.56411e-05	0.735	5.56411e-05	0.735	5.56411e-05	0.735	5.56411e-05	0.735	5.56411e-05	0.735	5.56411e-05	0.735	5.56411e-05	0.735	5.56411e-05	0.735	5.56411e-05	0.735	5.56411e-05	0.735	5.56411e-05	0.735001	5.5641e-05	0.735001	5.56408e-05	0.735002
Da (//010)	γ								0.738331		20	0.735		5.56411e-05	0.735	5.56411e-05	0.735	5.56411e-05	0.735	5.56411e-05	0.735	5.56411e-05	0.735	5.56411e-05	0.735	5.56411e-05	0.735	5.56411e-05	0.735	5.56411e-05	0.735	5.56411e-05	0.735	5.56411e-05	0.735	5.56411e-05	0.735	5.56411e-05	0.735	5.56411e-05	0.735001	5.56409e-05	0.735001	5.56407e-05	0.735003	5.56402e-05	0.735005	5.56396e-05	0.735007
1.28384e-05	115	-0.422618							0.739377		25	0.735		5.56411e-05	0.735	5.56411e-05	0.735	5.56411e-05	0.735	5.56411e-05	0.735	5.56411e-05	0.735	5.56411e-05	0.735	5.56411e-05	0.735	5.56411e-05	0.735	5.56411e-05	0.735	5.56411e-05	0.735	5.56411e-05	0.735	5.56411e-05	0.735001	5.5641e-05	0.735002	5.56406e-05	0.735003	5.564e-05	0.735006	5.56389e-05	0.735011	5.56374e-05	0.735016	5.56355e-05	0.735024
Dc (//001)	β			slogD	0.137736				0.741739		30	0.735		5.56411e-05	0.735	5.56411e-05	0.735	5.56411e-05	0.735	5.56411e-05	0.735	5.56411e-05	0.735	5.56411e-05	0.735	5.56411e-05	0.735	5.56411e-05	0.735	5.56411e-05	0.735	5.56411e-05	0.735	5.5641e-05	0.735002	5.56406e-05	0.735004	5.56397e-05	0.735009	5.56381e-05	0.735016	5.56358e-05	0.735025	5.56325e-05	0.735037	5.56285e-05	0.735051	5.56235e-05	0.735068
7.70306e-05	40	0.766044		sD	2.44345e-05				0.735972		35	0.735		5.56411e-05	0.735	5.56411e-05	0.735	5.56411e-05	0.735	5.56411e-05	0.735	5.56411e-05	0.735	5.56411e-05	0.735	5.56411e-05	0.735	5.56411e-05	0.735	5.56411e-05	0.735001	5.56408e-05	0.735005	5.56396e-05	0.735011	5.56372e-05	0.735022	5.56335e-05	0.735037	5.56283e-05	0.735057	5.56215e-05	0.73508	5.56134e-05	0.735108	5.56039e-05	0.735139	5.55931e-05	0.735173
					822196	(s)			0.741209		40	0.735		5.56411e-05	0.735	5.56411e-05	0.735	5.56411e-05	0.735	5.56411e-05	0.735	5.56411e-05	0.735	5.56411e-05	0.735	5.56411e-05	0.735	5.56411e-05	0.735003	5.564e-05	0.735013	5.56367e-05	0.73503	5.56308e-05	0.735055	5.56222e-05	0.735087	5.5611e-05	0.735126	5.55975e-05	0.735171	5.55819e-05	0.735221	5.55645e-05	0.735276	5.55457e-05	0.735334	5.55257e-05	0.735395
Dtrav		Days		st	9.51615	days			0.741185		45	0.735		5.56411e-05	0.735	5.56411e-05	0.735	5.56411e-05	0.735	5.56411e-05	0.735	5.56411e-05	0.735	5.56411e-05	0.735	5.56411e-05	0.735011	5.56374e-05	0.735037	5.56285e-05	0.735078	5.56142e-05	0.735133	5.55952e-05	0.735199	5.55722e-05	0.735274	5.55462e-05	0.735356	5.55179e-05	0.735443	5.54879e-05	0.735533	5.54568e-05	0.735626	5.54248e-05	0.73572	5.53924e-05	0.735815
5.07061e-05		30							0.737148		50	0.735		5.56411e-05	0.735	5.56411e-05	0.735	5.56411e-05	0.735	5.56411e-05	0.735	5.56411e-05	0.735	5.56411e-05	0.735034	5.56295e-05	0.735102	5.56059e-05	0.735199	5.55724e-05	0.735315	5.55322e-05	0.735444	5.54877e-05	0.735579	5.54408e-05	0.735719	5.53928e-05	0.735859	5.53444e-05	0.735999	5.52963e-05	0.736137	5.52488e-05	0.736274	5.5202e-05	0.736407	5.51561e-05	0.736539
									0.738946		55	0.735		5.56411e-05	0.735	5.56411e-05	0.735	5.56411e-05	0.735	5.56411e-05	0.735	5.56411e-05	0.735105	5.56048e-05	0.735281	5.5544e-05	0.735496	5.54698e-05	0.735726	5.53905e-05	0.735957	5.53108e-05	0.736183	5.52331e-05	0.7364	5.51585e-05	0.736608	5.50873e-05	0.736806	5.50194e-05	0.736995	5.49548e-05	0.737176	5.48931e-05	0.737349	5.4834e-05	0.737516	5.47773e-05	0.737676
									0.738091		60	0.735		5.56411e-05	0.735	5.56411e-05	0.735	5.56411e-05	0.735	5.56411e-05	0.735328	5.55277e-05	0.735761	5.53781e-05	0.736205	5.52255e-05	0.736617	5.50843e-05	0.736988	5.49574e-05	0.73732	5.4844e-05	0.737618	5.47424e-05	0.737889	5.46505e-05	0.738136	5.45666e-05	0.738365	5.44891e-05	0.738578	5.4417e-05	0.738779	5.43493e-05	0.738968	5.42854e-05	0.739148	5.42248e-05	0.739321
									0.740119		65	0.735		5.56411e-05	0.735	5.56411e-05	0.735	5.56411e-05	0.73603	5.52858e-05	0.737029	5.49432e-05	0.737835	5.46688e-05	0.738455	5.44586e-05	0.738941	5.42947e-05	0.739333	5.41626e-05	0.739661	5.40524e-05	0.739945	5.39574e-05	0.740196	5.38733e-05	0.740425	5.37971e-05	0.740635	5.37269e-05	0.740832	5.36614e-05	0.741018	5.35997e-05	0.741194	5.35412e-05	0.741362	5.34853e-05	0.741524
									0.742743		70	0.735		5.56411e-05	0.735	5.56411e-05	0.738279	5.45182e-05	0.740311	5.38351e-05	0.741393	5.34751e-05	0.741983	5.32799e-05	0.742346	5.31603e-05	0.742601	5.30764e-05	0.742804	5.30097e-05	0.742981	5.29518e-05	0.743144	5.28985e-05	0.743299	5.28478e-05	0.743449	5.27988e-05	0.743595	5.2751e-05	0.743738	5.27044e-05	0.743878	5.26588e-05	0.744014	5.26142e-05	0.744148	5.25707e-05	0.744279
									0.749044		75	0.735		5.56411e-05	0.74595	5.19886e-05	0.748676	5.11214e-05	0.748485	5.11817e-05	0.747932	5.13564e-05	0.747499	5.14937e-05	0.747215	5.15842e-05	0.747046	5.16379e-05	0.746959	5.16656e-05	0.74693	5.16751e-05	0.746939	5.1672e-05	0.746976	5.16603e-05	0.747032	5.16426e-05	0.7471	5.16208e-05	0.747177	5.15963e-05	0.747259	5.15701e-05	0.747345	5.15429e-05	0.747432	5.15151e-05	0.74752
									0.752324		80	0.78		4.22454e-05	0.76905	4.51324e-05	0.759066	4.79621e-05	0.755044	4.91582e-05	0.753174	4.97257e-05	0.75219	5.00274e-05	0.751634	5.01987e-05	0.75131	5.0299e-05	0.75112	5.03578e-05	0.751012	5.03912e-05	0.750957	5.04084e-05	0.750935	5.0415e-05	0.750937	5.04145e-05	0.750954	5.04093e-05	0.750981	5.04009e-05	0.751015	5.03903e-05	0.751053	5.03784e-05	0.751095	5.03655e-05	0.751138
									0.753955		85	0.78	0.755	4.22454e-05	0.755	4.91715e-05	0.755	4.91715e-05	0.755	4.91715e-05	0.755	4.91715e-05	0.755	4.91715e-05	0.755	4.91715e-05	0.755	4.91715e-05	0.755	4.91715e-05	0.755	4.91715e-05	0.755	4.91715e-05	0.755	4.91715e-05	0.755	4.91715e-05	0.755	4.91715e-05	0.755	4.91715e-05	0.755	4.91715e-05	0.755	4.91715e-05	0.755	4.91715e-05	0.755
									0.730641		90
									0.72279		95
												Time 0		Time (s)	90000	Time (s)	180000	Time (s)	270000	Time (s)	360000	Time (s)	450000	Time (s)	540000	Time (s)	630000	Time (s)	720000	Time (s)	810000	Time (s)	900000	Time (s)	990000	Time (s)	1080000	Time (s)	1170000	Time (s)	1260000	Time (s)	1350000	Time (s)	1440000	Time (s)	1530000	Time (s)	1620000
ol9_11/04/17		1°step												days	1.04167	days	2.08333	days	3.125	days	4.16667	days	5.20833	days	6.25	days	7.29167	days	8.33333	days	9.375	days	10.4167	days	11.4583	days	12.5	days	13.5417	days	14.5833	days	15.625	days	16.6667	days	17.7083	days	18.75
T (◦K)	fO2 (bars)	D0 (m2*s-1)	E (J*mol-1)	(P-10^5)* ∆V	R (J*mol-1*K-1)	D//001 (μm2*s-1)	dx (μm)	dt (s)	Measured profile	Stability Condition	μm	Initial profile (C0)	boundary	DFeMg	C	DFeMg	C	DFeMg	C	DFeMg	C	DFeMg	C	DFeMg	C	DFeMg	C	DFeMg	C	DFeMg	C	DFeMg	C	DFeMg	C	DFeMg	C	DFeMg	C	DFeMg	C	DFeMg	C	DFeMg	C	DFeMg	C	DFeMg	C
1357	2.23872e-10	6.16595e-10	201000	209.3	8.3144	7.70306e-05	3	90000	0.742651	0.383439	0	0.74	0.74	4.06202e-05	0.74	4.06202e-05	0.74	4.06202e-05	0.74	4.06202e-05	0.74	4.06202e-05	0.74	4.06202e-05	0.74	4.06202e-05	0.74	4.06202e-05	0.74	4.06202e-05	0.74	4.06202e-05	0.74	4.06202e-05	0.74	4.06202e-05	0.74	4.06202e-05	0.74	4.06202e-05	0.74	4.06202e-05	0.74	4.06202e-05	0.74	4.06202e-05	0.74	4.06202e-05	0.74
									0.743949		3	0.74		4.06202e-05	0.74	4.06202e-05	0.74	4.06202e-05	0.74	4.06202e-05	0.74	4.06202e-05	0.74	4.06202e-05	0.74	4.06202e-05	0.74	4.06202e-05	0.74	4.06202e-05	0.74	4.06202e-05	0.74	4.06202e-05	0.74	4.06202e-05	0.74	4.06202e-05	0.74	4.06202e-05	0.74	4.06202e-05	0.74	4.06202e-05	0.74	4.06202e-05	0.74	4.06202e-05	0.74
Db (//100)	α	cos		slogfO2	0.25				0.739252		6	0.74		4.06202e-05	0.74	4.06202e-05	0.74	4.06202e-05	0.74	4.06202e-05	0.74	4.06202e-05	0.74	4.06202e-05	0.74	4.06202e-05	0.74	4.06202e-05	0.74	4.06202e-05	0.74	4.06202e-05	0.74	4.06202e-05	0.74	4.06202e-05	0.74	4.06202e-05	0.74	4.06202e-05	0.74	4.06202e-05	0.74	4.06202e-05	0.74	4.06202e-05	0.74	4.06201e-05	0.740001
1.28384e-05	135	-0.707107		sT(°K)	10				0.742591		9	0.74		4.06202e-05	0.74	4.06202e-05	0.74	4.06202e-05	0.74	4.06202e-05	0.74	4.06202e-05	0.74	4.06202e-05	0.74	4.06202e-05	0.74	4.06202e-05	0.74	4.06202e-05	0.74	4.06202e-05	0.74	4.06202e-05	0.74	4.06202e-05	0.74	4.06202e-05	0.74	4.06202e-05	0.74	4.06202e-05	0.74	4.06201e-05	0.740001	4.062e-05	0.740002	4.06198e-05	0.740003
Da (//010)	γ								0.741642		12	0.74		4.06202e-05	0.74	4.06202e-05	0.74	4.06202e-05	0.74	4.06202e-05	0.74	4.06202e-05	0.74	4.06202e-05	0.74	4.06202e-05	0.74	4.06202e-05	0.74	4.06202e-05	0.74	4.06202e-05	0.74	4.06202e-05	0.74	4.06202e-05	0.74	4.06202e-05	0.74	4.06202e-05	0.740001	4.062e-05	0.740002	4.06198e-05	0.740004	4.06193e-05	0.740007	4.06186e-05	0.740011
1.28384e-05	95	-0.0871557							0.742668		15	0.74		4.06202e-05	0.74	4.06202e-05	0.74	4.06202e-05	0.74	4.06202e-05	0.74	4.06202e-05	0.74	4.06202e-05	0.74	4.06202e-05	0.74	4.06202e-05	0.74	4.06202e-05	0.74	4.06202e-05	0.74	4.06202e-05	0.74	4.06202e-05	0.740001	4.06201e-05	0.740002	4.06198e-05	0.740004	4.06192e-05	0.740008	4.06183e-05	0.740014	4.0617e-05	0.740021	4.06152e-05	0.740031
Dc (//001)	β			slogD	0.137736				0.741679		18	0.74		4.06202e-05	0.74	4.06202e-05	0.74	4.06202e-05	0.74	4.06202e-05	0.74	4.06202e-05	0.74	4.06202e-05	0.74	4.06202e-05	0.74	4.06202e-05	0.74	4.06202e-05	0.74	4.06202e-05	0.74	4.06202e-05	0.740001	4.06199e-05	0.740004	4.06192e-05	0.740009	4.0618e-05	0.740017	4.06161e-05	0.740028	4.06135e-05	0.740043	4.06102e-05	0.74006	4.0606e-05	0.740082
7.70306e-05	50	0.642788		sD	2.44345e-05				0.742366		21	0.74		4.06202e-05	0.74	4.06202e-05	0.74	4.06202e-05	0.74	4.06202e-05	0.74	4.06202e-05	0.74	4.06202e-05	0.74	4.06202e-05	0.74	4.06202e-05	0.74	4.06202e-05	0.74	4.06202e-05	0.740003	4.06194e-05	0.740009	4.0618e-05	0.740021	4.06153e-05	0.740036	4.06117e-05	0.740058	4.06067e-05	0.740084	4.06005e-05	0.740115	4.0593e-05	0.740152	4.05844e-05	0.740193
					656615	(s)			0.743038		24	0.74		4.06202e-05	0.74	4.06202e-05	0.74	4.06202e-05	0.74	4.06202e-05	0.74	4.06202e-05	0.74	4.06202e-05	0.74	4.06202e-05	0.74	4.06202e-05	0.74	4.06202e-05	0.740009	4.06182e-05	0.740022	4.06151e-05	0.740045	4.06096e-05	0.740076	4.06024e-05	0.740116	4.0593e-05	0.740163	4.05819e-05	0.740217	4.0569e-05	0.740279	4.05547e-05	0.740346	4.05388e-05	0.740418
Dtrav		Days		st	7.59971	days			0.743212		27	0.74		4.06202e-05	0.74	4.06202e-05	0.74	4.06202e-05	0.74	4.06202e-05	0.74	4.06202e-05	0.74	4.06202e-05	0.74	4.06202e-05	0.74	4.06202e-05	0.740021	4.06153e-05	0.740049	4.06085e-05	0.740098	4.05972e-05	0.740156	4.05834e-05	0.740229	4.05663e-05	0.740311	4.0547e-05	0.740403	4.05254e-05	0.740502	4.05021e-05	0.740608	4.04773e-05	0.740719	4.04512e-05	0.740835
3.83439e-05		23.9583							0.74586		30	0.74		4.06202e-05	0.74	4.06202e-05	0.74	4.06202e-05	0.74	4.06202e-05	0.74	4.06202e-05	0.74	4.06202e-05	0.74	4.06202e-05	0.740052	4.06081e-05	0.740112	4.05938e-05	0.740209	4.05709e-05	0.740318	4.05454e-05	0.740447	4.05151e-05	0.740585	4.04826e-05	0.740734	4.04477e-05	0.740889	4.04113e-05	0.74105	4.03737e-05	0.741214	4.03353e-05	0.741382	4.02963e-05	0.741551
									0.747112		33	0.74		4.06202e-05	0.74	4.06202e-05	0.74	4.06202e-05	0.74	4.06202e-05	0.74	4.06202e-05	0.74	4.06202e-05	0.740127	4.05903e-05	0.740253	4.05607e-05	0.740443	4.05159e-05	0.740638	4.04702e-05	0.740858	4.04186e-05	0.741081	4.03664e-05	0.741313	4.03123e-05	0.741545	4.02582e-05	0.741778	4.02038e-05	0.742011	4.01498e-05	0.742242	4.00962e-05	0.74247	4.00432e-05	0.742697
									0.748034		36	0.74		4.06202e-05	0.74	4.06202e-05	0.74	4.06202e-05	0.74	4.06202e-05	0.74	4.06202e-05	0.740313	4.05465e-05	0.740565	4.04874e-05	0.740927	4.04026e-05	0.741259	4.0325e-05	0.741616	4.02415e-05	0.741957	4.01622e-05	0.742298	4.00832e-05	0.742626	4.00072e-05	0.742947	3.99331e-05	0.743257	3.98614e-05	0.74356	3.97918e-05	0.743854	3.97243e-05	0.74414	3.96587e-05	0.744419
									0.747788		39	0.74		4.06202e-05	0.74	4.06202e-05	0.74	4.06202e-05	0.74	4.06202e-05	0.740775	4.04382e-05	0.741253	4.03264e-05	0.741906	4.01741e-05	0.742435	4.00513e-05	0.742978	3.99258e-05	0.743461	3.98144e-05	0.743926	3.97077e-05	0.744357	3.96091e-05	0.744767	3.95155e-05	0.745155	3.94272e-05	0.745525	3.93431e-05	0.745879	3.9263e-05	0.746219	3.91861e-05	0.746547	3.91123e-05	0.746863
									0.751133		42	0.74		4.06202e-05	0.74	4.06202e-05	0.74	4.06202e-05	0.741929	4.01689e-05	0.742753	3.99777e-05	0.743852	3.97248e-05	0.744606	3.95521e-05	0.745348	3.93834e-05	0.745959	3.92449e-05	0.746528	3.91166e-05	0.747035	3.90025e-05	0.747508	3.88965e-05	0.747947	3.87985e-05	0.748361	3.87064e-05	0.748752	3.86195e-05	0.749125	3.8537e-05	0.749481	3.84583e-05	0.749823	3.8383e-05	0.750151
									0.752435		45	0.74		4.06202e-05	0.74	4.06202e-05	0.744884	3.94888e-05	0.746006	3.92344e-05	0.747614	3.88729e-05	0.748472	3.86817e-05	0.749306	3.84968e-05	0.749931	3.83591e-05	0.750506	3.82328e-05	0.751005	3.81238e-05	0.751469	3.80226e-05	0.751897	3.79297e-05	0.752301	3.78421e-05	0.752683	3.77595e-05	0.753048	3.76808e-05	0.753398	3.76057e-05	0.753733	3.75337e-05	0.754057	3.74645e-05	0.754368
									0.75781		48	0.74		4.06202e-05	0.752955	3.77009e-05	0.752975	3.76965e-05	0.754595	3.73497e-05	0.754986	3.72664e-05	0.755529	3.71514e-05	0.755871	3.70791e-05	0.756237	3.70019e-05	0.756564	3.69331e-05	0.756894	3.68638e-05	0.757213	3.67971e-05	0.757528	3.67311e-05	0.757837	3.66668e-05	0.758139	3.66039e-05	0.758434	3.65426e-05	0.758722	3.64829e-05	0.759003	3.6425e-05	0.759275	3.63687e-05	0.75954
									0.758352		51	0.78		3.23869e-05	0.767045	3.48087e-05	0.766336	3.49476e-05	0.764805	3.52498e-05	0.764292	3.53518e-05	0.763894	3.54314e-05	0.763768	3.54565e-05	0.763739	3.54624e-05	0.763806	3.54489e-05	0.763922	3.54257e-05	0.764076	3.5395e-05	0.764251	3.53602e-05	0.76444	3.53225e-05	0.764636	3.52835e-05	0.764836	3.52437e-05	0.765037	3.52039e-05	0.765236	3.51644e-05	0.765433	3.51255e-05	0.765626
									0.762335		54	0.78	0.78	3.23869e-05	0.78	3.23869e-05	0.775804	3.31476e-05	0.774025	3.3477e-05	0.772874	3.36923e-05	0.77229	3.38019e-05	0.771949	3.38664e-05	0.771786	3.38972e-05	0.771718	3.391e-05	0.771717	3.39102e-05	0.771756	3.39028e-05	0.771822	3.38903e-05	0.771905	3.38747e-05	0.771998	3.38572e-05	0.772097	3.38384e-05	0.7722	3.38191e-05	0.772304	3.37995e-05	0.772407	3.37799e-05	0.77251
									0.760794		57	0.78	0.78	3.23869e-05	0.78	3.23869e-05	0.78	3.23869e-05	0.78	3.23869e-05	0.78	3.23869e-05	0.78	3.23869e-05	0.78	3.23869e-05	0.78	3.23869e-05	0.78	3.23869e-05	0.78	3.23869e-05	0.78	3.23869e-05	0.78	3.23869e-05	0.78	3.23869e-05	0.78	3.23869e-05	0.78	3.23869e-05	0.78	3.23869e-05	0.78	3.23869e-05	0.78	3.23869e-05	0.78
									0.76015		60
									0.752453		63
									0.741735		66
									0.726718		69
												Time 0		Time (s)	54000	Time (s)	108000	Time (s)	162000	Time (s)	216000	Time (s)	270000	Time (s)	324000	Time (s)	378000	Time (s)	432000	Time (s)	486000	Time (s)	540000	Time (s)	594000	Time (s)	648000	Time (s)	702000	Time (s)	756000	Time (s)	810000	Time (s)	864000	Time (s)	918000	Time (s)	972000
ol9_11/04/17		2°step												days	0.625	days	1.25	days	1.875	days	2.5	days	3.125	days	3.75	days	4.375	days	5	days	5.625	days	6.25	days	6.875	days	7.5	days	8.125	days	8.75	days	9.375	days	10	days	10.625	days	11.25
T (◦K)	fO2 (bars)	D0 (m2*s-1)	E (J*mol-1)	(P-10^5)* ∆V	R (J*mol-1*K-1)	D//001 (μm2*s-1)	dx (μm)	dt (s)	Measured profile	Stability Condition	μm	Initial profile (C0)	boundary	DFeMg	C	DFeMg	C	DFeMg	C	DFeMg	C	DFeMg	C	DFeMg	C	DFeMg	C	DFeMg	C	DFeMg	C	DFeMg	C	DFeMg	C	DFeMg	C	DFeMg	C	DFeMg	C	DFeMg	C	DFeMg	C	DFeMg	C	DFeMg	C
1357	2.23872e-10	6.16595e-10	201000	209.3	8.3144	7.70306e-05	3	54000	0.742651	0.230064	0	0.74	0.74	4.06202e-05	0.74	4.06202e-05	0.74	4.06202e-05	0.74	4.06202e-05	0.74	4.06202e-05	0.74	4.06202e-05	0.74	4.06202e-05	0.74	4.06202e-05	0.74	4.06202e-05	0.74	4.06202e-05	0.74	4.06202e-05	0.74	4.06202e-05	0.74	4.06202e-05	0.74	4.06202e-05	0.74	4.06202e-05	0.74	4.06202e-05	0.74	4.06202e-05	0.74	4.06202e-05	0.74
									0.743949		3	0.740003		4.06195e-05	0.740004	4.06194e-05	0.740004	4.06192e-05	0.740005	4.0619e-05	0.740006	4.06187e-05	0.740008	4.06184e-05	0.740009	4.06181e-05	0.74001	4.06178e-05	0.740012	4.06174e-05	0.740014	4.0617e-05	0.740016	4.06165e-05	0.740018	4.0616e-05	0.74002	4.06155e-05	0.740022	4.0615e-05	0.740025	4.06144e-05	0.740027	4.06138e-05	0.74003	4.06132e-05	0.740033	4.06125e-05	0.740036
Db (//100)	α	cos		slogfO2	0.25				0.739252		6	0.740009		4.06182e-05	0.74001	4.06177e-05	0.740013	4.06172e-05	0.740015	4.06167e-05	0.740018	4.0616e-05	0.740021	4.06153e-05	0.740024	4.06146e-05	0.740027	4.06138e-05	0.740031	4.06129e-05	0.740035	4.06119e-05	0.74004	4.06109e-05	0.740044	4.06098e-05	0.740049	4.06086e-05	0.740054	4.06074e-05	0.74006	4.06061e-05	0.740066	4.06047e-05	0.740072	4.06033e-05	0.740078	4.06018e-05	0.740085
1.28384e-05	135	-0.707107		sT(°K)	10				0.742591		9	0.740022		4.0615e-05	0.740026	4.0614e-05	0.740031	4.06129e-05	0.740036	4.06118e-05	0.740041	4.06105e-05	0.740047	4.06092e-05	0.740053	4.06077e-05	0.74006	4.06061e-05	0.740067	4.06044e-05	0.740075	4.06027e-05	0.740083	4.06008e-05	0.740091	4.05988e-05	0.7401	4.05967e-05	0.740109	4.05945e-05	0.740119	4.05922e-05	0.740129	4.05898e-05	0.74014	4.05873e-05	0.740151	4.05847e-05	0.740162
Da (//010)	γ								0.741642		12	0.740053		4.06078e-05	0.740061	4.06059e-05	0.740069	4.06039e-05	0.740078	4.06017e-05	0.740088	4.05994e-05	0.740099	4.05969e-05	0.74011	4.05943e-05	0.740122	4.05916e-05	0.740134	4.05887e-05	0.740147	4.05856e-05	0.74016	4.05825e-05	0.740174	4.05792e-05	0.740189	4.05757e-05	0.740204	4.05721e-05	0.74022	4.05684e-05	0.740236	4.05646e-05	0.740253	4.05607e-05	0.74027	4.05566e-05	0.740288
1.28384e-05	95	-0.0871557							0.742668		15	0.740116		4.05929e-05	0.74013	4.05895e-05	0.740146	4.05859e-05	0.740162	4.05821e-05	0.740179	4.05782e-05	0.740196	4.0574e-05	0.740215	4.05697e-05	0.740234	4.05651e-05	0.740254	4.05605e-05	0.740274	4.05556e-05	0.740296	4.05506e-05	0.740318	4.05454e-05	0.740341	4.05401e-05	0.740364	4.05346e-05	0.740388	4.0529e-05	0.740412	4.05232e-05	0.740437	4.05173e-05	0.740463	4.05113e-05	0.740489
Dc (//001)	β			slogD	0.137736				0.741679		18	0.740239		4.05641e-05	0.740263	4.05583e-05	0.740288	4.05524e-05	0.740314	4.05462e-05	0.740342	4.05398e-05	0.74037	4.05332e-05	0.740399	4.05264e-05	0.740428	4.05194e-05	0.740459	4.05123e-05	0.74049	4.05049e-05	0.740522	4.04974e-05	0.740555	4.04897e-05	0.740588	4.04819e-05	0.740622	4.04739e-05	0.740657	4.04658e-05	0.740692	4.04575e-05	0.740728	4.04491e-05	0.740764	4.04406e-05	0.740801
7.70306e-05	50	0.642788		sD	2.44345e-05				0.742366		21	0.740461		4.05117e-05	0.7405	4.05027e-05	0.740539	4.04934e-05	0.740579	4.0484e-05	0.74062	4.04743e-05	0.740662	4.04645e-05	0.740705	4.04545e-05	0.740749	4.04442e-05	0.740793	4.04338e-05	0.740838	4.04233e-05	0.740884	4.04126e-05	0.74093	4.04018e-05	0.740977	4.03908e-05	0.741024	4.03797e-05	0.741072	4.03685e-05	0.741121	4.03572e-05	0.74117	4.03457e-05	0.741219	4.03342e-05	0.741269
					308323	(s)			0.743038		24	0.740843		4.04222e-05	0.740899	4.0409e-05	0.740957	4.03956e-05	0.741015	4.0382e-05	0.741074	4.03682e-05	0.741133	4.03543e-05	0.741193	4.03403e-05	0.741254	4.03262e-05	0.741315	4.03119e-05	0.741376	4.02975e-05	0.741438	4.0283e-05	0.741501	4.02685e-05	0.741564	4.02539e-05	0.741627	4.02392e-05	0.74169	4.02244e-05	0.741754	4.02096e-05	0.741818	4.01947e-05	0.741882	4.01798e-05	0.741946
Dtrav		Days		st	3.56856	days			0.743212		27	0.741459		4.02782e-05	0.741538	4.02599e-05	0.741616	4.02415e-05	0.741695	4.02231e-05	0.741775	4.02047e-05	0.741854	4.01861e-05	0.741934	4.01676e-05	0.742014	4.0149e-05	0.742094	4.01304e-05	0.742175	4.01118e-05	0.742255	4.00931e-05	0.742335	4.00745e-05	0.742415	4.00559e-05	0.742496	4.00373e-05	0.742576	4.00187e-05	0.742656	4.00002e-05	0.742736	3.99816e-05	0.742816	3.99632e-05	0.742896
3.83439e-05		11.25							0.74586		30	0.742405		4.00583e-05	0.742507	4.00346e-05	0.742609	4.0011e-05	0.742711	3.99875e-05	0.742812	3.99641e-05	0.742913	3.99407e-05	0.743014	3.99175e-05	0.743114	3.98944e-05	0.743214	3.98713e-05	0.743314	3.98484e-05	0.743413	3.98256e-05	0.743512	3.98029e-05	0.74361	3.97803e-05	0.743708	3.97579e-05	0.743805	3.97356e-05	0.743901	3.97134e-05	0.743997	3.96914e-05	0.744093	3.96695e-05	0.744188
									0.747112		33	0.743787		3.97396e-05	0.743913	3.97108e-05	0.744037	3.96822e-05	0.744161	3.96539e-05	0.744284	3.96258e-05	0.744405	3.9598e-05	0.744526	3.95705e-05	0.744645	3.95432e-05	0.744764	3.95162e-05	0.744882	3.94893e-05	0.744998	3.94628e-05	0.745114	3.94365e-05	0.745229	3.94104e-05	0.745342	3.93847e-05	0.745454	3.93592e-05	0.745565	3.9334e-05	0.745675	3.93091e-05	0.745784	3.92845e-05	0.745891
									0.748034		36	0.745718		3.92995e-05	0.745863	3.92665e-05	0.746007	3.9234e-05	0.746149	3.92019e-05	0.74629	3.91702e-05	0.746428	3.9139e-05	0.746565	3.91081e-05	0.746701	3.90776e-05	0.746835	3.90475e-05	0.746967	3.90178e-05	0.747097	3.89885e-05	0.747226	3.89597e-05	0.747353	3.89312e-05	0.747478	3.89033e-05	0.747601	3.88758e-05	0.747721	3.88489e-05	0.74784	3.88225e-05	0.747955	3.87966e-05	0.748069
									0.747788		39	0.748304		3.8719e-05	0.748463	3.86837e-05	0.748619	3.86489e-05	0.748773	3.86148e-05	0.748925	3.85811e-05	0.749075	3.8548e-05	0.749222	3.85154e-05	0.749367	3.84833e-05	0.74951	3.84518e-05	0.749651	3.84208e-05	0.749788	3.83905e-05	0.749923	3.83609e-05	0.750054	3.83321e-05	0.750182	3.8304e-05	0.750306	3.82767e-05	0.750426	3.82503e-05	0.750543	3.82249e-05	0.750654	3.82004e-05	0.750762
									0.751133		42	0.751637		3.7986e-05	0.7518	3.79507e-05	0.751959	3.79161e-05	0.752116	3.78821e-05	0.752271	3.78486e-05	0.752422	3.78158e-05	0.752571	3.77836e-05	0.752717	3.77522e-05	0.752858	3.77218e-05	0.752994	3.76924e-05	0.753126	3.7664e-05	0.753252	3.76369e-05	0.753373	3.76109e-05	0.753488	3.75863e-05	0.753597	3.7563e-05	0.753698	3.75412e-05	0.753793	3.75209e-05	0.75388	3.75022e-05	0.753959
									0.752435		45	0.75578		3.70983e-05	0.755934	3.70657e-05	0.756085	3.70339e-05	0.756234	3.70026e-05	0.75638	3.69718e-05	0.756521	3.69421e-05	0.756656	3.69138e-05	0.756783	3.68872e-05	0.756901	3.68623e-05	0.757011	3.68393e-05	0.757113	3.6818e-05	0.757205	3.67987e-05	0.757288	3.67814e-05	0.75736	3.67663e-05	0.757421	3.67535e-05	0.757471	3.67432e-05	0.757508	3.67354e-05	0.757533	3.67302e-05	0.757544
									0.75781		48	0.760752		3.60657e-05	0.760885	3.60386e-05	0.761015	3.6012e-05	0.761143	3.59859e-05	0.761259	3.59624e-05	0.761358	3.59422e-05	0.761441	3.59254e-05	0.761509	3.59116e-05	0.761564	3.59005e-05	0.761605	3.58922e-05	0.761631	3.58868e-05	0.761642	3.58846e-05	0.761635	3.58859e-05	0.76161	3.5891e-05	0.761566	3.59e-05	0.761503	3.59128e-05	0.76142	3.59296e-05	0.761319	3.59501e-05	0.761201
									0.758352		51	0.766523		3.4911e-05	0.766622	3.48916e-05	0.766719	3.48726e-05	0.766764	3.48637e-05	0.766766	3.48632e-05	0.76674	3.48684e-05	0.766695	3.48772e-05	0.766634	3.48891e-05	0.766555	3.49046e-05	0.766452	3.49248e-05	0.766322	3.49503e-05	0.766163	3.49817e-05	0.765972	3.50192e-05	0.765752	3.50625e-05	0.765504	3.51115e-05	0.76523	3.51657e-05	0.764933	3.52245e-05	0.764616	3.52874e-05	0.764282
									0.762335		54	0.772995		3.36695e-05	0.773049	3.36594e-05	0.772845	3.36976e-05	0.772583	3.37469e-05	0.772317	3.37969e-05	0.772064	3.38447e-05	0.771803	3.38939e-05	0.771512	3.3949e-05	0.771174	3.40131e-05	0.770783	3.40875e-05	0.770341	3.41719e-05	0.769852	3.42655e-05	0.769324	3.43669e-05	0.768764	3.44747e-05	0.768181	3.45876e-05	0.767581	3.47041e-05	0.76697	3.48234e-05	0.766353	3.49443e-05	0.765734
									0.760794		57	0.78		3.23869e-05	0.778639	3.26313e-05	0.777809	3.27814e-05	0.777207	3.28907e-05	0.776725	3.29789e-05	0.776199	3.30751e-05	0.775557	3.31931e-05	0.77479	3.33348e-05	0.77392	3.34965e-05	0.772977	3.36728e-05	0.771989	3.38588e-05	0.770979	3.40502e-05	0.769965	3.42439e-05	0.768958	3.44374e-05	0.767967	3.4629e-05	0.767	3.48176e-05	0.766058	3.50023e-05	0.765145	3.51825e-05	0.764262
									0.76015		60	0.78		3.23869e-05	0.78	3.23869e-05	0.779735	3.24342e-05	0.779412	3.24922e-05	0.778494	3.26573e-05	0.777104	3.29096e-05	0.77546	3.3211e-05	0.773725	3.3533e-05	0.771995	3.38577e-05	0.770321	3.41757e-05	0.768726	3.4482e-05	0.76722	3.47745e-05	0.765803	3.50524e-05	0.764473	3.53159e-05	0.763224	3.55655e-05	0.762051	3.58018e-05	0.760948	3.60257e-05	0.75991	3.6238e-05	0.758932
									0.752453		63	0.78		3.23869e-05	0.78	3.23869e-05	0.78	3.23869e-05	0.776943	3.29389e-05	0.77332	3.36085e-05	0.769971	3.42426e-05	0.767058	3.48063e-05	0.764545	3.53016e-05	0.762364	3.57385e-05	0.760452	3.6127e-05	0.75876	3.64752e-05	0.757248	3.67896e-05	0.755888	3.70754e-05	0.754655	3.73368e-05	0.753531	3.7577e-05	0.752501	3.77987e-05	0.751553	3.80043e-05	0.750677	3.81955e-05	0.749863
									0.741735		66	0.78		3.23869e-05	0.78	3.23869e-05	0.765717	3.50694e-05	0.758217	3.65876e-05	0.753807	3.75179e-05	0.750845	3.81588e-05	0.748652	3.86416e-05	0.746928	3.90266e-05	0.745518	3.93448e-05	0.744332	3.96147e-05	0.743315	3.98481e-05	0.742428	4.0053e-05	0.741644	4.0235e-05	0.740945	4.03983e-05	0.740315	4.0546e-05	0.739744	4.06806e-05	0.739223	4.08038e-05	0.738744	4.09174e-05	0.738303
									0.726718		69	0.78	0.726	3.23869e-05	0.726	4.4083e-05	0.726	4.4083e-05	0.726	4.4083e-05	0.726	4.4083e-05	0.726	4.4083e-05	0.726	4.4083e-05	0.726	4.4083e-05	0.726	4.4083e-05	0.726	4.4083e-05	0.726	4.4083e-05	0.726	4.4083e-05	0.726	4.4083e-05	0.726	4.4083e-05	0.726	4.4083e-05	0.726	4.4083e-05	0.726	4.4083e-05	0.726	4.4083e-05	0.726
												Time 0		Time (s)	162000	Time (s)	324000	Time (s)	486000	Time (s)	648000	Time (s)	810000	Time (s)	972000	Time (s)	1134000	Time (s)	1296000	Time (s)	1458000	Time (s)	1620000	Time (s)	1782000	Time (s)	1944000	Time (s)	2106000	Time (s)	2268000	Time (s)	2430000	Time (s)	2592000	Time (s)	2754000	Time (s)	2916000
ol10_11/04/17														days	1.875	days	3.75	days	5.625	days	7.5	days	9.375	days	11.25	days	13.125	days	15	days	16.875	days	18.75	days	20.625	days	22.5	days	24.375	days	26.25	days	28.125	days	30	days	31.875	days	33.75
T (◦K)	fO2 (bars)	D0 (m2*s-1)	E (J*mol-1)	(P-10^5)* ∆V	R (J*mol-1*K-1)	D//001 (μm2*s-1)	dx (μm)	dt (s)	Measured profile	Stability Condition	μm	Initial profile (C0)	boundary	DFeMg	C	DFeMg	C	DFeMg	C	DFeMg	C	DFeMg	C	DFeMg	C	DFeMg	C	DFeMg	C	DFeMg	C	DFeMg	C	DFeMg	C	DFeMg	C	DFeMg	C	DFeMg	C	DFeMg	C	DFeMg	C	DFeMg	C	DFeMg	C
1357	2.23872e-10	6.16595e-10	201000	209.3	8.3144	7.70306e-05	4	162000	0.743439	0.174515	0	0.74	0.74	1.76051e-05	0.74	1.76051e-05	0.74	1.76051e-05	0.74	1.76051e-05	0.74	1.76051e-05	0.74	1.76051e-05	0.74	1.76051e-05	0.74	1.76051e-05	0.74	1.76051e-05	0.74	1.76051e-05	0.74	1.76051e-05	0.74	1.76051e-05	0.74	1.76051e-05	0.74	1.76051e-05	0.74	1.76051e-05	0.74	1.76051e-05	0.74	1.76051e-05	0.74	1.76051e-05	0.74
									0.741022		4	0.74		1.76051e-05	0.74	1.76051e-05	0.74	1.76051e-05	0.74	1.76051e-05	0.74	1.76051e-05	0.74	1.76051e-05	0.74	1.76051e-05	0.74	1.76051e-05	0.74	1.76051e-05	0.74	1.76051e-05	0.74	1.76051e-05	0.74	1.76051e-05	0.74	1.76051e-05	0.74	1.76051e-05	0.74	1.76051e-05	0.74	1.76051e-05	0.74	1.76051e-05	0.74	1.76051e-05	0.74
Db (//100)	α	cos		slogfO2	0.25				0.743507		8	0.74		1.76051e-05	0.74	1.76051e-05	0.74	1.76051e-05	0.74	1.76051e-05	0.74	1.76051e-05	0.74	1.76051e-05	0.74	1.76051e-05	0.74	1.76051e-05	0.74	1.76051e-05	0.74	1.76051e-05	0.74	1.76051e-05	0.74	1.76051e-05	0.74	1.76051e-05	0.74	1.76051e-05	0.74	1.76051e-05	0.74	1.76051e-05	0.74	1.76051e-05	0.74	1.76051e-05	0.74
1.28384e-05	85	0.0871557		sT(°K)	10				0.739171		12	0.74		1.76051e-05	0.74	1.76051e-05	0.74	1.76051e-05	0.74	1.76051e-05	0.74	1.76051e-05	0.74	1.76051e-05	0.74	1.76051e-05	0.74	1.76051e-05	0.74	1.76051e-05	0.74	1.76051e-05	0.74	1.76051e-05	0.74	1.76051e-05	0.74	1.76051e-05	0.74	1.76051e-05	0.74	1.76051e-05	0.74	1.76051e-05	0.74	1.76051e-05	0.74	1.76051e-05	0.74
Da (//010)	γ								0.741295		16	0.74		1.76051e-05	0.74	1.76051e-05	0.74	1.76051e-05	0.74	1.76051e-05	0.74	1.76051e-05	0.74	1.76051e-05	0.74	1.76051e-05	0.74	1.76051e-05	0.74	1.76051e-05	0.74	1.76051e-05	0.74	1.76051e-05	0.74	1.76051e-05	0.74	1.76051e-05	0.74	1.76051e-05	0.74	1.76051e-05	0.74	1.76051e-05	0.74	1.76051e-05	0.74	1.76051e-05	0.74
1.28384e-05	15	0.965926							0.74151		20	0.74		1.76051e-05	0.74	1.76051e-05	0.74	1.76051e-05	0.74	1.76051e-05	0.74	1.76051e-05	0.74	1.76051e-05	0.74	1.76051e-05	0.74	1.76051e-05	0.74	1.76051e-05	0.74	1.76051e-05	0.74	1.76051e-05	0.74	1.76051e-05	0.74	1.76051e-05	0.74	1.76051e-05	0.74	1.76051e-05	0.74	1.76051e-05	0.74	1.76051e-05	0.74	1.76051e-05	0.74
Dc (//001)	β			slogD	0.137736				0.742898		24	0.74		1.76051e-05	0.74	1.76051e-05	0.74	1.76051e-05	0.74	1.76051e-05	0.74	1.76051e-05	0.74	1.76051e-05	0.74	1.76051e-05	0.74	1.76051e-05	0.74	1.76051e-05	0.74	1.76051e-05	0.74	1.76051e-05	0.74	1.76051e-05	0.74	1.76051e-05	0.74	1.76051e-05	0.74	1.76051e-05	0.74	1.76051e-05	0.74	1.76051e-05	0.74	1.76051e-05	0.74
7.70306e-05	105	-0.258819		sD	2.44345e-05				0.743955		28	0.74		1.76051e-05	0.74	1.76051e-05	0.74	1.76051e-05	0.74	1.76051e-05	0.74	1.76051e-05	0.74	1.76051e-05	0.74	1.76051e-05	0.74	1.76051e-05	0.74	1.76051e-05	0.74	1.76051e-05	0.74	1.76051e-05	0.74	1.76051e-05	0.74	1.76051e-05	0.74	1.76051e-05	0.74	1.76051e-05	0.74	1.76051e-05	0.74	1.76051e-05	0.74	1.76051e-05	0.74
					924970	(s)			0.745642		32	0.74		1.76051e-05	0.74	1.76051e-05	0.74	1.76051e-05	0.74	1.76051e-05	0.74	1.76051e-05	0.74	1.76051e-05	0.74	1.76051e-05	0.74	1.76051e-05	0.74	1.76051e-05	0.74	1.76051e-05	0.74	1.76051e-05	0.74	1.76051e-05	0.74	1.76051e-05	0.74	1.76051e-05	0.74	1.76051e-05	0.74	1.76051e-05	0.74	1.76051e-05	0.74	1.76051e-05	0.74
Dtrav		Days		st	10.7057	days			0.742648		36	0.74		1.76051e-05	0.74	1.76051e-05	0.74	1.76051e-05	0.74	1.76051e-05	0.74	1.76051e-05	0.74	1.76051e-05	0.74	1.76051e-05	0.74	1.76051e-05	0.74	1.76051e-05	0.74	1.76051e-05	0.74	1.76051e-05	0.74	1.76051e-05	0.74	1.76051e-05	0.74	1.76051e-05	0.74	1.76051e-05	0.740001	1.7605e-05	0.740001	1.7605e-05	0.740002	1.7605e-05	0.740003
1.7236e-05		33.75							0.744873		40	0.74		1.76051e-05	0.74	1.76051e-05	0.74	1.76051e-05	0.74	1.76051e-05	0.74	1.76051e-05	0.74	1.76051e-05	0.74	1.76051e-05	0.74	1.76051e-05	0.74	1.76051e-05	0.74	1.76051e-05	0.74	1.76051e-05	0.74	1.76051e-05	0.74	1.76051e-05	0.740001	1.7605e-05	0.740002	1.7605e-05	0.740003	1.76049e-05	0.740006	1.76049e-05	0.740009	1.76047e-05	0.740013
									0.741183		44	0.74		1.76051e-05	0.74	1.76051e-05	0.74	1.76051e-05	0.74	1.76051e-05	0.74	1.76051e-05	0.74	1.76051e-05	0.74	1.76051e-05	0.74	1.76051e-05	0.74	1.76051e-05	0.74	1.76051e-05	0.740001	1.7605e-05	0.740002	1.7605e-05	0.740004	1.76049e-05	0.740007	1.76048e-05	0.740012	1.76046e-05	0.740019	1.76043e-05	0.740028	1.7604e-05	0.740039	1.76036e-05	0.740052
									0.744343		48	0.74		1.76051e-05	0.74	1.76051e-05	0.74	1.76051e-05	0.74	1.76051e-05	0.74	1.76051e-05	0.74	1.76051e-05	0.74	1.76051e-05	0.74	1.76051e-05	0.740001	1.7605e-05	0.740003	1.76049e-05	0.740008	1.76048e-05	0.740015	1.76045e-05	0.740026	1.76041e-05	0.740041	1.76035e-05	0.74006	1.76028e-05	0.740083	1.76019e-05	0.740111	1.76008e-05	0.740143	1.75996e-05	0.740179
									0.744212		52	0.74		1.76051e-05	0.74	1.76051e-05	0.74	1.76051e-05	0.74	1.76051e-05	0.74	1.76051e-05	0.74	1.76051e-05	0.740001	1.7605e-05	0.740005	1.76049e-05	0.740015	1.76045e-05	0.740032	1.76039e-05	0.740056	1.76029e-05	0.740089	1.76017e-05	0.740131	1.76001e-05	0.740181	1.75981e-05	0.740239	1.75959e-05	0.740304	1.75935e-05	0.740375	1.75908e-05	0.740451	1.75879e-05	0.740531
									0.745217		56	0.74		1.76051e-05	0.74	1.76051e-05	0.74	1.76051e-05	0.74	1.76051e-05	0.74	1.76051e-05	0.740007	1.76048e-05	0.740027	1.76041e-05	0.740064	1.76026e-05	0.740122	1.76004e-05	0.740198	1.75975e-05	0.740291	1.7594e-05	0.740398	1.75899e-05	0.740518	1.75853e-05	0.740646	1.75804e-05	0.740782	1.75753e-05	0.740923	1.75699e-05	0.741067	1.75645e-05	0.741213	1.75589e-05	0.74136
									0.750305		60	0.74		1.76051e-05	0.74	1.76051e-05	0.74	1.76051e-05	0.74	1.76051e-05	0.740037	1.76037e-05	0.740125	1.76003e-05	0.740265	1.7595e-05	0.740445	1.75881e-05	0.740656	1.75801e-05	0.740888	1.75713e-05	0.741131	1.75621e-05	0.74138	1.75526e-05	0.741629	1.75432e-05	0.741877	1.75339e-05	0.742119	1.75247e-05	0.742356	1.75158e-05	0.742585	1.75072e-05	0.742807	1.74989e-05	0.743022
									0.748597		64	0.74		1.76051e-05	0.74	1.76051e-05	0.74	1.76051e-05	0.740206	1.75972e-05	0.740572	1.75833e-05	0.741028	1.75659e-05	0.74152	1.75473e-05	0.742016	1.75286e-05	0.742497	1.75105e-05	0.742953	1.74934e-05	0.743381	1.74774e-05	0.743778	1.74626e-05	0.744147	1.74489e-05	0.744489	1.74363e-05	0.744805	1.74246e-05	0.745099	1.74137e-05	0.745373	1.74036e-05	0.745628	1.73942e-05	0.745867
									0.75057		68	0.74		1.76051e-05	0.74	1.76051e-05	0.741158	1.7561e-05	0.742479	1.75112e-05	0.743688	1.7466e-05	0.744727	1.74274e-05	0.745602	1.73952e-05	0.746336	1.73683e-05	0.746953	1.73458e-05	0.747476	1.73268e-05	0.747922	1.73106e-05	0.748306	1.72968e-05	0.748641	1.72847e-05	0.748935	1.72741e-05	0.749197	1.72647e-05	0.749432	1.72563e-05	0.749646	1.72487e-05	0.749842	1.72417e-05	0.750023
									0.754948		72	0.74		1.76051e-05	0.746589	1.7359e-05	0.749903	1.72395e-05	0.751752	1.71739e-05	0.752855	1.71353e-05	0.753546	1.71112e-05	0.753995	1.70956e-05	0.754295	1.70852e-05	0.7545	1.70781e-05	0.754645	1.70731e-05	0.75475	1.70695e-05	0.754831	1.70667e-05	0.754896	1.70644e-05	0.754952	1.70625e-05	0.755003	1.70607e-05	0.755053	1.7059e-05	0.755102	1.70573e-05	0.755152	1.70556e-05	0.755203
									0.761329		76	0.78		1.62702e-05	0.773411	1.64655e-05	0.770025	1.65694e-05	0.767871	1.66368e-05	0.766359	1.66847e-05	0.765222	1.6721e-05	0.764329	1.67497e-05	0.763611	1.6773e-05	0.763026	1.6792e-05	0.762547	1.68076e-05	0.762153	1.68205e-05	0.761829	1.68311e-05	0.761564	1.68399e-05	0.761347	1.6847e-05	0.76117	1.68528e-05	0.761028	1.68575e-05	0.760914	1.68613e-05	0.760825	1.68643e-05	0.760756
									0.769104		80	0.78		1.62702e-05	0.78	1.62702e-05	0.777407	1.6346e-05	0.775113	1.64142e-05	0.77322	1.64713e-05	0.771704	1.65176e-05	0.770502	1.65546e-05	0.769551	1.65842e-05	0.768796	1.66077e-05	0.768195	1.66266e-05	0.767714	1.66417e-05	0.767327	1.66539e-05	0.767015	1.66638e-05	0.766763	1.66718e-05	0.766558	1.66783e-05	0.766392	1.66836e-05	0.766258	1.66879e-05	0.766149	1.66914e-05	0.766061
									0.770678		84	0.78	0.771	1.62702e-05	0.771	1.65392e-05	0.771	1.65392e-05	0.771	1.65392e-05	0.771	1.65392e-05	0.771	1.65392e-05	0.771	1.65392e-05	0.771	1.65392e-05	0.771	1.65392e-05	0.771	1.65392e-05	0.771	1.65392e-05	0.771	1.65392e-05	0.771	1.65392e-05	0.771	1.65392e-05	0.771	1.65392e-05	0.771	1.65392e-05	0.771	1.65392e-05	0.771	1.65392e-05	0.771
									0.758335		88
												Time 0		Time (s)	162000	Time (s)	324000	Time (s)	486000	Time (s)	648000	Time (s)	810000	Time (s)	972000	Time (s)	1134000	Time (s)	1296000	Time (s)	1458000	Time (s)	1620000	Time (s)	1782000	Time (s)	1944000	Time (s)	2106000	Time (s)	2268000	Time (s)	2430000	Time (s)	2592000	Time (s)	2754000	Time (s)	2916000
ol11_11/04/17														days	1.875	days	3.75	days	5.625	days	7.5	days	9.375	days	11.25	days	13.125	days	15	days	16.875	days	18.75	days	20.625	days	22.5	days	24.375	days	26.25	days	28.125	days	30	days	31.875	days	33.75
T (◦K)	fO2 (bars)	D0 (m2*s-1)	E (J*mol-1)	(P-10^5)* ∆V	R (J*mol-1*K-1)	D//001 (μm2*s-1)	dx (μm)	dt (s)	Measured profile	Stability Condition	μm	Initial profile (C0)	boundary	DFeMg	C	DFeMg	C	DFeMg	C	DFeMg	C	DFeMg	C	DFeMg	C	DFeMg	C	DFeMg	C	DFeMg	C	DFeMg	C	DFeMg	C	DFeMg	C	DFeMg	C	DFeMg	C	DFeMg	C	DFeMg	C	DFeMg	C	DFeMg	C
1357	2.23872e-10	6.16595e-10	201000	209.3	8.3144	7.70306e-05	3	162000	0.736557	0.310248	0	0.735	0.735	1.77994e-05	0.735	1.77994e-05	0.735	1.77994e-05	0.735	1.77994e-05	0.735	1.77994e-05	0.735	1.77994e-05	0.735	1.77994e-05	0.735	1.77994e-05	0.735	1.77994e-05	0.735	1.77994e-05	0.735	1.77994e-05	0.735	1.77994e-05	0.735	1.77994e-05	0.735	1.77994e-05	0.735	1.77994e-05	0.735	1.77994e-05	0.735	1.77994e-05	0.735	1.77994e-05	0.735
									0.737849		3	0.735		1.77994e-05	0.735	1.77994e-05	0.735	1.77994e-05	0.735	1.77994e-05	0.735	1.77994e-05	0.735	1.77994e-05	0.735	1.77994e-05	0.735	1.77994e-05	0.735	1.77994e-05	0.735	1.77994e-05	0.735	1.77994e-05	0.735	1.77994e-05	0.735	1.77994e-05	0.735	1.77994e-05	0.735	1.77994e-05	0.735	1.77994e-05	0.735	1.77994e-05	0.735	1.77994e-05	0.735
Db (//100)	α	cos		slogfO2	0.25				0.732894		6	0.735		1.77994e-05	0.735	1.77994e-05	0.735	1.77994e-05	0.735	1.77994e-05	0.735	1.77994e-05	0.735	1.77994e-05	0.735	1.77994e-05	0.735	1.77994e-05	0.735	1.77994e-05	0.735	1.77994e-05	0.735	1.77994e-05	0.735	1.77994e-05	0.735	1.77994e-05	0.735	1.77994e-05	0.735	1.77994e-05	0.735	1.77994e-05	0.735	1.77994e-05	0.735	1.77994e-05	0.735
1.28384e-05	165	-0.965926		sT(°K)	10				0.733697		9	0.735		1.77994e-05	0.735	1.77994e-05	0.735	1.77994e-05	0.735	1.77994e-05	0.735	1.77994e-05	0.735	1.77994e-05	0.735	1.77994e-05	0.735	1.77994e-05	0.735	1.77994e-05	0.735	1.77994e-05	0.735	1.77994e-05	0.735	1.77994e-05	0.735	1.77994e-05	0.735	1.77994e-05	0.735	1.77994e-05	0.735	1.77994e-05	0.735	1.77994e-05	0.735	1.77994e-05	0.735
Da (//010)	γ								0.734493		12	0.735		1.77994e-05	0.735	1.77994e-05	0.735	1.77994e-05	0.735	1.77994e-05	0.735	1.77994e-05	0.735	1.77994e-05	0.735	1.77994e-05	0.735	1.77994e-05	0.735	1.77994e-05	0.735	1.77994e-05	0.735	1.77994e-05	0.735	1.77994e-05	0.735	1.77994e-05	0.735	1.77994e-05	0.735	1.77994e-05	0.735	1.77994e-05	0.735	1.77994e-05	0.735	1.77994e-05	0.735
1.28384e-05	95	-0.0871557							0.738874		15	0.735		1.77994e-05	0.735	1.77994e-05	0.735	1.77994e-05	0.735	1.77994e-05	0.735	1.77994e-05	0.735	1.77994e-05	0.735	1.77994e-05	0.735	1.77994e-05	0.735	1.77994e-05	0.735	1.77994e-05	0.735	1.77994e-05	0.735	1.77994e-05	0.735	1.77994e-05	0.735	1.77994e-05	0.735	1.77994e-05	0.735	1.77994e-05	0.735	1.77994e-05	0.735	1.77994e-05	0.735
Dc (//001)	β			slogD	0.137736				0.734948		18	0.735		1.77994e-05	0.735	1.77994e-05	0.735	1.77994e-05	0.735	1.77994e-05	0.735	1.77994e-05	0.735	1.77994e-05	0.735	1.77994e-05	0.735	1.77994e-05	0.735	1.77994e-05	0.735	1.77994e-05	0.735	1.77994e-05	0.735	1.77994e-05	0.735	1.77994e-05	0.735	1.77994e-05	0.735	1.77994e-05	0.735	1.77994e-05	0.735	1.77994e-05	0.735	1.77994e-05	0.735
7.70306e-05	75	0.258819		sD	2.44345e-05				0.737154		21	0.735		1.77994e-05	0.735	1.77994e-05	0.735	1.77994e-05	0.735	1.77994e-05	0.735	1.77994e-05	0.735	1.77994e-05	0.735	1.77994e-05	0.735	1.77994e-05	0.735	1.77994e-05	0.735	1.77994e-05	0.735	1.77994e-05	0.735	1.77994e-05	0.735	1.77994e-05	0.735	1.77994e-05	0.735	1.77994e-05	0.735	1.77994e-05	0.735	1.77994e-05	0.735	1.77994e-05	0.735
					924970	(s)			0.737483		24	0.735		1.77994e-05	0.735	1.77994e-05	0.735	1.77994e-05	0.735	1.77994e-05	0.735	1.77994e-05	0.735	1.77994e-05	0.735	1.77994e-05	0.735	1.77994e-05	0.735	1.77994e-05	0.735	1.77994e-05	0.735	1.77994e-05	0.735	1.77994e-05	0.735	1.77994e-05	0.735	1.77994e-05	0.735	1.77994e-05	0.735	1.77994e-05	0.735	1.77994e-05	0.735	1.77994e-05	0.735
Dtrav		Days		st	10.7057	days			0.73796		27	0.735		1.77994e-05	0.735	1.77994e-05	0.735	1.77994e-05	0.735	1.77994e-05	0.735	1.77994e-05	0.735	1.77994e-05	0.735	1.77994e-05	0.735	1.77994e-05	0.735	1.77994e-05	0.735	1.77994e-05	0.735	1.77994e-05	0.735	1.77994e-05	0.735	1.77994e-05	0.735	1.77994e-05	0.735	1.77994e-05	0.735	1.77994e-05	0.735	1.77994e-05	0.735	1.77994e-05	0.735
1.7236e-05		33.75							0.735745		30	0.735		1.77994e-05	0.735	1.77994e-05	0.735	1.77994e-05	0.735	1.77994e-05	0.735	1.77994e-05	0.735	1.77994e-05	0.735	1.77994e-05	0.735	1.77994e-05	0.735	1.77994e-05	0.735	1.77994e-05	0.735	1.77994e-05	0.735	1.77994e-05	0.735	1.77994e-05	0.735	1.77994e-05	0.735	1.77994e-05	0.735	1.77994e-05	0.735	1.77994e-05	0.735	1.77994e-05	0.735
									0.737859		33	0.735		1.77994e-05	0.735	1.77994e-05	0.735	1.77994e-05	0.735	1.77994e-05	0.735	1.77994e-05	0.735	1.77994e-05	0.735	1.77994e-05	0.735	1.77994e-05	0.735	1.77994e-05	0.735	1.77994e-05	0.735	1.77994e-05	0.735	1.77994e-05	0.735	1.77994e-05	0.735	1.77994e-05	0.735	1.77994e-05	0.735	1.77994e-05	0.735	1.77994e-05	0.735	1.77994e-05	0.735
									0.737189		36	0.735		1.77994e-05	0.735	1.77994e-05	0.735	1.77994e-05	0.735	1.77994e-05	0.735	1.77994e-05	0.735	1.77994e-05	0.735	1.77994e-05	0.735	1.77994e-05	0.735	1.77994e-05	0.735	1.77994e-05	0.735	1.77994e-05	0.735	1.77994e-05	0.735	1.77994e-05	0.735	1.77994e-05	0.735	1.77994e-05	0.735	1.77994e-05	0.735	1.77994e-05	0.735	1.77994e-05	0.735
									0.73444		39	0.735		1.77994e-05	0.735	1.77994e-05	0.735	1.77994e-05	0.735	1.77994e-05	0.735	1.77994e-05	0.735	1.77994e-05	0.735	1.77994e-05	0.735	1.77994e-05	0.735	1.77994e-05	0.735	1.77994e-05	0.735	1.77994e-05	0.735	1.77994e-05	0.735	1.77994e-05	0.735	1.77994e-05	0.735	1.77994e-05	0.735	1.77994e-05	0.735	1.77994e-05	0.735	1.77994e-05	0.735
									0.738693		42	0.735		1.77994e-05	0.735	1.77994e-05	0.735	1.77994e-05	0.735	1.77994e-05	0.735	1.77994e-05	0.735	1.77994e-05	0.735	1.77994e-05	0.735	1.77994e-05	0.735	1.77994e-05	0.735	1.77994e-05	0.735	1.77994e-05	0.735	1.77994e-05	0.735	1.77994e-05	0.735	1.77994e-05	0.735	1.77994e-05	0.735	1.77994e-05	0.735	1.77994e-05	0.735	1.77994e-05	0.735
									0.739062		45	0.735		1.77994e-05	0.735	1.77994e-05	0.735	1.77994e-05	0.735	1.77994e-05	0.735	1.77994e-05	0.735	1.77994e-05	0.735	1.77994e-05	0.735	1.77994e-05	0.735	1.77994e-05	0.735	1.77994e-05	0.735	1.77994e-05	0.735	1.77994e-05	0.735	1.77994e-05	0.735	1.77994e-05	0.735	1.77994e-05	0.735	1.77994e-05	0.735	1.77994e-05	0.735	1.77994e-05	0.735
									0.735544		48	0.735		1.77994e-05	0.735	1.77994e-05	0.735	1.77994e-05	0.735	1.77994e-05	0.735	1.77994e-05	0.735	1.77994e-05	0.735	1.77994e-05	0.735	1.77994e-05	0.735	1.77994e-05	0.735	1.77994e-05	0.735	1.77994e-05	0.735	1.77994e-05	0.735	1.77994e-05	0.735	1.77994e-05	0.735	1.77994e-05	0.735	1.77994e-05	0.735	1.77994e-05	0.735	1.77994e-05	0.735
									0.735921		51	0.735		1.77994e-05	0.735	1.77994e-05	0.735	1.77994e-05	0.735	1.77994e-05	0.735	1.77994e-05	0.735	1.77994e-05	0.735	1.77994e-05	0.735	1.77994e-05	0.735	1.77994e-05	0.735	1.77994e-05	0.735	1.77994e-05	0.735	1.77994e-05	0.735	1.77994e-05	0.735	1.77994e-05	0.735	1.77994e-05	0.735	1.77994e-05	0.735	1.77994e-05	0.735	1.77994e-05	0.735
									0.735239		54	0.735		1.77994e-05	0.735	1.77994e-05	0.735	1.77994e-05	0.735	1.77994e-05	0.735	1.77994e-05	0.735	1.77994e-05	0.735	1.77994e-05	0.735	1.77994e-05	0.735	1.77994e-05	0.735	1.77994e-05	0.735	1.77994e-05	0.735	1.77994e-05	0.735	1.77994e-05	0.735	1.77994e-05	0.735	1.77994e-05	0.735	1.77994e-05	0.735	1.77994e-05	0.735	1.77994e-05	0.735
									0.732822		57	0.735		1.77994e-05	0.735	1.77994e-05	0.735	1.77994e-05	0.735	1.77994e-05	0.735	1.77994e-05	0.735	1.77994e-05	0.735	1.77994e-05	0.735	1.77994e-05	0.735	1.77994e-05	0.735	1.77994e-05	0.735	1.77994e-05	0.735	1.77994e-05	0.735	1.77994e-05	0.735	1.77994e-05	0.735	1.77994e-05	0.735	1.77994e-05	0.735	1.77994e-05	0.735	1.77994e-05	0.735
									0.735975		60	0.735		1.77994e-05	0.735	1.77994e-05	0.735	1.77994e-05	0.735	1.77994e-05	0.735	1.77994e-05	0.735	1.77994e-05	0.735	1.77994e-05	0.735	1.77994e-05	0.735	1.77994e-05	0.735	1.77994e-05	0.735	1.77994e-05	0.735	1.77994e-05	0.735	1.77994e-05	0.735	1.77994e-05	0.735	1.77994e-05	0.735	1.77994e-05	0.735	1.77994e-05	0.735	1.77994e-05	0.735
									0.736716		63	0.735		1.77994e-05	0.735	1.77994e-05	0.735	1.77994e-05	0.735	1.77994e-05	0.735	1.77994e-05	0.735	1.77994e-05	0.735	1.77994e-05	0.735	1.77994e-05	0.735	1.77994e-05	0.735	1.77994e-05	0.735	1.77994e-05	0.735	1.77994e-05	0.735	1.77994e-05	0.735	1.77994e-05	0.735	1.77994e-05	0.735	1.77994e-05	0.735	1.77994e-05	0.735	1.77994e-05	0.735
									0.735672		66	0.735		1.77994e-05	0.735	1.77994e-05	0.735	1.77994e-05	0.735	1.77994e-05	0.735	1.77994e-05	0.735	1.77994e-05	0.735	1.77994e-05	0.735	1.77994e-05	0.735	1.77994e-05	0.735	1.77994e-05	0.735	1.77994e-05	0.735	1.77994e-05	0.735	1.77994e-05	0.735	1.77994e-05	0.735	1.77994e-05	0.735	1.77994e-05	0.735	1.77994e-05	0.735	1.77994e-05	0.735
									0.739317		69	0.735		1.77994e-05	0.735	1.77994e-05	0.735	1.77994e-05	0.735	1.77994e-05	0.735	1.77994e-05	0.735	1.77994e-05	0.735	1.77994e-05	0.735	1.77994e-05	0.735	1.77994e-05	0.735	1.77994e-05	0.735	1.77994e-05	0.735	1.77994e-05	0.735	1.77994e-05	0.735	1.77994e-05	0.735	1.77994e-05	0.735	1.77994e-05	0.735	1.77994e-05	0.735	1.77994e-05	0.735
									0.737616		72	0.735		1.77994e-05	0.735	1.77994e-05	0.735	1.77994e-05	0.735	1.77994e-05	0.735	1.77994e-05	0.735	1.77994e-05	0.735	1.77994e-05	0.735	1.77994e-05	0.735	1.77994e-05	0.735	1.77994e-05	0.735	1.77994e-05	0.735	1.77994e-05	0.735	1.77994e-05	0.735	1.77994e-05	0.735	1.77994e-05	0.735	1.77994e-05	0.735	1.77994e-05	0.735	1.77994e-05	0.735001
									0.740808		75	0.735		1.77994e-05	0.735	1.77994e-05	0.735	1.77994e-05	0.735	1.77994e-05	0.735	1.77994e-05	0.735	1.77994e-05	0.735	1.77994e-05	0.735	1.77994e-05	0.735	1.77994e-05	0.735	1.77994e-05	0.735	1.77994e-05	0.735	1.77994e-05	0.735	1.77994e-05	0.735	1.77994e-05	0.735	1.77994e-05	0.735	1.77994e-05	0.735001	1.77993e-05	0.735001	1.77993e-05	0.735002
									0.740522		78	0.735		1.77994e-05	0.735	1.77994e-05	0.735	1.77994e-05	0.735	1.77994e-05	0.735	1.77994e-05	0.735	1.77994e-05	0.735	1.77994e-05	0.735	1.77994e-05	0.735	1.77994e-05	0.735	1.77994e-05	0.735	1.77994e-05	0.735	1.77994e-05	0.735	1.77994e-05	0.735	1.77994e-05	0.735001	1.77993e-05	0.735002	1.77993e-05	0.735003	1.77992e-05	0.735006	1.77992e-05	0.735009
									0.736167		81	0.735		1.77994e-05	0.735	1.77994e-05	0.735	1.77994e-05	0.735	1.77994e-05	0.735	1.77994e-05	0.735	1.77994e-05	0.735	1.77994e-05	0.735	1.77994e-05	0.735	1.77994e-05	0.735	1.77994e-05	0.735	1.77994e-05	0.735	1.77994e-05	0.735001	1.77993e-05	0.735002	1.77993e-05	0.735004	1.77992e-05	0.735008	1.77991e-05	0.735013	1.77989e-05	0.735021	1.77986e-05	0.73503
									0.739151		84	0.735		1.77994e-05	0.735	1.77994e-05	0.735	1.77994e-05	0.735	1.77994e-05	0.735	1.77994e-05	0.735	1.77994e-05	0.735	1.77994e-05	0.735	1.77994e-05	0.735	1.77994e-05	0.735	1.77994e-05	0.735	1.77994e-05	0.735002	1.77993e-05	0.735005	1.77992e-05	0.735011	1.77989e-05	0.735019	1.77986e-05	0.735031	1.77982e-05	0.735046	1.77976e-05	0.735065	1.77968e-05	0.735087
									0.73849		87	0.735		1.77994e-05	0.735	1.77994e-05	0.735	1.77994e-05	0.735	1.77994e-05	0.735	1.77994e-05	0.735	1.77994e-05	0.735	1.77994e-05	0.735	1.77994e-05	0.735	1.77994e-05	0.735001	1.77993e-05	0.735006	1.77992e-05	0.735014	1.77988e-05	0.735027	1.77983e-05	0.735046	1.77976e-05	0.735071	1.77966e-05	0.735101	1.77954e-05	0.735137	1.7794e-05	0.735178	1.77923e-05	0.735224
									0.740231		90	0.735		1.77994e-05	0.735	1.77994e-05	0.735	1.77994e-05	0.735	1.77994e-05	0.735	1.77994e-05	0.735	1.77994e-05	0.735	1.77994e-05	0.735	1.77994e-05	0.735004	1.77992e-05	0.735016	1.77987e-05	0.735037	1.77979e-05	0.735067	1.77967e-05	0.735108	1.77951e-05	0.735158	1.77931e-05	0.735217	1.77908e-05	0.735283	1.77882e-05	0.735357	1.77853e-05	0.735435	1.77822e-05	0.735519
									0.741059		93	0.735		1.77994e-05	0.735	1.77994e-05	0.735	1.77994e-05	0.735	1.77994e-05	0.735	1.77994e-05	0.735	1.77994e-05	0.735	1.77994e-05	0.735014	1.77988e-05	0.735045	1.77976e-05	0.735095	1.77956e-05	0.735163	1.77929e-05	0.735248	1.77896e-05	0.735346	1.77857e-05	0.735454	1.77814e-05	0.735571	1.77768e-05	0.735695	1.7772e-05	0.735823	1.77669e-05	0.735954	1.77618e-05	0.736088
									0.741017		96	0.735		1.77994e-05	0.735	1.77994e-05	0.735	1.77994e-05	0.735	1.77994e-05	0.735	1.77994e-05	0.735	1.77994e-05	0.735043	1.77977e-05	0.735124	1.77945e-05	0.735242	1.77898e-05	0.735388	1.77841e-05	0.735554	1.77775e-05	0.735734	1.77704e-05	0.735923	1.7763e-05	0.736117	1.77554e-05	0.736312	1.77477e-05	0.736508	1.77401e-05	0.736701	1.77325e-05	0.736892	1.7725e-05	0.73708
									0.739879		99	0.735		1.77994e-05	0.735	1.77994e-05	0.735	1.77994e-05	0.735	1.77994e-05	0.735	1.77994e-05	0.735133	1.77941e-05	0.73534	1.77859e-05	0.735603	1.77756e-05	0.735896	1.77641e-05	0.736202	1.77521e-05	0.73651	1.774e-05	0.736814	1.77281e-05	0.737109	1.77166e-05	0.737395	1.77055e-05	0.737669	1.76948e-05	0.737931	1.76846e-05	0.738184	1.76749e-05	0.738425	1.76655e-05	0.738658
									0.743675		102	0.735		1.77994e-05	0.735	1.77994e-05	0.735	1.77994e-05	0.735	1.77994e-05	0.735416	1.77829e-05	0.735914	1.77633e-05	0.736462	1.77419e-05	0.737001	1.77208e-05	0.737512	1.77009e-05	0.737988	1.76825e-05	0.738426	1.76655e-05	0.738828	1.765e-05	0.739199	1.76357e-05	0.739542	1.76226e-05	0.739861	1.76104e-05	0.740158	1.7599e-05	0.740437	1.75884e-05	0.7407	1.75784e-05	0.74095
									0.743725		105	0.735		1.77994e-05	0.735	1.77994e-05	0.735	1.77994e-05	0.736303	1.77481e-05	0.737397	1.77054e-05	0.738421	1.76657e-05	0.739288	1.76323e-05	0.740022	1.76042e-05	0.740642	1.75806e-05	0.741171	1.75605e-05	0.74163	1.75432e-05	0.742033	1.7528e-05	0.742391	1.75145e-05	0.742716	1.75023e-05	0.743012	1.74912e-05	0.743287	1.7481e-05	0.743543	1.74714e-05	0.743784	1.74624e-05	0.744013
									0.74764		108	0.735		1.77994e-05	0.735	1.77994e-05	0.739104	1.76394e-05	0.741081	1.75639e-05	0.742651	1.75048e-05	0.743715	1.7465e-05	0.744484	1.74364e-05	0.745054	1.74154e-05	0.745495	1.73991e-05	0.745852	1.7386e-05	0.746153	1.7375e-05	0.746415	1.73654e-05	0.74665	1.73568e-05	0.746867	1.73489e-05	0.74707	1.73415e-05	0.747263	1.73345e-05	0.747448	1.73278e-05	0.747627	1.73213e-05	0.747801
									0.753325		111	0.735		1.77994e-05	0.748179	1.73013e-05	0.749668	1.72479e-05	0.75103	1.71994e-05	0.751441	1.71849e-05	0.751583	1.71799e-05	0.7516	1.71793e-05	0.751583	1.71799e-05	0.751565	1.71805e-05	0.75156	1.71807e-05	0.751574	1.71802e-05	0.751606	1.71791e-05	0.751655	1.71774e-05	0.751717	1.71752e-05	0.751792	1.71725e-05	0.751877	1.71696e-05	0.751969	1.71663e-05	0.752068	1.71628e-05	0.752171
									0.757651		114	0.78		1.62702e-05	0.766821	1.667e-05	0.765087	1.67253e-05	0.76257	1.68069e-05	0.760866	1.68629e-05	0.759636	1.69037e-05	0.758763	1.69329e-05	0.75814	1.69539e-05	0.757696	1.69689e-05	0.757381	1.69795e-05	0.757162	1.6987e-05	0.757013	1.6992e-05	0.756918	1.69952e-05	0.756863	1.69971e-05	0.756839	1.69979e-05	0.756839	1.69979e-05	0.756857	1.69973e-05	0.75689	1.69962e-05	0.756933
									0.761318		117	0.78		1.62702e-05	0.78	1.62702e-05	0.772241	1.65012e-05	0.768544	1.66156e-05	0.766294	1.66867e-05	0.764875	1.67321e-05	0.763935	1.67625e-05	0.763294	1.67833e-05	0.762849	1.67978e-05	0.762536	1.6808e-05	0.762315	1.68152e-05	0.762161	1.68203e-05	0.762054	1.68238e-05	0.761982	1.68261e-05	0.761937	1.68276e-05	0.761912	1.68284e-05	0.761901	1.68288e-05	0.761903	1.68287e-05	0.761913
									0.766864		120	0.78	0.767	1.62702e-05	0.767	1.66643e-05	0.767	1.66643e-05	0.767	1.66643e-05	0.767	1.66643e-05	0.767	1.66643e-05	0.767	1.66643e-05	0.767	1.66643e-05	0.767	1.66643e-05	0.767	1.66643e-05	0.767	1.66643e-05	0.767	1.66643e-05	0.767	1.66643e-05	0.767	1.66643e-05	0.767	1.66643e-05	0.767	1.66643e-05	0.767	1.66643e-05	0.767	1.66643e-05	0.767
[truncated: 10 more columns]

## Sheet: SEC19-04-17
Fe-Mg diffusion modeling in olivine crystals from 19/04/2017 samples.
												Time 0		Time (s)	216000	Time (s)	432000	Time (s)	648000	Time (s)	864000	Time (s)	1080000	Time (s)	1296000	Time (s)	1512000	Time (s)	1728000	Time (s)	1944000	Time (s)	2160000	Time (s)	2376000	Time (s)	2592000	Time (s)	2808000	Time (s)	3024000	Time (s)	3240000	Time (s)	3456000	Time (s)	3672000	Time (s)	3888000
ol1_19/04/17														days	2.5	days	5	days	7.5	days	10	days	12.5	days	15	days	17.5	days	20	days	22.5	days	25	days	27.5	days	30	days	32.5	days	35	days	37.5	days	40	days	42.5	days	45
T (◦K)	fO2 (bars)	D0 (m2*s-1)	E (J*mol-1)	(P-10^5)* ∆V	R (J*mol-1*K-1)	D//001 (μm2*s-1)	dx (μm)	dt (s)	Measured profile	Stability Condition	μm	Initial profile (C0)	boundary	DFeMg	C	DFeMg	C	DFeMg	C	DFeMg	C	DFeMg	C	DFeMg	C	DFeMg	C	DFeMg	C	DFeMg	C	DFeMg	C	DFeMg	C	DFeMg	C	DFeMg	C	DFeMg	C	DFeMg	C	DFeMg	C	DFeMg	C	DFeMg	C
1357	2.23872e-10	6.16595e-10	201000	209.3	8.3144	6.26129e-05	7	216000	0.737281	0.0480979	0	0.74	0.74	1.10625e-05	0.74	1.10625e-05	0.74	1.10625e-05	0.74	1.10625e-05	0.74	1.10625e-05	0.74	1.10625e-05	0.74	1.10625e-05	0.74	1.10625e-05	0.74	1.10625e-05	0.74	1.10625e-05	0.74	1.10625e-05	0.74	1.10625e-05	0.74	1.10625e-05	0.74	1.10625e-05	0.74	1.10625e-05	0.74	1.10625e-05	0.74	1.10625e-05	0.74	1.10625e-05	0.74
									0.735397		7	0.74		1.10625e-05	0.74	1.10625e-05	0.74	1.10625e-05	0.74	1.10625e-05	0.74	1.10625e-05	0.74	1.10625e-05	0.74	1.10625e-05	0.74	1.10625e-05	0.74	1.10625e-05	0.74	1.10625e-05	0.74	1.10625e-05	0.74	1.10625e-05	0.74	1.10625e-05	0.74	1.10625e-05	0.74	1.10625e-05	0.74	1.10625e-05	0.74	1.10625e-05	0.74	1.10625e-05	0.74
Db (//100)	α	cos		slogfO2	0.25				0.736459		14	0.74		1.10625e-05	0.74	1.10625e-05	0.74	1.10625e-05	0.74	1.10625e-05	0.74	1.10625e-05	0.74	1.10625e-05	0.74	1.10625e-05	0.74	1.10625e-05	0.74	1.10625e-05	0.74	1.10625e-05	0.74	1.10625e-05	0.74	1.10625e-05	0.74	1.10625e-05	0.74	1.10625e-05	0.74	1.10625e-05	0.74	1.10625e-05	0.74	1.10625e-05	0.74	1.10625e-05	0.74
1.04355e-05	45	0.707107		sT(°K)	10				0.739388		21	0.74		1.10625e-05	0.74	1.10625e-05	0.74	1.10625e-05	0.74	1.10625e-05	0.74	1.10625e-05	0.74	1.10625e-05	0.74	1.10625e-05	0.74	1.10625e-05	0.74	1.10625e-05	0.74	1.10625e-05	0.74	1.10625e-05	0.74	1.10625e-05	0.74	1.10625e-05	0.74	1.10625e-05	0.74	1.10625e-05	0.74	1.10625e-05	0.74	1.10625e-05	0.74	1.10625e-05	0.74
Da (//010)	γ								0.735579		28	0.74		1.10625e-05	0.74	1.10625e-05	0.74	1.10625e-05	0.74	1.10625e-05	0.74	1.10625e-05	0.74	1.10625e-05	0.74	1.10625e-05	0.74	1.10625e-05	0.74	1.10625e-05	0.74	1.10625e-05	0.74	1.10625e-05	0.74	1.10625e-05	0.74	1.10625e-05	0.74	1.10625e-05	0.74	1.10625e-05	0.74	1.10625e-05	0.74	1.10625e-05	0.74	1.10625e-05	0.74
1.04355e-05	135	-0.707107							0.728261		35	0.74		1.10625e-05	0.74	1.10625e-05	0.74	1.10625e-05	0.74	1.10625e-05	0.74	1.10625e-05	0.74	1.10625e-05	0.74	1.10625e-05	0.74	1.10625e-05	0.74	1.10625e-05	0.74	1.10625e-05	0.74	1.10625e-05	0.74	1.10625e-05	0.74	1.10625e-05	0.74	1.10625e-05	0.74	1.10625e-05	0.74	1.10625e-05	0.74	1.10625e-05	0.74	1.10625e-05	0.74
Dc (//001)	β			slogD	0.137736				0.734774		42	0.74		1.10625e-05	0.74	1.10625e-05	0.74	1.10625e-05	0.74	1.10625e-05	0.74	1.10625e-05	0.74	1.10625e-05	0.74	1.10625e-05	0.74	1.10625e-05	0.74	1.10625e-05	0.74	1.10625e-05	0.74	1.10625e-05	0.74	1.10625e-05	0.74	1.10625e-05	0.74	1.10625e-05	0.74	1.10625e-05	0.74	1.10625e-05	0.74	1.10625e-05	0.74	1.10625e-05	0.74
6.26129e-05	85	0.0871557		sD	1.98611e-05				0.73478		49	0.74		1.10625e-05	0.74	1.10625e-05	0.74	1.10625e-05	0.74	1.10625e-05	0.74	1.10625e-05	0.74	1.10625e-05	0.74	1.10625e-05	0.74	1.10625e-05	0.74	1.10625e-05	0.74	1.10625e-05	0.74	1.10625e-05	0.74	1.10625e-05	0.74	1.10625e-05	0.74	1.10625e-05	0.74	1.10625e-05	0.74	1.10625e-05	0.74	1.10625e-05	0.74	1.10625e-05	0.74
					1.43884e+06	(s)			0.733855		56	0.74		1.10625e-05	0.74	1.10625e-05	0.74	1.10625e-05	0.74	1.10625e-05	0.74	1.10625e-05	0.74	1.10625e-05	0.74	1.10625e-05	0.74	1.10625e-05	0.74	1.10625e-05	0.74	1.10625e-05	0.74	1.10625e-05	0.74	1.10625e-05	0.74	1.10625e-05	0.74	1.10625e-05	0.74	1.10625e-05	0.74	1.10625e-05	0.74	1.10625e-05	0.74	1.10625e-05	0.74
Dtrav		Days		st	16.6533	days			0.739775		63	0.74		1.10625e-05	0.74	1.10625e-05	0.74	1.10625e-05	0.74	1.10625e-05	0.74	1.10625e-05	0.74	1.10625e-05	0.74	1.10625e-05	0.74	1.10625e-05	0.74	1.10625e-05	0.74	1.10625e-05	0.74	1.10625e-05	0.74	1.10625e-05	0.74	1.10625e-05	0.74	1.10625e-05	0.74	1.10625e-05	0.74	1.10625e-05	0.74	1.10625e-05	0.74	1.10625e-05	0.74
1.09111e-05		52.5							0.737326		70	0.74		1.10625e-05	0.74	1.10625e-05	0.74	1.10625e-05	0.74	1.10625e-05	0.74	1.10625e-05	0.74	1.10625e-05	0.74	1.10625e-05	0.74	1.10625e-05	0.74	1.10625e-05	0.74	1.10625e-05	0.74	1.10625e-05	0.74	1.10625e-05	0.74	1.10625e-05	0.74	1.10625e-05	0.74	1.10625e-05	0.74	1.10625e-05	0.74	1.10625e-05	0.74	1.10625e-05	0.74
									0.736373		77	0.74		1.10625e-05	0.74	1.10625e-05	0.74	1.10625e-05	0.74	1.10625e-05	0.74	1.10625e-05	0.74	1.10625e-05	0.74	1.10625e-05	0.74	1.10625e-05	0.74	1.10625e-05	0.74	1.10625e-05	0.74	1.10625e-05	0.74	1.10625e-05	0.74	1.10625e-05	0.74	1.10625e-05	0.74	1.10625e-05	0.74	1.10625e-05	0.74	1.10625e-05	0.74	1.10625e-05	0.74
									0.73791		84	0.74		1.10625e-05	0.74	1.10625e-05	0.74	1.10625e-05	0.74	1.10625e-05	0.74	1.10625e-05	0.74	1.10625e-05	0.74	1.10625e-05	0.74	1.10625e-05	0.74	1.10625e-05	0.74	1.10625e-05	0.74	1.10625e-05	0.74	1.10625e-05	0.74	1.10625e-05	0.74	1.10625e-05	0.74	1.10625e-05	0.74	1.10625e-05	0.74	1.10625e-05	0.74	1.10625e-05	0.74
									0.737548		91	0.74		1.10625e-05	0.74	1.10625e-05	0.74	1.10625e-05	0.74	1.10625e-05	0.74	1.10625e-05	0.74	1.10625e-05	0.74	1.10625e-05	0.74	1.10625e-05	0.74	1.10625e-05	0.74	1.10625e-05	0.74	1.10625e-05	0.74	1.10625e-05	0.74	1.10625e-05	0.74	1.10625e-05	0.74	1.10625e-05	0.74	1.10625e-05	0.74	1.10625e-05	0.74	1.10625e-05	0.74
									0.737079		98	0.74		1.10625e-05	0.74	1.10625e-05	0.74	1.10625e-05	0.74	1.10625e-05	0.74	1.10625e-05	0.74	1.10625e-05	0.74	1.10625e-05	0.74	1.10625e-05	0.74	1.10625e-05	0.74	1.10625e-05	0.74	1.10625e-05	0.74	1.10625e-05	0.74	1.10625e-05	0.74	1.10625e-05	0.74	1.10625e-05	0.74	1.10625e-05	0.74	1.10625e-05	0.74	1.10625e-05	0.74
									0.737279		105	0.74		1.10625e-05	0.74	1.10625e-05	0.74	1.10625e-05	0.74	1.10625e-05	0.74	1.10625e-05	0.74	1.10625e-05	0.74	1.10625e-05	0.74	1.10625e-05	0.74	1.10625e-05	0.74	1.10625e-05	0.74	1.10625e-05	0.74	1.10625e-05	0.74	1.10625e-05	0.74	1.10625e-05	0.74	1.10625e-05	0.74	1.10625e-05	0.74	1.10625e-05	0.74	1.10625e-05	0.74
									0.738882		112	0.74		1.10625e-05	0.74	1.10625e-05	0.74	1.10625e-05	0.74	1.10625e-05	0.74	1.10625e-05	0.74	1.10625e-05	0.74	1.10625e-05	0.74	1.10625e-05	0.74	1.10625e-05	0.74	1.10625e-05	0.74	1.10625e-05	0.74	1.10625e-05	0.74	1.10625e-05	0.74	1.10625e-05	0.74	1.10625e-05	0.74	1.10625e-05	0.74	1.10625e-05	0.74	1.10625e-05	0.74
									0.739137		119	0.74		1.10625e-05	0.74	1.10625e-05	0.74	1.10625e-05	0.74	1.10625e-05	0.74	1.10625e-05	0.74	1.10625e-05	0.74	1.10625e-05	0.74	1.10625e-05	0.74	1.10625e-05	0.74	1.10625e-05	0.74	1.10625e-05	0.74	1.10625e-05	0.74	1.10625e-05	0.74	1.10625e-05	0.74	1.10625e-05	0.74	1.10625e-05	0.74	1.10625e-05	0.74	1.10625e-05	0.74
									0.736713		126	0.74		1.10625e-05	0.74	1.10625e-05	0.74	1.10625e-05	0.74	1.10625e-05	0.74	1.10625e-05	0.74	1.10625e-05	0.74	1.10625e-05	0.74	1.10625e-05	0.74	1.10625e-05	0.74	1.10625e-05	0.74	1.10625e-05	0.74	1.10625e-05	0.74	1.10625e-05	0.74	1.10625e-05	0.74	1.10625e-05	0.74	1.10625e-05	0.74	1.10625e-05	0.74	1.10625e-05	0.74
									0.739839		133	0.74		1.10625e-05	0.74	1.10625e-05	0.74	1.10625e-05	0.74	1.10625e-05	0.74	1.10625e-05	0.74	1.10625e-05	0.74	1.10625e-05	0.74	1.10625e-05	0.74	1.10625e-05	0.74	1.10625e-05	0.74	1.10625e-05	0.74	1.10625e-05	0.74	1.10625e-05	0.74	1.10625e-05	0.74	1.10625e-05	0.74	1.10625e-05	0.74	1.10625e-05	0.74	1.10625e-05	0.74
									0.736802		140	0.74		1.10625e-05	0.74	1.10625e-05	0.74	1.10625e-05	0.74	1.10625e-05	0.74	1.10625e-05	0.74	1.10625e-05	0.74	1.10625e-05	0.74	1.10625e-05	0.74	1.10625e-05	0.74	1.10625e-05	0.74	1.10625e-05	0.74	1.10625e-05	0.74	1.10625e-05	0.74	1.10625e-05	0.74	1.10625e-05	0.74	1.10625e-05	0.74	1.10625e-05	0.74	1.10625e-05	0.74
									0.736959		147	0.74		1.10625e-05	0.74	1.10625e-05	0.74	1.10625e-05	0.74	1.10625e-05	0.74	1.10625e-05	0.74	1.10625e-05	0.74	1.10625e-05	0.74	1.10625e-05	0.74	1.10625e-05	0.74	1.10625e-05	0.74	1.10625e-05	0.74	1.10625e-05	0.74	1.10625e-05	0.74	1.10625e-05	0.74	1.10625e-05	0.74	1.10625e-05	0.74	1.10625e-05	0.74	1.10625e-05	0.74
									0.736472		154	0.74		1.10625e-05	0.74	1.10625e-05	0.74	1.10625e-05	0.74	1.10625e-05	0.74	1.10625e-05	0.74	1.10625e-05	0.74	1.10625e-05	0.74	1.10625e-05	0.74	1.10625e-05	0.74	1.10625e-05	0.74	1.10625e-05	0.74	1.10625e-05	0.74	1.10625e-05	0.74	1.10625e-05	0.74	1.10625e-05	0.74	1.10625e-05	0.74	1.10625e-05	0.74	1.10625e-05	0.74
									0.736504		161	0.74		1.10625e-05	0.74	1.10625e-05	0.74	1.10625e-05	0.74	1.10625e-05	0.74	1.10625e-05	0.74	1.10625e-05	0.74	1.10625e-05	0.74	1.10625e-05	0.74	1.10625e-05	0.74	1.10625e-05	0.74	1.10625e-05	0.74	1.10625e-05	0.74	1.10625e-05	0.74	1.10625e-05	0.74	1.10625e-05	0.74	1.10625e-05	0.74	1.10625e-05	0.74	1.10625e-05	0.74
									0.739327		168	0.74		1.10625e-05	0.74	1.10625e-05	0.74	1.10625e-05	0.74	1.10625e-05	0.74	1.10625e-05	0.74	1.10625e-05	0.74	1.10625e-05	0.74	1.10625e-05	0.74	1.10625e-05	0.74	1.10625e-05	0.74	1.10625e-05	0.74	1.10625e-05	0.74	1.10625e-05	0.74	1.10625e-05	0.74	1.10625e-05	0.74	1.10625e-05	0.74	1.10625e-05	0.74	1.10625e-05	0.74
									0.73881		175	0.74		1.10625e-05	0.74	1.10625e-05	0.74	1.10625e-05	0.74	1.10625e-05	0.74	1.10625e-05	0.74	1.10625e-05	0.74	1.10625e-05	0.74	1.10625e-05	0.74	1.10625e-05	0.74	1.10625e-05	0.74	1.10625e-05	0.74	1.10625e-05	0.74	1.10625e-05	0.74	1.10625e-05	0.74	1.10625e-05	0.74	1.10625e-05	0.74	1.10625e-05	0.74	1.10625e-05	0.74
									0.739753		182	0.74		1.10625e-05	0.74	1.10625e-05	0.74	1.10625e-05	0.74	1.10625e-05	0.74	1.10625e-05	0.74	1.10625e-05	0.74	1.10625e-05	0.74	1.10625e-05	0.74	1.10625e-05	0.74	1.10625e-05	0.74	1.10625e-05	0.74	1.10625e-05	0.74	1.10625e-05	0.74	1.10625e-05	0.74	1.10625e-05	0.74	1.10625e-05	0.74	1.10625e-05	0.74	1.10625e-05	0.74
									0.738537		189	0.74		1.10625e-05	0.74	1.10625e-05	0.74	1.10625e-05	0.74	1.10625e-05	0.74	1.10625e-05	0.74	1.10625e-05	0.74	1.10625e-05	0.74	1.10625e-05	0.74	1.10625e-05	0.74	1.10625e-05	0.74	1.10625e-05	0.74	1.10625e-05	0.74	1.10625e-05	0.74	1.10625e-05	0.74	1.10625e-05	0.74	1.10625e-05	0.74	1.10625e-05	0.74	1.10625e-05	0.74
									0.739287		196	0.74		1.10625e-05	0.74	1.10625e-05	0.74	1.10625e-05	0.74	1.10625e-05	0.74	1.10625e-05	0.74	1.10625e-05	0.74	1.10625e-05	0.74	1.10625e-05	0.74	1.10625e-05	0.74	1.10625e-05	0.74	1.10625e-05	0.74	1.10625e-05	0.74	1.10625e-05	0.74	1.10625e-05	0.74	1.10625e-05	0.74	1.10625e-05	0.74	1.10625e-05	0.74	1.10625e-05	0.74
									0.738391		203	0.74		1.10625e-05	0.74	1.10625e-05	0.74	1.10625e-05	0.74	1.10625e-05	0.74	1.10625e-05	0.74	1.10625e-05	0.74	1.10625e-05	0.74	1.10625e-05	0.74	1.10625e-05	0.74	1.10625e-05	0.74	1.10625e-05	0.74	1.10625e-05	0.74	1.10625e-05	0.74	1.10625e-05	0.74	1.10625e-05	0.74	1.10625e-05	0.74	1.10625e-05	0.74	1.10625e-05	0.74
									0.74122		210	0.74		1.10625e-05	0.74	1.10625e-05	0.74	1.10625e-05	0.74	1.10625e-05	0.74	1.10625e-05	0.74	1.10625e-05	0.74	1.10625e-05	0.74	1.10625e-05	0.74	1.10625e-05	0.74	1.10625e-05	0.74	1.10625e-05	0.74	1.10625e-05	0.74	1.10625e-05	0.74	1.10625e-05	0.74	1.10625e-05	0.74	1.10625e-05	0.74	1.10625e-05	0.74	1.10625e-05	0.74
									0.741003		217	0.74		1.10625e-05	0.74	1.10625e-05	0.74	1.10625e-05	0.74	1.10625e-05	0.74	1.10625e-05	0.74	1.10625e-05	0.74	1.10625e-05	0.74	1.10625e-05	0.74	1.10625e-05	0.74	1.10625e-05	0.74	1.10625e-05	0.74	1.10625e-05	0.74	1.10625e-05	0.74	1.10625e-05	0.74	1.10625e-05	0.74	1.10625e-05	0.74	1.10625e-05	0.74	1.10625e-05	0.74
									0.738271		224	0.74		1.10625e-05	0.74	1.10625e-05	0.74	1.10625e-05	0.74	1.10625e-05	0.74	1.10625e-05	0.74	1.10625e-05	0.74	1.10625e-05	0.74	1.10625e-05	0.74	1.10625e-05	0.74	1.10625e-05	0.74	1.10625e-05	0.74	1.10625e-05	0.74	1.10625e-05	0.74	1.10625e-05	0.74	1.10625e-05	0.74	1.10625e-05	0.74	1.10625e-05	0.74	1.10625e-05	0.74
									0.740939		231	0.74		1.10625e-05	0.74	1.10625e-05	0.74	1.10625e-05	0.74	1.10625e-05	0.74	1.10625e-05	0.74	1.10625e-05	0.74	1.10625e-05	0.74	1.10625e-05	0.74	1.10625e-05	0.74	1.10625e-05	0.74	1.10625e-05	0.74	1.10625e-05	0.74	1.10625e-05	0.74	1.10625e-05	0.74	1.10625e-05	0.74	1.10625e-05	0.74	1.10625e-05	0.74	1.10625e-05	0.74
									0.740485		238	0.74		1.10625e-05	0.74	1.10625e-05	0.74	1.10625e-05	0.74	1.10625e-05	0.74	1.10625e-05	0.74	1.10625e-05	0.74	1.10625e-05	0.74	1.10625e-05	0.74	1.10625e-05	0.74	1.10625e-05	0.74	1.10625e-05	0.74	1.10625e-05	0.74	1.10625e-05	0.74	1.10625e-05	0.74	1.10625e-05	0.74	1.10625e-05	0.74	1.10625e-05	0.74	1.10625e-05	0.74
									0.736991		245	0.74		1.10625e-05	0.74	1.10625e-05	0.74	1.10625e-05	0.74	1.10625e-05	0.74	1.10625e-05	0.74	1.10625e-05	0.74	1.10625e-05	0.74	1.10625e-05	0.74	1.10625e-05	0.74	1.10625e-05	0.74	1.10625e-05	0.74	1.10625e-05	0.74	1.10625e-05	0.74	1.10625e-05	0.74	1.10625e-05	0.74	1.10625e-05	0.74	1.10625e-05	0.74	1.10625e-05	0.74
									0.737801		252	0.74		1.10625e-05	0.74	1.10625e-05	0.74	1.10625e-05	0.74	1.10625e-05	0.74	1.10625e-05	0.74	1.10625e-05	0.74	1.10625e-05	0.74	1.10625e-05	0.74	1.10625e-05	0.74	1.10625e-05	0.74	1.10625e-05	0.74	1.10625e-05	0.74	1.10625e-05	0.74	1.10625e-05	0.74	1.10625e-05	0.74	1.10625e-05	0.74	1.10625e-05	0.74	1.10625e-05	0.74
									0.738184		259	0.74		1.10625e-05	0.74	1.10625e-05	0.74	1.10625e-05	0.74	1.10625e-05	0.74	1.10625e-05	0.74	1.10625e-05	0.74	1.10625e-05	0.74	1.10625e-05	0.74	1.10625e-05	0.74	1.10625e-05	0.74	1.10625e-05	0.74	1.10625e-05	0.74	1.10625e-05	0.74	1.10625e-05	0.74	1.10625e-05	0.74	1.10625e-05	0.74	1.10625e-05	0.74	1.10625e-05	0.74
									0.737505		266	0.74		1.10625e-05	0.74	1.10625e-05	0.74	1.10625e-05	0.74	1.10625e-05	0.74	1.10625e-05	0.74	1.10625e-05	0.74	1.10625e-05	0.74	1.10625e-05	0.74	1.10625e-05	0.74	1.10625e-05	0.74	1.10625e-05	0.74	1.10625e-05	0.74	1.10625e-05	0.74	1.10625e-05	0.74	1.10625e-05	0.74	1.10625e-05	0.74	1.10625e-05	0.74	1.10625e-05	0.74
									0.739721		273	0.74		1.10625e-05	0.74	1.10625e-05	0.74	1.10625e-05	0.74	1.10625e-05	0.74	1.10625e-05	0.74	1.10625e-05	0.74	1.10625e-05	0.74	1.10625e-05	0.74	1.10625e-05	0.74	1.10625e-05	0.74	1.10625e-05	0.74	1.10625e-05	0.74	1.10625e-05	0.74	1.10625e-05	0.74	1.10625e-05	0.74	1.10625e-05	0.74	1.10625e-05	0.74	1.10625e-05	0.74
									0.736291		280	0.74		1.10625e-05	0.74	1.10625e-05	0.74	1.10625e-05	0.74	1.10625e-05	0.74	1.10625e-05	0.74	1.10625e-05	0.74	1.10625e-05	0.74	1.10625e-05	0.74	1.10625e-05	0.74	1.10625e-05	0.74	1.10625e-05	0.74	1.10625e-05	0.74	1.10625e-05	0.74	1.10625e-05	0.74	1.10625e-05	0.74	1.10625e-05	0.74	1.10625e-05	0.74	1.10625e-05	0.74
									0.739432		287	0.74		1.10625e-05	0.74	1.10625e-05	0.74	1.10625e-05	0.74	1.10625e-05	0.74	1.10625e-05	0.74	1.10625e-05	0.74	1.10625e-05	0.74	1.10625e-05	0.74	1.10625e-05	0.74	1.10625e-05	0.74	1.10625e-05	0.74	1.10625e-05	0.74	1.10625e-05	0.74	1.10625e-05	0.74	1.10625e-05	0.74	1.10625e-05	0.74	1.10625e-05	0.74	1.10625e-05	0.74
									0.734981		294	0.74		1.10625e-05	0.74	1.10625e-05	0.74	1.10625e-05	0.74	1.10625e-05	0.74	1.10625e-05	0.74	1.10625e-05	0.74	1.10625e-05	0.74	1.10625e-05	0.74	1.10625e-05	0.74	1.10625e-05	0.74	1.10625e-05	0.74	1.10625e-05	0.74	1.10625e-05	0.74	1.10625e-05	0.74	1.10625e-05	0.74	1.10625e-05	0.74	1.10625e-05	0.74	1.10625e-05	0.74
									0.736613		301	0.74		1.10625e-05	0.74	1.10625e-05	0.74	1.10625e-05	0.74	1.10625e-05	0.74	1.10625e-05	0.74	1.10625e-05	0.74	1.10625e-05	0.74	1.10625e-05	0.74	1.10625e-05	0.74	1.10625e-05	0.74	1.10625e-05	0.74	1.10625e-05	0.74	1.10625e-05	0.74	1.10625e-05	0.74	1.10625e-05	0.74	1.10625e-05	0.74	1.10625e-05	0.74	1.10625e-05	0.74
									0.734967		308	0.74		1.10625e-05	0.74	1.10625e-05	0.74	1.10625e-05	0.74	1.10625e-05	0.74	1.10625e-05	0.74	1.10625e-05	0.74	1.10625e-05	0.74	1.10625e-05	0.74	1.10625e-05	0.74	1.10625e-05	0.74	1.10625e-05	0.74	1.10625e-05	0.74	1.10625e-05	0.74	1.10625e-05	0.74	1.10625e-05	0.74	1.10625e-05	0.74	1.10625e-05	0.74	1.10625e-05	0.74
									0.738706		315	0.74		1.10625e-05	0.74	1.10625e-05	0.74	1.10625e-05	0.74	1.10625e-05	0.74	1.10625e-05	0.74	1.10625e-05	0.74	1.10625e-05	0.74	1.10625e-05	0.74	1.10625e-05	0.74	1.10625e-05	0.74	1.10625e-05	0.74	1.10625e-05	0.74	1.10625e-05	0.74	1.10625e-05	0.74	1.10625e-05	0.74	1.10625e-05	0.74	1.10625e-05	0.74	1.10625e-05	0.74
									0.740117		322	0.74		1.10625e-05	0.74	1.10625e-05	0.74	1.10625e-05	0.74	1.10625e-05	0.74	1.10625e-05	0.74	1.10625e-05	0.74	1.10625e-05	0.74	1.10625e-05	0.74	1.10625e-05	0.74	1.10625e-05	0.74	1.10625e-05	0.74	1.10625e-05	0.74	1.10625e-05	0.74	1.10625e-05	0.74	1.10625e-05	0.74	1.10625e-05	0.74	1.10625e-05	0.74	1.10625e-05	0.74
									0.73956		329	0.74		1.10625e-05	0.74	1.10625e-05	0.74	1.10625e-05	0.74	1.10625e-05	0.74	1.10625e-05	0.74	1.10625e-05	0.74	1.10625e-05	0.74	1.10625e-05	0.74	1.10625e-05	0.74	1.10625e-05	0.74	1.10625e-05	0.74	1.10625e-05	0.74	1.10625e-05	0.74	1.10625e-05	0.74	1.10625e-05	0.74	1.10625e-05	0.74	1.10625e-05	0.74	1.10625e-05	0.74
									0.73866		336	0.74		1.10625e-05	0.74	1.10625e-05	0.74	1.10625e-05	0.74	1.10625e-05	0.74	1.10625e-05	0.74	1.10625e-05	0.74	1.10625e-05	0.74	1.10625e-05	0.74	1.10625e-05	0.74	1.10625e-05	0.74	1.10625e-05	0.74	1.10625e-05	0.74	1.10625e-05	0.74	1.10625e-05	0.74	1.10625e-05	0.74	1.10625e-05	0.74	1.10625e-05	0.74	1.10625e-05	0.74
									0.740286		343	0.74		1.10625e-05	0.74	1.10625e-05	0.74	1.10625e-05	0.74	1.10625e-05	0.74	1.10625e-05	0.74	1.10625e-05	0.74	1.10625e-05	0.74	1.10625e-05	0.74	1.10625e-05	0.74	1.10625e-05	0.74	1.10625e-05	0.74	1.10625e-05	0.74	1.10625e-05	0.74	1.10625e-05	0.74	1.10625e-05	0.74	1.10625e-05	0.74	1.10625e-05	0.74	1.10625e-05	0.74
									0.738674		350	0.74		1.10625e-05	0.74	1.10625e-05	0.74	1.10625e-05	0.74	1.10625e-05	0.74	1.10625e-05	0.74	1.10625e-05	0.74	1.10625e-05	0.74	1.10625e-05	0.74	1.10625e-05	0.74	1.10625e-05	0.74	1.10625e-05	0.74	1.10625e-05	0.74	1.10625e-05	0.74	1.10625e-05	0.74	1.10625e-05	0.74	1.10625e-05	0.74	1.10625e-05	0.74	1.10625e-05	0.74
									0.735984		357	0.74		1.10625e-05	0.74	1.10625e-05	0.74	1.10625e-05	0.74	1.10625e-05	0.74	1.10625e-05	0.74	1.10625e-05	0.74	1.10625e-05	0.74	1.10625e-05	0.74	1.10625e-05	0.74	1.10625e-05	0.74	1.10625e-05	0.74	1.10625e-05	0.74	1.10625e-05	0.74	1.10625e-05	0.740001	1.10625e-05	0.740001	1.10625e-05	0.740002	1.10625e-05	0.740002	1.10624e-05	0.740003
									0.739696		364	0.74		1.10625e-05	0.74	1.10625e-05	0.74	1.10625e-05	0.74	1.10625e-05	0.74	1.10625e-05	0.74	1.10625e-05	0.74	1.10625e-05	0.74	1.10625e-05	0.74	1.10625e-05	0.740001	1.10625e-05	0.740002	1.10625e-05	0.740003	1.10624e-05	0.740005	1.10624e-05	0.740007	1.10624e-05	0.74001	1.10624e-05	0.740014	1.10624e-05	0.740018	1.10624e-05	0.740024	1.10624e-05	0.740031
									0.740109		371	0.74		1.10625e-05	0.74	1.10625e-05	0.74	1.10625e-05	0.74	1.10625e-05	0.74	1.10625e-05	0.740001	1.10625e-05	0.740003	1.10624e-05	0.740006	1.10624e-05	0.740011	1.10624e-05	0.740018	1.10624e-05	0.740028	1.10623e-05	0.740041	1.10623e-05	0.740056	1.10622e-05	0.740075	1.10621e-05	0.740096	1.1062e-05	0.740121	1.10619e-05	0.740149	1.10618e-05	0.740181	1.10617e-05	0.740215
									0.739711		378	0.74		1.10625e-05	0.74	1.10625e-05	0.74	1.10625e-05	0.740005	1.10624e-05	0.740017	1.10624e-05	0.740039	1.10623e-05	0.740072	1.10621e-05	0.740116	1.1062e-05	0.740171	1.10617e-05	0.740236	1.10614e-05	0.740311	1.10611e-05	0.740395	1.10607e-05	0.740488	1.10603e-05	0.740588	1.10599e-05	0.740694	1.10595e-05	0.740807	1.1059e-05	0.740924	1.10585e-05	0.741045	1.10579e-05	0.74117
									0.743742		385	0.74		1.10625e-05	0.74	1.10625e-05	0.740096	1.1062e-05	0.740265	1.10613e-05	0.740488	1.10603e-05	0.74075	1.10592e-05	0.74104	1.1058e-05	0.741349	1.10566e-05	0.74167	1.10553e-05	0.741996	1.10539e-05	0.742324	1.10525e-05	0.74265	1.10511e-05	0.742972	1.10497e-05	0.743288	1.10484e-05	0.743597	1.10471e-05	0.743898	1.10458e-05	0.74419	1.10446e-05	0.744473	1.10434e-05	0.744746
									0.753721		392	0.74		1.10625e-05	0.741971	1.1054e-05	0.743658	1.10468e-05	0.745106	1.10407e-05	0.746353	1.10355e-05	0.747431	1.10311e-05	0.748365	1.10273e-05	0.749178	1.10239e-05	0.749889	1.10211e-05	0.750513	1.10185e-05	0.751062	1.10163e-05	0.751547	1.10144e-05	0.751978	1.10127e-05	0.752363	1.10111e-05	0.752707	1.10098e-05	0.753016	1.10085e-05	0.753295	1.10074e-05	0.753549	1.10064e-05	0.753779
									0.762834		399	0.781		1.09078e-05	0.779029	1.09143e-05	0.77734	1.09199e-05	0.775891	1.09248e-05	0.774641	1.0929e-05	0.773561	1.09327e-05	0.772624	1.0936e-05	0.771808	1.09388e-05	0.771095	1.09413e-05	0.770469	1.09435e-05	0.769919	1.09454e-05	0.769432	1.09471e-05	0.769001	1.09486e-05	0.768617	1.095e-05	0.768274	1.09512e-05	0.767967	1.09523e-05	0.767692	1.09533e-05	0.767443	1.09542e-05	0.767219
									0.775811		406	0.781		1.09078e-05	0.781	1.09078e-05	0.780905	1.09081e-05	0.780738	1.09087e-05	0.780518	1.09094e-05	0.780258	1.09102e-05	0.779972	1.09112e-05	0.779668	1.09122e-05	0.779354	1.09132e-05	0.779036	1.09143e-05	0.778718	1.09153e-05	0.778404	1.09164e-05	0.778097	1.09174e-05	0.777799	1.09184e-05	0.777511	1.09193e-05	0.777234	1.09203e-05	0.776969	1.09212e-05	0.776716	1.0922e-05	0.776476
									0.780617		413	0.781	0.781	1.09078e-05	0.781	1.09078e-05	0.781	1.09078e-05	0.781	1.09078e-05	0.781	1.09078e-05	0.781	1.09078e-05	0.781	1.09078e-05	0.781	1.09078e-05	0.781	1.09078e-05	0.781	1.09078e-05	0.781	1.09078e-05	0.781	1.09078e-05	0.781	1.09078e-05	0.781	1.09078e-05	0.781	1.09078e-05	0.781	1.09078e-05	0.781	1.09078e-05	0.781	1.09078e-05	0.781
												Time 0		Time (s)	216000	Time (s)	432000	Time (s)	648000	Time (s)	864000	Time (s)	1080000	Time (s)	1296000	Time (s)	1512000	Time (s)	1728000	Time (s)	1944000	Time (s)	2160000	Time (s)	2376000	Time (s)	2592000	Time (s)	2808000	Time (s)	3024000	Time (s)	3240000	Time (s)	3456000	Time (s)	3672000	Time (s)	3888000
ol2_19/04/17														days	2.5	days	5	days	7.5	days	10	days	12.5	days	15	days	17.5	days	20	days	22.5	days	25	days	27.5	days	30	days	32.5	days	35	days	37.5	days	40	days	42.5	days	45
T (◦K)	fO2 (bars)	D0 (m2*s-1)	E (J*mol-1)	(P-10^5)* ∆V	R (J*mol-1*K-1)	D//001 (μm2*s-1)	dx (μm)	dt (s)	Measured profile	Stability Condition	μm	Initial profile (C0)	boundary	DFeMg	C	DFeMg	C	DFeMg	C	DFeMg	C	DFeMg	C	DFeMg	C	DFeMg	C	DFeMg	C	DFeMg	C	DFeMg	C	DFeMg	C	DFeMg	C	DFeMg	C	DFeMg	C	DFeMg	C	DFeMg	C	DFeMg	C	DFeMg	C
1357	2.23872e-10	6.16595e-10	201000	209.3	8.3144	7.65004e-05	5	216000	0.729686	0.335554	0	0.73	0.73	4.37716e-05	0.73	4.37716e-05	0.73	4.37716e-05	0.73	4.37716e-05	0.73	4.37716e-05	0.73	4.37716e-05	0.73	4.37716e-05	0.73	4.37716e-05	0.73	4.37716e-05	0.73	4.37716e-05	0.73	4.37716e-05	0.73	4.37716e-05	0.73	4.37716e-05	0.73	4.37716e-05	0.73	4.37716e-05	0.73	4.37716e-05	0.73	4.37716e-05	0.73	4.37716e-05	0.73
									0.730794		5	0.73		4.37716e-05	0.73	4.37716e-05	0.73	4.37716e-05	0.73	4.37716e-05	0.73	4.37716e-05	0.73	4.37716e-05	0.73	4.37716e-05	0.73	4.37716e-05	0.73	4.37716e-05	0.73	4.37716e-05	0.73	4.37716e-05	0.73	4.37716e-05	0.73	4.37716e-05	0.73	4.37716e-05	0.73	4.37716e-05	0.73	4.37716e-05	0.73	4.37716e-05	0.73	4.37716e-05	0.73
Db (//100)	α	cos		slogfO2	0.25				0.730769		10	0.73		4.37716e-05	0.73	4.37716e-05	0.73	4.37716e-05	0.73	4.37716e-05	0.73	4.37716e-05	0.73	4.37716e-05	0.73	4.37716e-05	0.73	4.37716e-05	0.73	4.37716e-05	0.73	4.37716e-05	0.73	4.37716e-05	0.73	4.37716e-05	0.73	4.37716e-05	0.73	4.37716e-05	0.73	4.37716e-05	0.73	4.37716e-05	0.73	4.37716e-05	0.73	4.37716e-05	0.73
1.27501e-05	75	0.258819		sT(°K)	10				0.72964		15	0.73		4.37716e-05	0.73	4.37716e-05	0.73	4.37716e-05	0.73	4.37716e-05	0.73	4.37716e-05	0.73	4.37716e-05	0.73	4.37716e-05	0.73	4.37716e-05	0.73	4.37716e-05	0.73	4.37716e-05	0.73	4.37716e-05	0.73	4.37716e-05	0.73	4.37716e-05	0.73	4.37716e-05	0.73	4.37716e-05	0.73	4.37716e-05	0.73	4.37716e-05	0.73	4.37716e-05	0.73
Da (//010)	γ								0.732777		20	0.73		4.37716e-05	0.73	4.37716e-05	0.73	4.37716e-05	0.73	4.37716e-05	0.73	4.37716e-05	0.73	4.37716e-05	0.73	4.37716e-05	0.73	4.37716e-05	0.73	4.37716e-05	0.73	4.37716e-05	0.73	4.37716e-05	0.73	4.37716e-05	0.73	4.37716e-05	0.73	4.37716e-05	0.73	4.37716e-05	0.73	4.37716e-05	0.73	4.37716e-05	0.73	4.37716e-05	0.73
1.27501e-05	135	-0.707107							0.734582		25	0.73		4.37716e-05	0.73	4.37716e-05	0.73	4.37716e-05	0.73	4.37716e-05	0.73	4.37716e-05	0.73	4.37716e-05	0.73	4.37716e-05	0.73	4.37716e-05	0.73	4.37716e-05	0.73	4.37716e-05	0.73	4.37716e-05	0.73	4.37716e-05	0.73	4.37716e-05	0.73	4.37716e-05	0.73	4.37716e-05	0.73	4.37716e-05	0.73	4.37716e-05	0.73	4.37716e-05	0.73
Dc (//001)	β			slogD	0.137736				0.731984		30	0.73		4.37716e-05	0.73	4.37716e-05	0.73	4.37716e-05	0.73	4.37716e-05	0.73	4.37716e-05	0.73	4.37716e-05	0.73	4.37716e-05	0.73	4.37716e-05	0.73	4.37716e-05	0.73	4.37716e-05	0.73	4.37716e-05	0.73	4.37716e-05	0.73	4.37716e-05	0.73	4.37716e-05	0.73	4.37716e-05	0.73	4.37716e-05	0.73	4.37716e-05	0.73	4.37716e-05	0.73
7.65004e-05	130	-0.642788		sD	2.42663e-05				0.725582		35	0.73		4.37716e-05	0.73	4.37716e-05	0.73	4.37716e-05	0.73	4.37716e-05	0.73	4.37716e-05	0.73	4.37716e-05	0.73	4.37716e-05	0.73	4.37716e-05	0.73	4.37716e-05	0.73	4.37716e-05	0.73	4.37716e-05	0.73	4.37716e-05	0.73	4.37716e-05	0.73	4.37716e-05	0.73	4.37716e-05	0.73	4.37716e-05	0.73	4.37716e-05	0.73	4.37716e-05	0.73
					1.23329e+06	(s)			0.726458		40	0.73		4.37716e-05	0.73	4.37716e-05	0.73	4.37716e-05	0.73	4.37716e-05	0.73	4.37716e-05	0.73	4.37716e-05	0.73	4.37716e-05	0.73	4.37716e-05	0.73	4.37716e-05	0.73	4.37716e-05	0.73	4.37716e-05	0.73	4.37716e-05	0.73	4.37716e-05	0.73	4.37716e-05	0.73	4.37716e-05	0.73	4.37716e-05	0.73	4.37716e-05	0.73	4.37716e-05	0.73
Dtrav		Days		st	14.2742	days			0.732591		45	0.73		4.37716e-05	0.73	4.37716e-05	0.73	4.37716e-05	0.73	4.37716e-05	0.73	4.37716e-05	0.73	4.37716e-05	0.73	4.37716e-05	0.73	4.37716e-05	0.73	4.37716e-05	0.73	4.37716e-05	0.73	4.37716e-05	0.73	4.37716e-05	0.73	4.37716e-05	0.73	4.37716e-05	0.73	4.37716e-05	0.73	4.37716e-05	0.73	4.37716e-05	0.73	4.37716e-05	0.73
3.88372e-05		45							0.733491		50	0.73		4.37716e-05	0.73	4.37716e-05	0.73	4.37716e-05	0.73	4.37716e-05	0.73	4.37716e-05	0.73	4.37716e-05	0.73	4.37716e-05	0.73	4.37716e-05	0.73	4.37716e-05	0.73	4.37716e-05	0.73	4.37716e-05	0.73	4.37716e-05	0.73	4.37716e-05	0.73	4.37716e-05	0.73	4.37716e-05	0.73	4.37716e-05	0.73	4.37716e-05	0.73	4.37716e-05	0.73
									0.733848		55	0.73		4.37716e-05	0.73	4.37716e-05	0.73	4.37716e-05	0.73	4.37716e-05	0.73	4.37716e-05	0.73	4.37716e-05	0.73	4.37716e-05	0.73	4.37716e-05	0.73	4.37716e-05	0.73	4.37716e-05	0.73	4.37716e-05	0.73	4.37716e-05	0.73	4.37716e-05	0.73	4.37716e-05	0.73	4.37716e-05	0.73	4.37716e-05	0.73	4.37716e-05	0.73	4.37716e-05	0.73
									0.73583		60	0.73		4.37716e-05	0.73	4.37716e-05	0.73	4.37716e-05	0.73	4.37716e-05	0.73	4.37716e-05	0.73	4.37716e-05	0.73	4.37716e-05	0.73	4.37716e-05	0.73	4.37716e-05	0.73	4.37716e-05	0.73	4.37716e-05	0.73	4.37716e-05	0.73	4.37716e-05	0.73	4.37716e-05	0.73	4.37716e-05	0.73	4.37716e-05	0.73	4.37716e-05	0.73	4.37716e-05	0.73
									0.738926		65	0.73		4.37716e-05	0.73	4.37716e-05	0.73	4.37716e-05	0.73	4.37716e-05	0.73	4.37716e-05	0.73	4.37716e-05	0.73	4.37716e-05	0.73	4.37716e-05	0.73	4.37716e-05	0.73	4.37716e-05	0.73	4.37716e-05	0.73	4.37716e-05	0.73	4.37716e-05	0.73	4.37716e-05	0.73	4.37716e-05	0.73	4.37716e-05	0.73	4.37716e-05	0.73	4.37716e-05	0.73
									0.736822		70	0.73		4.37716e-05	0.73	4.37716e-05	0.73	4.37716e-05	0.73	4.37716e-05	0.73	4.37716e-05	0.73	4.37716e-05	0.73	4.37716e-05	0.73	4.37716e-05	0.73	4.37716e-05	0.73	4.37716e-05	0.73	4.37716e-05	0.73	4.37716e-05	0.73	4.37716e-05	0.73	4.37716e-05	0.73	4.37716e-05	0.73	4.37716e-05	0.73	4.37715e-05	0.730001	4.37714e-05	0.730002
									0.735267		75	0.73		4.37716e-05	0.73	4.37716e-05	0.73	4.37716e-05	0.73	4.37716e-05	0.73	4.37716e-05	0.73	4.37716e-05	0.73	4.37716e-05	0.73	4.37716e-05	0.73	4.37716e-05	0.73	4.37716e-05	0.73	4.37716e-05	0.73	4.37716e-05	0.73	4.37716e-05	0.73	4.37716e-05	0.73	4.37715e-05	0.730001	4.37713e-05	0.730003	4.3771e-05	0.730005	4.37705e-05	0.730008
									0.736305		80	0.73		4.37716e-05	0.73	4.37716e-05	0.73	4.37716e-05	0.73	4.37716e-05	0.73	4.37716e-05	0.73	4.37716e-05	0.73	4.37716e-05	0.73	4.37716e-05	0.73	4.37716e-05	0.73	4.37716e-05	0.73	4.37716e-05	0.73	4.37716e-05	0.73	4.37716e-05	0.730001	4.37714e-05	0.730003	4.37709e-05	0.730006	4.37702e-05	0.73001	4.37691e-05	0.730016	4.37675e-05	0.730025
									0.735635		85	0.73		4.37716e-05	0.73	4.37716e-05	0.73	4.37716e-05	0.73	4.37716e-05	0.73	4.37716e-05	0.73	4.37716e-05	0.73	4.37716e-05	0.73	4.37716e-05	0.73	4.37716e-05	0.73	4.37716e-05	0.73	4.37716e-05	0.730001	4.37715e-05	0.730003	4.3771e-05	0.730007	4.377e-05	0.730013	4.37684e-05	0.730022	4.37661e-05	0.730034	4.3763e-05	0.73005	4.3759e-05	0.730069
									0.736427		90	0.73		4.37716e-05	0.73	4.37716e-05	0.73	4.37716e-05	0.73	4.37716e-05	0.73	4.37716e-05	0.73	4.37716e-05	0.73	4.37716e-05	0.73	4.37716e-05	0.73	4.37716e-05	0.73	4.37716e-05	0.730002	4.37711e-05	0.730007	4.377e-05	0.730015	4.37678e-05	0.730029	4.37644e-05	0.730047	4.37598e-05	0.730071	4.37538e-05	0.7301	4.37464e-05	0.730134	4.37378e-05	0.730173
									0.731364		95	0.73		4.37716e-05	0.73	4.37716e-05	0.73	4.37716e-05	0.73	4.37716e-05	0.73	4.37716e-05	0.73	4.37716e-05	0.73	4.37716e-05	0.73	4.37716e-05	0.73	4.37716e-05	0.730005	4.37703e-05	0.730016	4.37675e-05	0.730036	4.37627e-05	0.730063	4.37557e-05	0.730099	4.37465e-05	0.730144	4.37353e-05	0.730197	4.3722e-05	0.730256	4.37071e-05	0.730322	4.36906e-05	0.730392
									0.730201		100	0.73		4.37716e-05	0.73	4.37716e-05	0.73	4.37716e-05	0.73	4.37716e-05	0.73	4.37716e-05	0.73	4.37716e-05	0.73	4.37716e-05	0.73	4.37716e-05	0.730014	4.37681e-05	0.73004	4.37616e-05	0.730081	4.37511e-05	0.730137	4.3737e-05	0.730207	4.37194e-05	0.730289	4.36988e-05	0.73038	4.36757e-05	0.73048	4.36506e-05	0.730586	4.36239e-05	0.730697	4.3596e-05	0.730812
									0.733481		105	0.73		4.37716e-05	0.73	4.37716e-05	0.73	4.37716e-05	0.73	4.37716e-05	0.73	4.37716e-05	0.73	4.37716e-05	0.73	4.37716e-05	0.730037	4.37623e-05	0.730096	4.37474e-05	0.730185	4.3725e-05	0.730295	4.36973e-05	0.730424	4.36647e-05	0.730568	4.36286e-05	0.730722	4.35899e-05	0.730883	4.35495e-05	0.731047	4.35082e-05	0.731213	4.34666e-05	0.731379	4.34252e-05	0.731543
									0.733406		110	0.73		4.37716e-05	0.73	4.37716e-05	0.73	4.37716e-05	0.73	4.37716e-05	0.73	4.37716e-05	0.73	4.37716e-05	0.730097	4.3747e-05	0.73023	4.37136e-05	0.730413	4.36674e-05	0.730623	4.36148e-05	0.730853	4.35569e-05	0.731095	4.34964e-05	0.731341	4.34348e-05	0.731586	4.33734e-05	0.731828	4.33132e-05	0.732062	4.32548e-05	0.732288	4.31986e-05	0.732505	4.31448e-05	0.732711
									0.732725		115	0.73		4.37716e-05	0.73	4.37716e-05	0.73	4.37716e-05	0.73	4.37716e-05	0.73	4.37716e-05	0.730258	4.37065e-05	0.730547	4.36338e-05	0.730911	4.35423e-05	0.73129	4.34476e-05	0.731679	4.33502e-05	0.732061	4.32551e-05	0.73243	4.31634e-05	0.732779	4.30767e-05	0.733108	4.29955e-05	0.733414	4.292e-05	0.733697	4.28502e-05	0.733959	4.27858e-05	0.734201	4.27265e-05	0.734423
									0.736937		120	0.73		4.37716e-05	0.73	4.37716e-05	0.73	4.37716e-05	0.73	4.37716e-05	0.730685	4.35991e-05	0.731288	4.34481e-05	0.731974	4.32766e-05	0.732615	4.31176e-05	0.733225	4.29665e-05	0.73378	4.28297e-05	0.734284	4.27062e-05	0.734733	4.25962e-05	0.735132	4.24988e-05	0.735485	4.24129e-05	0.735797	4.23372e-05	0.736072	4.22706e-05	0.736315	4.22119e-05	0.736529	4.21601e-05	0.736719
									0.735578		125	0.73		4.37716e-05	0.73	4.37716e-05	0.73	4.37716e-05	0.731831	4.33123e-05	0.733	4.30222e-05	0.734195	4.27279e-05	0.735172	4.24891e-05	0.736023	4.22826e-05	0.736726	4.21126e-05	0.737312	4.19716e-05	0.737794	4.18563e-05	0.738189	4.1762e-05	0.738511	4.16851e-05	0.738775	4.16225e-05	0.73899	4.15714e-05	0.739165	4.15298e-05	0.739309	4.14957e-05	0.739427	4.14679e-05	0.739524
									0.736419		130	0.73		4.37716e-05	0.73	4.37716e-05	0.734983	4.25352e-05	0.736933	4.20629e-05	0.738714	4.1637e-05	0.739935	4.1348e-05	0.740869	4.11285e-05	0.741527	4.09748e-05	0.741994	4.0866e-05	0.742312	4.07923e-05	0.742521	4.07438e-05	0.74265	4.07139e-05	0.742722	4.06974e-05	0.742751	4.06906e-05	0.742751	4.06906e-05	0.742731	4.06953e-05	0.742697	4.07032e-05	0.742654	4.07131e-05	0.742606
									0.745752		135	0.73		4.37716e-05	0.744299	4.03348e-05	0.745933	3.99631e-05	0.747557	3.95979e-05	0.748332	3.94251e-05	0.748716	3.93398e-05	0.748763	3.93295e-05	0.748632	3.93586e-05	0.748389	3.94125e-05	0.748092	3.94787e-05	0.747769	3.95506e-05	0.747443	3.96235e-05	0.747124	3.96949e-05	0.746821	3.97631e-05	0.746535	3.98273e-05	0.74627	3.98871e-05	0.746025	3.99424e-05	0.7458	3.99933e-05	0.745594
									0.744907		140	0.78		3.30992e-05	0.765701	3.5785e-05	0.763173	3.6288e-05	0.761492	3.66274e-05	0.759791	3.6975e-05	0.758117	3.73209e-05	0.756609	3.7636e-05	0.755266	3.79194e-05	0.75409	3.81697e-05	0.753063	3.83899e-05	0.75217	3.85828e-05	0.751392	3.87518e-05	0.750713	3.88999e-05	0.75012	3.903e-05	0.7496	3.91443e-05	0.749144	3.9245e-05	0.748743	3.9334e-05	0.748388	3.94126e-05	0.748075
									0.747626		145	0.78		3.30992e-05	0.78	3.30992e-05	0.775911	3.38404e-05	0.770485	3.48567e-05	0.766235	3.56798e-05	0.76297	3.63289e-05	0.760404	3.68493e-05	0.758364	3.72697e-05	0.756716	3.76134e-05	0.755371	3.7897e-05	0.754261	3.81333e-05	0.753335	3.83316e-05	0.752556	3.84993e-05	0.751896	3.86421e-05	0.751334	3.87645e-05	0.750851	3.88698e-05	0.750434	3.8961e-05	0.750073	3.90403e-05	0.749758
									0.743828		150	0.78		3.30992e-05	0.78	3.30992e-05	0.770269	3.4898e-05	0.765504	3.58238e-05	0.762179	3.64882e-05	0.759707	3.69923e-05	0.757828	3.7381e-05	0.756369	3.76865e-05	0.755217	3.79298e-05	0.754293	3.81263e-05	0.753543	3.82868e-05	0.752927	3.84192e-05	0.752416	3.85296e-05	0.751987	3.86224e-05	0.751626	3.87009e-05	0.751318	3.87679e-05	0.751055	3.88253e-05	0.750828	3.88748e-05	0.750632
									0.750651		155	0.78	0.751	3.30992e-05	0.751	3.88372e-05	0.751	3.88372e-05	0.751	3.88372e-05	0.751	3.88372e-05	0.751	3.88372e-05	0.751	3.88372e-05	0.751	3.88372e-05	0.751	3.88372e-05	0.751	3.88372e-05	0.751	3.88372e-05	0.751	3.88372e-05	0.751	3.88372e-05	0.751	3.88372e-05	0.751	3.88372e-05	0.751	3.88372e-05	0.751	3.88372e-05	0.751	3.88372e-05	0.751
									0.742313		160
												Time 0		Time (s)	216000	Time (s)	432000	Time (s)	648000	Time (s)	864000	Time (s)	1080000	Time (s)	1296000	Time (s)	1512000	Time (s)	1728000	Time (s)	1944000	Time (s)	2160000	Time (s)	2376000	Time (s)	2592000	Time (s)	2808000	Time (s)	3024000	Time (s)	3240000	Time (s)	3456000	Time (s)	3672000	Time (s)	3888000
ol3_19/04/17														days	2.5	days	5	days	7.5	days	10	days	12.5	days	15	days	17.5	days	20	days	22.5	days	25	days	27.5	days	30	days	32.5	days	35	days	37.5	days	40	days	42.5	days	45
T (◦K)	fO2 (bars)	D0 (m2*s-1)	E (J*mol-1)	(P-10^5)* ∆V	R (J*mol-1*K-1)	D//001 (μm2*s-1)	dx (μm)	dt (s)	Measured profile	Stability Condition	μm	Initial profile (C0)	boundary	DFeMg	C	DFeMg	C	DFeMg	C	DFeMg	C	DFeMg	C	DFeMg	C	DFeMg	C	DFeMg	C	DFeMg	C	DFeMg	C	DFeMg	C	DFeMg	C	DFeMg	C	DFeMg	C	DFeMg	C	DFeMg	C	DFeMg	C	DFeMg	C
1381	5.24807e-10	6.16595e-10	201000	979.3	8.3144	9.20035e-05	7	216000	0.75925	0.266968	0	0.76	0.76	6.85609e-05	0.76	6.85609e-05	0.76	6.85609e-05	0.76	6.85609e-05	0.76	6.85609e-05	0.76	6.85609e-05	0.76	6.85609e-05	0.76	6.85609e-05	0.76	6.85609e-05	0.76	6.85609e-05	0.76	6.85609e-05	0.76	6.85609e-05	0.76	6.85609e-05	0.76	6.85609e-05	0.76	6.85609e-05	0.76	6.85609e-05	0.76	6.85609e-05	0.76	6.85609e-05	0.76
									0.752593		7	0.76		6.85609e-05	0.76	6.85609e-05	0.76	6.85609e-05	0.76	6.85609e-05	0.76	6.85609e-05	0.76	6.85609e-05	0.76	6.85609e-05	0.76	6.85609e-05	0.76	6.85609e-05	0.76	6.85609e-05	0.76	6.85609e-05	0.76	6.85609e-05	0.76	6.85609e-05	0.76	6.85609e-05	0.76	6.85609e-05	0.76	6.85609e-05	0.76	6.85609e-05	0.76	6.85609e-05	0.76
Db (//100)	α	cos		slogfO2	0.25				0.759281		14	0.76		6.85609e-05	0.76	6.85609e-05	0.76	6.85609e-05	0.76	6.85609e-05	0.76	6.85609e-05	0.76	6.85609e-05	0.76	6.85609e-05	0.76	6.85609e-05	0.76	6.85609e-05	0.76	6.85609e-05	0.76	6.85609e-05	0.76	6.85609e-05	0.76	6.85609e-05	0.76	6.85609e-05	0.76	6.85609e-05	0.76	6.85609e-05	0.76	6.85609e-05	0.76	6.85609e-05	0.76
1.53339e-05	115	-0.422618		sT(°K)	10				0.767091		21	0.76		6.85609e-05	0.76	6.85609e-05	0.76	6.85609e-05	0.76	6.85609e-05	0.76	6.85609e-05	0.76	6.85609e-05	0.76	6.85609e-05	0.76	6.85609e-05	0.76	6.85609e-05	0.76	6.85609e-05	0.76	6.85609e-05	0.76	6.85609e-05	0.76	6.85609e-05	0.76	6.85609e-05	0.76	6.85609e-05	0.76	6.85609e-05	0.76	6.85609e-05	0.76	6.85609e-05	0.76
Da (//010)	γ								0.764161		28	0.76		6.85609e-05	0.76	6.85609e-05	0.76	6.85609e-05	0.76	6.85609e-05	0.76	6.85609e-05	0.76	6.85609e-05	0.76	6.85609e-05	0.76	6.85609e-05	0.76	6.85609e-05	0.76	6.85609e-05	0.76	6.85609e-05	0.76	6.85609e-05	0.76	6.85609e-05	0.76	6.85609e-05	0.76	6.85609e-05	0.76	6.85609e-05	0.76	6.85609e-05	0.76	6.85609e-05	0.76
1.53339e-05	60	0.5							0.760148		35	0.76		6.85609e-05	0.76	6.85609e-05	0.76	6.85609e-05	0.76	6.85609e-05	0.76	6.85609e-05	0.76	6.85609e-05	0.76	6.85609e-05	0.76	6.85609e-05	0.76	6.85609e-05	0.76	6.85609e-05	0.76	6.85609e-05	0.76	6.85609e-05	0.76	6.85609e-05	0.76	6.85609e-05	0.76	6.85609e-05	0.76	6.85609e-05	0.76	6.85609e-05	0.76	6.85609e-05	0.76
Dc (//001)	β			slogD	0.133431				0.761592		42	0.76		6.85609e-05	0.76	6.85609e-05	0.76	6.85609e-05	0.76	6.85609e-05	0.76	6.85609e-05	0.76	6.85609e-05	0.76	6.85609e-05	0.76	6.85609e-05	0.76	6.85609e-05	0.76	6.85609e-05	0.76	6.85609e-05	0.76	6.85609e-05	0.76	6.85609e-05	0.76	6.85609e-05	0.76	6.85609e-05	0.76	6.85609e-05	0.76	6.85609e-05	0.76	6.85609e-05	0.76
9.20035e-05	40	0.766044		sD	2.82719e-05				0.763445		49	0.76		6.85609e-05	0.76	6.85609e-05	0.76	6.85609e-05	0.76	6.85609e-05	0.76	6.85609e-05	0.76	6.85609e-05	0.76	6.85609e-05	0.76	6.85609e-05	0.76	6.85609e-05	0.76	6.85609e-05	0.76	6.85609e-05	0.76	6.85609e-05	0.76	6.85609e-05	0.76	6.85609e-05	0.76	6.85609e-05	0.76	6.85609e-05	0.76	6.85609e-05	0.76	6.85609e-05	0.76
					1.19475e+06	(s)			0.762427		56	0.76		6.85609e-05	0.76	6.85609e-05	0.76	6.85609e-05	0.76	6.85609e-05	0.76	6.85609e-05	0.76	6.85609e-05	0.76	6.85609e-05	0.76	6.85609e-05	0.76	6.85609e-05	0.76	6.85609e-05	0.76	6.85609e-05	0.76	6.85609e-05	0.76	6.85609e-05	0.76	6.85609e-05	0.76	6.85609e-05	0.76	6.85609e-05	0.76	6.85609e-05	0.76	6.85609e-05	0.76
Dtrav		Days		st	13.8281	days			0.760579		63	0.76		6.85609e-05	0.76	6.85609e-05	0.76	6.85609e-05	0.76	6.85609e-05	0.76	6.85609e-05	0.76	6.85609e-05	0.76	6.85609e-05	0.76	6.85609e-05	0.76	6.85609e-05	0.76	6.85609e-05	0.76	6.85609e-05	0.76	6.85609e-05	0.76	6.85609e-05	0.76	6.85609e-05	0.76	6.85609e-05	0.76	6.85609e-05	0.76	6.85609e-05	0.76	6.85609e-05	0.76
6.05621e-05		45							0.763998		70	0.76		6.85609e-05	0.76	6.85609e-05	0.76	6.85609e-05	0.76	6.85609e-05	0.76	6.85609e-05	0.76	6.85609e-05	0.76	6.85609e-05	0.76	6.85609e-05	0.76	6.85609e-05	0.76	6.85609e-05	0.76	6.85609e-05	0.76	6.85609e-05	0.76	6.85609e-05	0.76	6.85609e-05	0.76	6.85609e-05	0.76	6.85609e-05	0.76	6.85609e-05	0.76	6.85609e-05	0.76
									0.759545		77	0.76		6.85609e-05	0.76	6.85609e-05	0.76	6.85609e-05	0.76	6.85609e-05	0.76	6.85609e-05	0.76	6.85609e-05	0.76	6.85609e-05	0.76	6.85609e-05	0.76	6.85609e-05	0.76	6.85609e-05	0.76	6.85609e-05	0.76	6.85609e-05	0.76	6.85609e-05	0.76	6.85609e-05	0.76	6.85609e-05	0.76	6.85609e-05	0.76	6.85609e-05	0.76	6.85609e-05	0.76
									0.768128		84	0.76		6.85609e-05	0.76	6.85609e-05	0.76	6.85609e-05	0.76	6.85609e-05	0.76	6.85609e-05	0.76	6.85609e-05	0.76	6.85609e-05	0.76	6.85609e-05	0.76	6.85609e-05	0.76	6.85609e-05	0.76	6.85609e-05	0.76	6.85609e-05	0.76	6.85609e-05	0.76	6.85609e-05	0.76	6.85609e-05	0.76	6.85609e-05	0.76	6.85609e-05	0.76	6.85609e-05	0.76
									0.763297		91	0.76		6.85609e-05	0.76	6.85609e-05	0.76	6.85609e-05	0.76	6.85609e-05	0.76	6.85609e-05	0.76	6.85609e-05	0.76	6.85609e-05	0.76	6.85609e-05	0.76	6.85609e-05	0.76	6.85609e-05	0.76	6.85609e-05	0.76	6.85609e-05	0.76	6.85609e-05	0.76	6.85609e-05	0.76	6.85609e-05	0.76	6.85609e-05	0.76	6.85609e-05	0.76	6.85609e-05	0.76
									0.767701		98	0.76		6.85609e-05	0.76	6.85609e-05	0.76	6.85609e-05	0.76	6.85609e-05	0.76	6.85609e-05	0.76	6.85609e-05	0.76	6.85609e-05	0.76	6.85609e-05	0.76	6.85609e-05	0.76	6.85609e-05	0.76	6.85609e-05	0.76	6.85609e-05	0.76	6.85609e-05	0.76	6.85609e-05	0.76	6.85609e-05	0.76	6.85609e-05	0.76	6.85609e-05	0.76	6.85609e-05	0.76
									0.767295		105	0.76		6.85609e-05	0.76	6.85609e-05	0.76	6.85609e-05	0.76	6.85609e-05	0.76	6.85609e-05	0.76	6.85609e-05	0.76	6.85609e-05	0.76	6.85609e-05	0.76	6.85609e-05	0.76	6.85609e-05	0.76	6.85609e-05	0.76	6.85609e-05	0.76	6.85609e-05	0.76	6.85609e-05	0.76	6.85609e-05	0.76	6.85609e-05	0.76	6.85609e-05	0.76	6.85609e-05	0.76
									0.762931		112	0.76		6.85609e-05	0.76	6.85609e-05	0.76	6.85609e-05	0.76	6.85609e-05	0.76	6.85609e-05	0.76	6.85609e-05	0.76	6.85609e-05	0.76	6.85609e-05	0.76	6.85609e-05	0.76	6.85609e-05	0.76	6.85609e-05	0.76	6.85609e-05	0.76	6.85609e-05	0.76	6.85609e-05	0.76	6.85609e-05	0.76	6.85609e-05	0.76	6.85609e-05	0.76	6.85609e-05	0.76
									0.767968		119	0.76		6.85609e-05	0.76	6.85609e-05	0.76	6.85609e-05	0.76	6.85609e-05	0.76	6.85609e-05	0.76	6.85609e-05	0.76	6.85609e-05	0.76	6.85609e-05	0.76	6.85609e-05	0.76	6.85609e-05	0.76	6.85609e-05	0.76	6.85609e-05	0.76	6.85609e-05	0.76	6.85609e-05	0.76	6.85609e-05	0.76	6.85609e-05	0.76	6.85609e-05	0.76	6.85609e-05	0.76
									0.76943		126	0.76		6.85609e-05	0.76	6.85609e-05	0.76	6.85609e-05	0.76	6.85609e-05	0.76	6.85609e-05	0.76	6.85609e-05	0.76	6.85609e-05	0.76	6.85609e-05	0.76	6.85609e-05	0.76	6.85609e-05	0.76	6.85609e-05	0.76	6.85609e-05	0.76	6.85609e-05	0.76	6.85609e-05	0.76	6.85609e-05	0.76	6.85609e-05	0.76	6.85608e-05	0.76	6.85607e-05	0.760001
									0.765805		133	0.76		6.85609e-05	0.76	6.85609e-05	0.76	6.85609e-05	0.76	6.85609e-05	0.76	6.85609e-05	0.76	6.85609e-05	0.76	6.85609e-05	0.76	6.85609e-05	0.76	6.85609e-05	0.76	6.85609e-05	0.76	6.85609e-05	0.76	6.85609e-05	0.76	6.85609e-05	0.76	6.85609e-05	0.76	6.85608e-05	0.76	6.85607e-05	0.760001	6.85604e-05	0.760002	6.85601e-05	0.760003
									0.770906		140	0.76		6.85609e-05	0.76	6.85609e-05	0.76	6.85609e-05	0.76	6.85609e-05	0.76	6.85609e-05	0.76	6.85609e-05	0.76	6.85609e-05	0.76	6.85609e-05	0.76	6.85609e-05	0.76	6.85609e-05	0.76	6.85609e-05	0.76	6.85609e-05	0.76	6.85608e-05	0.760001	6.85606e-05	0.760001	6.85603e-05	0.760003	6.85598e-05	0.760005	6.85589e-05	0.760007	6.85577e-05	0.760011
									0.771074		147	0.76		6.85609e-05	0.76	6.85609e-05	0.76	6.85609e-05	0.76	6.85609e-05	0.76	6.85609e-05	0.76	6.85609e-05	0.76	6.85609e-05	0.76	6.85609e-05	0.76	6.85609e-05	0.76	6.85609e-05	0.76	6.85608e-05	0.760001	6.85606e-05	0.760002	6.85602e-05	0.760004	6.85593e-05	0.760007	6.8558e-05	0.760011	6.85561e-05	0.760017	6.85535e-05	0.760025	6.85502e-05	0.760034
									0.768067		154	0.76		6.85609e-05	0.76	6.85609e-05	0.76	6.85609e-05	0.76	6.85609e-05	0.76	6.85609e-05	0.76	6.85609e-05	0.76	6.85609e-05	0.76	6.85609e-05	0.76	6.85609e-05	0.76	6.85607e-05	0.760002	6.85601e-05	0.760005	6.85589e-05	0.76001	6.85567e-05	0.760017	6.85536e-05	0.760027	6.85493e-05	0.76004	6.85439e-05	0.760055	6.85373e-05	0.760073	6.85295e-05	0.760094
									0.769364		161	0.76		6.85609e-05	0.76	6.85609e-05	0.76	6.85609e-05	0.76	6.85609e-05	0.76	6.85609e-05	0.76	6.85609e-05	0.76	6.85609e-05	0.76	6.85609e-05	0.760001	6.85603e-05	0.760005	6.85586e-05	0.760013	6.85552e-05	0.760025	6.85501e-05	0.760042	6.85429e-05	0.760063	6.85338e-05	0.760089	6.85227e-05	0.760119	6.85099e-05	0.760153	6.84954e-05	0.760191	6.84793e-05	0.760231
									0.766794		168	0.76		6.85609e-05	0.76	6.85609e-05	0.76	6.85609e-05	0.76	6.85609e-05	0.76	6.85609e-05	0.76	6.85609e-05	0.76	6.85609e-05	0.760005	6.8559e-05	0.760016	6.8554e-05	0.760036	6.85454e-05	0.760065	6.85333e-05	0.760101	6.85176e-05	0.760145	6.84989e-05	0.760195	6.84774e-05	0.760251	6.84536e-05	0.760311	6.84277e-05	0.760376	6.84003e-05	0.760443	6.83714e-05	0.760513
									0.763515		175	0.76		6.85609e-05	0.76	6.85609e-05	0.76	6.85609e-05	0.76	6.85609e-05	0.76	6.85609e-05	0.76	6.85609e-05	0.760015	6.85545e-05	0.760047	6.85406e-05	0.760097	6.85194e-05	0.760161	6.8492e-05	0.760237	6.84595e-05	0.760322	6.8423e-05	0.760415	6.83836e-05	0.760512	6.83419e-05	0.760614	6.82987e-05	0.760718	6.82544e-05	0.760823	6.82093e-05	0.76093	6.81639e-05	0.761038
									0.762167		182	0.76		6.85609e-05	0.76	6.85609e-05	0.76	6.85609e-05	0.76	6.85609e-05	0.76	6.85609e-05	0.760049	6.85397e-05	0.760138	6.8502e-05	0.760254	6.8452e-05	0.760391	6.83939e-05	0.760539	6.83307e-05	0.760693	6.82647e-05	0.760851	6.81974e-05	0.76101	6.81298e-05	0.761168	6.80626e-05	0.761325	6.79962e-05	0.761479	6.79308e-05	0.76163	6.78667e-05	0.761779	6.78038e-05	0.761925
									0.765267		189	0.76		6.85609e-05	0.76	6.85609e-05	0.76	6.85609e-05	0.76	6.85609e-05	0.760164	6.84909e-05	0.760391	6.83936e-05	0.760649	6.82836e-05	0.760915	6.81702e-05	0.761179	6.80581e-05	0.761435	6.79494e-05	0.761681	6.78453e-05	0.761916	6.77459e-05	0.76214	6.76511e-05	0.762355	6.75608e-05	0.76256	6.74745e-05	0.762756	6.73918e-05	0.762945	6.73125e-05	0.763127	6.72362e-05	0.763303
									0.768196		196	0.76		6.85609e-05	0.76	6.85609e-05	0.76	6.85609e-05	0.760543	6.83288e-05	0.761087	6.80973e-05	0.761597	6.78807e-05	0.762057	6.76862e-05	0.762469	6.75127e-05	0.762838	6.73575e-05	0.763171	6.72178e-05	0.763474	6.70909e-05	0.763753	6.69746e-05	0.764011	6.68671e-05	0.764252	6.67668e-05	0.764478	6.66727e-05	0.764693	6.65837e-05	0.764897	6.64992e-05	0.765091	6.64186e-05	0.765278
									0.766354		203	0.76		6.85609e-05	0.76	6.85609e-05	0.761817	6.77876e-05	0.762926	6.73204e-05	0.763755	6.69738e-05	0.764389	6.67099e-05	0.764895	6.65e-05	0.765313	6.63273e-05	0.765668	6.61807e-05	0.765979	6.60528e-05	0.766257	6.59387e-05	0.76651	6.58349e-05	0.766745	6.57391e-05	0.766964	6.56495e-05	0.767171	6.55651e-05	0.767368	6.54849e-05	0.767556	6.54083e-05	0.767737	6.53349e-05	0.767911
									0.773352		210	0.76		6.85609e-05	0.766252	6.59409e-05	0.767547	6.54122e-05	0.768276	6.51164e-05	0.768721	6.49369e-05	0.769033	6.4811e-05	0.769275	6.47138e-05	0.769479	6.4632e-05	0.769662	6.45587e-05	0.769833	6.44902e-05	0.769997	6.44246e-05	0.770157	6.43608e-05	0.770313	6.42983e-05	0.770467	6.42371e-05	0.770618	6.4177e-05	0.770766	6.4118e-05	0.770912	6.406e-05	0.771055	6.40033e-05	0.771195
									0.774053		217	0.784		5.90907e-05	0.777748	6.14084e-05	0.776265	6.19733e-05	0.77549	6.22707e-05	0.77502	6.24517e-05	0.774721	6.25671e-05	0.774539	6.26378e-05	0.774437	6.26771e-05	0.774394	6.2694e-05	0.774391	6.26948e-05	0.774419	6.26841e-05	0.774468	6.2665e-05	0.774533	6.264e-05	0.774608	6.26109e-05	0.774691	6.25788e-05	0.774779	6.25448e-05	0.77487	6.25095e-05	0.774963	6.24735e-05	0.775058
									0.774711		224	0.784		5.90907e-05	0.784	5.90907e-05	0.782372	5.96848e-05	0.781189	6.01205e-05	0.780411	6.04091e-05	0.77991	6.05956e-05	0.779589	6.07154e-05	0.779387	6.07914e-05	0.779262	6.08381e-05	0.77919	6.08648e-05	0.779156	6.08779e-05	0.779146	6.08814e-05	0.779155	6.08781e-05	0.779177	6.087e-05	0.779207	6.08586e-05	0.779244	6.08447e-05	0.779285	6.08293e-05	0.77933	6.08127e-05	0.779376
									0.784326		231	0.784	0.784	5.90907e-05	0.784	5.90907e-05	0.784	5.90907e-05	0.784	5.90907e-05	0.784	5.90907e-05	0.784	5.90907e-05	0.784	5.90907e-05	0.784	5.90907e-05	0.784	5.90907e-05	0.784	5.90907e-05	0.784	5.90907e-05	0.784	5.90907e-05	0.784	5.90907e-05	0.784	5.90907e-05	0.784	5.90907e-05	0.784	5.90907e-05	0.784	5.90907e-05	0.784	5.90907e-05	0.784
									0.774252		238
									0.754107		245
												Time 0		Time (s)	198000	Time (s)	396000	Time (s)	594000	Time (s)	792000	Time (s)	990000	Time (s)	1188000	Time (s)	1386000	Time (s)	1584000	Time (s)	1782000	Time (s)	1980000	Time (s)	2178000	Time (s)	2376000	Time (s)	2574000	Time (s)	2772000	Time (s)	2970000	Time (s)	3168000	Time (s)	3366000	Time (s)	3564000
ol4_19/04/17														days	2.29167	days	4.58333	days	6.875	days	9.16667	days	11.4583	days	13.75	days	16.0417	days	18.3333	days	20.625	days	22.9167	days	25.2083	days	27.5	days	29.7917	days	32.0833	days	34.375	days	36.6667	days	38.9583	days	41.25
T (◦K)	fO2 (bars)	D0 (m2*s-1)	E (J*mol-1)	(P-10^5)* ∆V	R (J*mol-1*K-1)	D//001 (μm2*s-1)	dx (μm)	dt (s)	Measured profile	Stability Condition	μm	Initial profile (C0)	boundary	DFeMg	C	DFeMg	C	DFeMg	C	DFeMg	C	DFeMg	C	DFeMg	C	DFeMg	C	DFeMg	C	DFeMg	C	DFeMg	C	DFeMg	C	DFeMg	C	DFeMg	C	DFeMg	C	DFeMg	C	DFeMg	C	DFeMg	C	DFeMg	C
1357	2.23872e-10	6.16595e-10	201000	209.3	8.3144	6.94486e-05	6	198000	0.737099	0.163337	0	0.74	0.74	3.40045e-05	0.74	3.40045e-05	0.74	3.40045e-05	0.74	3.40045e-05	0.74	3.40045e-05	0.74	3.40045e-05	0.74	3.40045e-05	0.74	3.40045e-05	0.74	3.40045e-05	0.74	3.40045e-05	0.74	3.40045e-05	0.74	3.40045e-05	0.74	3.40045e-05	0.74	3.40045e-05	0.74	3.40045e-05	0.74	3.40045e-05	0.74	3.40045e-05	0.74	3.40045e-05	0.74
									0.738605		6	0.74		3.40045e-05	0.74	3.40045e-05	0.74	3.40045e-05	0.74	3.40045e-05	0.74	3.40045e-05	0.74	3.40045e-05	0.74	3.40045e-05	0.74	3.40045e-05	0.74	3.40045e-05	0.74	3.40045e-05	0.74	3.40045e-05	0.74	3.40045e-05	0.74	3.40045e-05	0.74	3.40045e-05	0.74	3.40045e-05	0.74	3.40045e-05	0.74	3.40045e-05	0.74	3.40045e-05	0.74
Db (//100)	α	cos		slogfO2	0.25				0.74005		12	0.74		3.40045e-05	0.74	3.40045e-05	0.74	3.40045e-05	0.74	3.40045e-05	0.74	3.40045e-05	0.74	3.40045e-05	0.74	3.40045e-05	0.74	3.40045e-05	0.74	3.40045e-05	0.74	3.40045e-05	0.74	3.40045e-05	0.74	3.40045e-05	0.74	3.40045e-05	0.74	3.40045e-05	0.74	3.40045e-05	0.74	3.40045e-05	0.74	3.40045e-05	0.74	3.40045e-05	0.74
1.15748e-05	130	-0.642788		sT(°K)	10				0.740314		18	0.74		3.40045e-05	0.74	3.40045e-05	0.74	3.40045e-05	0.74	3.40045e-05	0.74	3.40045e-05	0.74	3.40045e-05	0.74	3.40045e-05	0.74	3.40045e-05	0.74	3.40045e-05	0.74	3.40045e-05	0.74	3.40045e-05	0.74	3.40045e-05	0.74	3.40045e-05	0.74	3.40045e-05	0.74	3.40045e-05	0.74	3.40045e-05	0.74	3.40045e-05	0.74	3.40045e-05	0.74
Da (//010)	γ								0.734417		24	0.74		3.40045e-05	0.74	3.40045e-05	0.74	3.40045e-05	0.74	3.40045e-05	0.74	3.40045e-05	0.74	3.40045e-05	0.74	3.40045e-05	0.74	3.40045e-05	0.74	3.40045e-05	0.74	3.40045e-05	0.74	3.40045e-05	0.74	3.40045e-05	0.74	3.40045e-05	0.74	3.40045e-05	0.74	3.40045e-05	0.74	3.40045e-05	0.74	3.40045e-05	0.74	3.40045e-05	0.74
1.15748e-05	65	0.422618							0.740115		30	0.74		3.40045e-05	0.74	3.40045e-05	0.74	3.40045e-05	0.74	3.40045e-05	0.74	3.40045e-05	0.74	3.40045e-05	0.74	3.40045e-05	0.74	3.40045e-05	0.74	3.40045e-05	0.74	3.40045e-05	0.74	3.40045e-05	0.74	3.40045e-05	0.74	3.40045e-05	0.74	3.40045e-05	0.74	3.40045e-05	0.74	3.40045e-05	0.74	3.40045e-05	0.74	3.40045e-05	0.74
Dc (//001)	β			slogD	0.137736				0.73719		36	0.74		3.40045e-05	0.74	3.40045e-05	0.74	3.40045e-05	0.74	3.40045e-05	0.74	3.40045e-05	0.74	3.40045e-05	0.74	3.40045e-05	0.74	3.40045e-05	0.74	3.40045e-05	0.74	3.40045e-05	0.74	3.40045e-05	0.74	3.40045e-05	0.74	3.40045e-05	0.74	3.40045e-05	0.74	3.40045e-05	0.74	3.40045e-05	0.74	3.40045e-05	0.74	3.40045e-05	0.74
6.94486e-05	125	-0.573576		sD	2.20294e-05				0.741005		42	0.74		3.40045e-05	0.74	3.40045e-05	0.74	3.40045e-05	0.74	3.40045e-05	0.74	3.40045e-05	0.74	3.40045e-05	0.74	3.40045e-05	0.74	3.40045e-05	0.74	3.40045e-05	0.74	3.40045e-05	0.74	3.40045e-05	0.74	3.40045e-05	0.74	3.40045e-05	0.74	3.40045e-05	0.74	3.40045e-05	0.74	3.40045e-05	0.74	3.40045e-05	0.74	3.40045e-05	0.74
					1.63297e+06	(s)			0.740904		48	0.74		3.40045e-05	0.74	3.40045e-05	0.74	3.40045e-05	0.74	3.40045e-05	0.74	3.40045e-05	0.74	3.40045e-05	0.74	3.40045e-05	0.74	3.40045e-05	0.74	3.40045e-05	0.74	3.40045e-05	0.74	3.40045e-05	0.74	3.40045e-05	0.74	3.40045e-05	0.74	3.40045e-05	0.74	3.40045e-05	0.74	3.40045e-05	0.74	3.40045e-05	0.74	3.40045e-05	0.74
Dtrav		Days		st	18.9001	days			0.735085		54	0.74		3.40045e-05	0.74	3.40045e-05	0.74	3.40045e-05	0.74	3.40045e-05	0.74	3.40045e-05	0.74	3.40045e-05	0.74	3.40045e-05	0.74	3.40045e-05	0.74	3.40045e-05	0.74	3.40045e-05	0.74	3.40045e-05	0.74	3.40045e-05	0.74	3.40045e-05	0.74	3.40045e-05	0.74	3.40045e-05	0.74	3.40045e-05	0.74	3.40045e-05	0.74	3.40045e-05	0.74
2.96976e-05		59.5833							0.735673		60	0.74		3.40045e-05	0.74	3.40045e-05	0.74	3.40045e-05	0.74	3.40045e-05	0.74	3.40045e-05	0.74	3.40045e-05	0.74	3.40045e-05	0.74	3.40045e-05	0.74	3.40045e-05	0.74	3.40045e-05	0.74	3.40045e-05	0.74	3.40045e-05	0.74	3.40045e-05	0.74	3.40045e-05	0.74	3.40045e-05	0.74	3.40045e-05	0.74	3.40045e-05	0.74	3.40045e-05	0.74
									0.733792		66	0.74		3.40045e-05	0.74	3.40045e-05	0.74	3.40045e-05	0.74	3.40045e-05	0.74	3.40045e-05	0.74	3.40045e-05	0.74	3.40045e-05	0.74	3.40045e-05	0.74	3.40045e-05	0.74	3.40045e-05	0.74	3.40045e-05	0.74	3.40045e-05	0.74	3.40045e-05	0.74	3.40045e-05	0.74	3.40045e-05	0.74	3.40045e-05	0.74	3.40045e-05	0.74	3.40045e-05	0.74
									0.736324		72	0.74		3.40045e-05	0.74	3.40045e-05	0.74	3.40045e-05	0.74	3.40045e-05	0.74	3.40045e-05	0.74	3.40045e-05	0.74	3.40045e-05	0.74	3.40045e-05	0.74	3.40045e-05	0.74	3.40045e-05	0.74	3.40045e-05	0.74	3.40045e-05	0.74	3.40045e-05	0.74	3.40045e-05	0.74	3.40045e-05	0.74	3.40045e-05	0.74	3.40045e-05	0.74	3.40045e-05	0.74
									0.736388		78	0.74		3.40045e-05	0.74	3.40045e-05	0.74	3.40045e-05	0.74	3.40045e-05	0.74	3.40045e-05	0.74	3.40045e-05	0.74	3.40045e-05	0.74	3.40045e-05	0.74	3.40045e-05	0.74	3.40045e-05	0.74	3.40045e-05	0.74	3.40045e-05	0.74	3.40045e-05	0.74	3.40045e-05	0.74	3.40045e-05	0.74	3.40045e-05	0.74	3.40045e-05	0.74	3.40045e-05	0.74
									0.737913		84	0.74		3.40045e-05	0.74	3.40045e-05	0.74	3.40045e-05	0.74	3.40045e-05	0.74	3.40045e-05	0.74	3.40045e-05	0.74	3.40045e-05	0.74	3.40045e-05	0.74	3.40045e-05	0.74	3.40045e-05	0.74	3.40045e-05	0.74	3.40045e-05	0.74	3.40045e-05	0.74	3.40045e-05	0.74	3.40045e-05	0.74	3.40045e-05	0.74	3.40045e-05	0.74	3.40045e-05	0.74
									0.737488		90	0.74		3.40045e-05	0.74	3.40045e-05	0.74	3.40045e-05	0.74	3.40045e-05	0.74	3.40045e-05	0.74	3.40045e-05	0.74	3.40045e-05	0.74	3.40045e-05	0.74	3.40045e-05	0.74	3.40045e-05	0.74	3.40045e-05	0.74	3.40045e-05	0.74	3.40045e-05	0.74	3.40045e-05	0.74	3.40045e-05	0.74	3.40045e-05	0.74	3.40045e-05	0.74	3.40045e-05	0.74
									0.738752		96	0.74		3.40045e-05	0.74	3.40045e-05	0.74	3.40045e-05	0.74	3.40045e-05	0.74	3.40045e-05	0.74	3.40045e-05	0.74	3.40045e-05	0.74	3.40045e-05	0.74	3.40045e-05	0.74	3.40045e-05	0.74	3.40045e-05	0.74	3.40045e-05	0.74	3.40045e-05	0.74	3.40045e-05	0.74	3.40045e-05	0.74	3.40045e-05	0.74	3.40045e-05	0.74	3.40045e-05	0.74
									0.739497		102	0.74		3.40045e-05	0.74	3.40045e-05	0.74	3.40045e-05	0.74	3.40045e-05	0.74	3.40045e-05	0.74	3.40045e-05	0.74	3.40045e-05	0.74	3.40045e-05	0.74	3.40045e-05	0.74	3.40045e-05	0.74	3.40045e-05	0.74	3.40045e-05	0.74	3.40045e-05	0.74	3.40045e-05	0.74	3.40045e-05	0.74	3.40045e-05	0.74	3.40045e-05	0.74	3.40045e-05	0.74
									0.740772		108	0.74		3.40045e-05	0.74	3.40045e-05	0.74	3.40045e-05	0.74	3.40045e-05	0.74	3.40045e-05	0.74	3.40045e-05	0.74	3.40045e-05	0.74	3.40045e-05	0.74	3.40045e-05	0.74	3.40045e-05	0.74	3.40045e-05	0.74	3.40045e-05	0.74	3.40045e-05	0.74	3.40045e-05	0.74	3.40045e-05	0.74	3.40045e-05	0.74	3.40045e-05	0.74	3.40045e-05	0.74
									0.739641		114	0.74		3.40045e-05	0.74	3.40045e-05	0.74	3.40045e-05	0.74	3.40045e-05	0.74	3.40045e-05	0.74	3.40045e-05	0.74	3.40045e-05	0.74	3.40045e-05	0.74	3.40045e-05	0.74	3.40045e-05	0.74	3.40045e-05	0.74	3.40045e-05	0.74	3.40045e-05	0.74	3.40045e-05	0.74	3.40045e-05	0.74	3.40045e-05	0.74	3.40045e-05	0.74	3.40045e-05	0.74
									0.740088		120	0.74		3.40045e-05	0.74	3.40045e-05	0.74	3.40045e-05	0.74	3.40045e-05	0.74	3.40045e-05	0.74	3.40045e-05	0.74	3.40045e-05	0.74	3.40045e-05	0.74	3.40045e-05	0.74	3.40045e-05	0.74	3.40045e-05	0.74	3.40045e-05	0.74	3.40045e-05	0.74	3.40045e-05	0.74	3.40045e-05	0.74	3.40045e-05	0.74	3.40045e-05	0.74	3.40045e-05	0.74
									0.737386		126	0.74		3.40045e-05	0.74	3.40045e-05	0.74	3.40045e-05	0.74	3.40045e-05	0.74	3.40045e-05	0.74	3.40045e-05	0.74	3.40045e-05	0.74	3.40045e-05	0.74	3.40045e-05	0.74	3.40045e-05	0.74	3.40045e-05	0.74	3.40045e-05	0.74	3.40045e-05	0.74	3.40045e-05	0.74	3.40045e-05	0.74	3.40045e-05	0.74	3.40045e-05	0.74	3.40045e-05	0.74
									0.738796		132	0.74		3.40045e-05	0.74	3.40045e-05	0.74	3.40045e-05	0.74	3.40045e-05	0.74	3.40045e-05	0.74	3.40045e-05	0.74	3.40045e-05	0.74	3.40045e-05	0.74	3.40045e-05	0.74	3.40045e-05	0.74	3.40045e-05	0.74	3.40045e-05	0.74	3.40045e-05	0.74	3.40045e-05	0.74	3.40045e-05	0.74	3.40045e-05	0.74	3.40045e-05	0.74	3.40045e-05	0.74
									0.739642		138	0.74		3.40045e-05	0.74	3.40045e-05	0.74	3.40045e-05	0.74	3.40045e-05	0.74	3.40045e-05	0.74	3.40045e-05	0.74	3.40045e-05	0.74	3.40045e-05	0.74	3.40045e-05	0.74	3.40045e-05	0.74	3.40045e-05	0.74	3.40045e-05	0.74	3.40045e-05	0.74	3.40045e-05	0.74	3.40045e-05	0.74	3.40045e-05	0.74	3.40045e-05	0.74	3.40045e-05	0.74
									0.741632		144	0.74		3.40045e-05	0.74	3.40045e-05	0.74	3.40045e-05	0.74	3.40045e-05	0.74	3.40045e-05	0.74	3.40045e-05	0.74	3.40045e-05	0.74	3.40045e-05	0.74	3.40045e-05	0.74	3.40045e-05	0.74	3.40045e-05	0.74	3.40045e-05	0.74	3.40045e-05	0.74	3.40045e-05	0.74	3.40045e-05	0.74	3.40045e-05	0.74	3.40045e-05	0.74	3.40045e-05	0.74
									0.738594		150	0.74		3.40045e-05	0.74	3.40045e-05	0.74	3.40045e-05	0.74	3.40045e-05	0.74	3.40045e-05	0.74	3.40045e-05	0.74	3.40045e-05	0.74	3.40045e-05	0.74	3.40045e-05	0.74	3.40045e-05	0.74	3.40045e-05	0.74	3.40045e-05	0.74	3.40045e-05	0.74	3.40045e-05	0.74	3.40045e-05	0.74	3.40045e-05	0.74	3.40045e-05	0.74	3.40045e-05	0.74
									0.741614		156	0.74		3.40045e-05	0.74	3.40045e-05	0.74	3.40045e-05	0.74	3.40045e-05	0.74	3.40045e-05	0.74	3.40045e-05	0.74	3.40045e-05	0.74	3.40045e-05	0.74	3.40045e-05	0.74	3.40045e-05	0.74	3.40045e-05	0.74	3.40045e-05	0.74	3.40045e-05	0.74	3.40045e-05	0.74	3.40045e-05	0.74	3.40045e-05	0.74	3.40045e-05	0.74	3.40045e-05	0.74
									0.738679		162	0.74		3.40045e-05	0.74	3.40045e-05	0.74	3.40045e-05	0.74	3.40045e-05	0.74	3.40045e-05	0.74	3.40045e-05	0.74	3.40045e-05	0.74	3.40045e-05	0.74	3.40045e-05	0.74	3.40045e-05	0.74	3.40045e-05	0.74	3.40045e-05	0.74	3.40045e-05	0.74	3.40045e-05	0.74	3.40045e-05	0.74	3.40045e-05	0.74	3.40045e-05	0.74	3.40045e-05	0.74
									0.738982		168	0.74		3.40045e-05	0.74	3.40045e-05	0.74	3.40045e-05	0.74	3.40045e-05	0.74	3.40045e-05	0.74	3.40045e-05	0.74	3.40045e-05	0.74	3.40045e-05	0.74	3.40045e-05	0.74	3.40045e-05	0.74	3.40045e-05	0.74	3.40045e-05	0.74	3.40045e-05	0.74	3.40045e-05	0.74	3.40045e-05	0.74	3.40045e-05	0.74	3.40045e-05	0.74	3.40045e-05	0.740001
									0.739944		174	0.74		3.40045e-05	0.74	3.40045e-05	0.74	3.40045e-05	0.74	3.40045e-05	0.74	3.40045e-05	0.74	3.40045e-05	0.74	3.40045e-05	0.74	3.40045e-05	0.74	3.40045e-05	0.74	3.40045e-05	0.74	3.40045e-05	0.74	3.40045e-05	0.74	3.40045e-05	0.74	3.40045e-05	0.74	3.40045e-05	0.740001	3.40044e-05	0.740001	3.40043e-05	0.740002	3.40042e-05	0.740003
									0.742414		180	0.74		3.40045e-05	0.74	3.40045e-05	0.74	3.40045e-05	0.74	3.40045e-05	0.74	3.40045e-05	0.74	3.40045e-05	0.74	3.40045e-05	0.74	3.40045e-05	0.74	3.40045e-05	0.74	3.40045e-05	0.74	3.40045e-05	0.74	3.40045e-05	0.74	3.40044e-05	0.740001	3.40043e-05	0.740002	3.40041e-05	0.740004	3.40038e-05	0.740006	3.40033e-05	0.74001	3.40027e-05	0.740014
									0.739318		186	0.74		3.40045e-05	0.74	3.40045e-05	0.74	3.40045e-05	0.74	3.40045e-05	0.74	3.40045e-05	0.74	3.40045e-05	0.74	3.40045e-05	0.74	3.40045e-05	0.74	3.40045e-05	0.74	3.40045e-05	0.740001	3.40044e-05	0.740002	3.40041e-05	0.740004	3.40037e-05	0.740008	3.40031e-05	0.740013	3.40021e-05	0.74002	3.40007e-05	0.740029	3.3999e-05	0.740041	3.39968e-05	0.740055
									0.740295		192	0.74		3.40045e-05	0.74	3.40045e-05	0.74	3.40045e-05	0.74	3.40045e-05	0.74	3.40045e-05	0.74	3.40045e-05	0.74	3.40045e-05	0.74	3.40045e-05	0.740001	3.40043e-05	0.740003	3.40039e-05	0.740008	3.4003e-05	0.740016	3.40016e-05	0.740027	3.39995e-05	0.740042	3.39966e-05	0.740062	3.39929e-05	0.740086	3.39883e-05	0.740115	3.39829e-05	0.740148	3.39767e-05	0.740186
									0.746665		198	0.74		3.40045e-05	0.74	3.40045e-05	0.74	3.40045e-05	0.74	3.40045e-05	0.74	3.40045e-05	0.74	3.40045e-05	0.740001	3.40043e-05	0.740005	3.40035e-05	0.740015	3.40018e-05	0.740031	3.39987e-05	0.740056	3.39941e-05	0.740089	3.39878e-05	0.740131	3.39799e-05	0.740182	3.39703e-05	0.740241	3.39593e-05	0.740307	3.3947e-05	0.740379	3.39335e-05	0.740457	3.39189e-05	0.74054
									0.751365		204	0.74		3.40045e-05	0.74	3.40045e-05	0.74	3.40045e-05	0.74	3.40045e-05	0.74	3.40045e-05	0.740006	3.40034e-05	0.740024	3.39999e-05	0.740061	3.39932e-05	0.740116	3.39827e-05	0.740191	3.39687e-05	0.740283	3.39515e-05	0.74039	3.39315e-05	0.740509	3.39093e-05	0.740638	3.38851e-05	0.740775	3.38596e-05	0.740917	3.3833e-05	0.741064	3.38056e-05	0.741214	3.37777e-05	0.741365
									0.749951		210	0.74		3.40045e-05	0.74	3.40045e-05	0.74	3.40045e-05	0.74	3.40045e-05	0.740031	3.39988e-05	0.740111	3.39837e-05	0.740242	3.39592e-05	0.740414	3.39269e-05	0.740619	3.38887e-05	0.740845	3.38465e-05	0.741085	3.38017e-05	0.741333	3.37556e-05	0.741584	3.37089e-05	0.741836	3.36624e-05	0.742084	3.36164e-05	0.742328	3.35713e-05	0.742567	3.35272e-05	0.742799	3.34845e-05	0.743025
									0.748157		216	0.74		3.40045e-05	0.74	3.40045e-05	0.74	3.40045e-05	0.740164	3.39738e-05	0.740492	3.39124e-05	0.740919	3.38328e-05	0.741391	3.37449e-05	0.741875	3.36551e-05	0.742351	3.3567e-05	0.74281	3.34824e-05	0.743247	3.34022e-05	0.74366	3.33266e-05	0.744048	3.32557e-05	0.744412	3.31894e-05	0.744753	3.31274e-05	0.745073	3.30694e-05	0.745372	3.30153e-05	0.745652	3.29647e-05	0.745914
									0.752729		222	0.74		3.40045e-05	0.74	3.40045e-05	0.740881	3.38397e-05	0.742103	3.36128e-05	0.743283	3.33956e-05	0.744327	3.32049e-05	0.745227	3.30415e-05	0.746002	3.29016e-05	0.746672	3.27814e-05	0.747255	3.26772e-05	0.747766	3.25862e-05	0.748216	3.25063e-05	0.748615	3.24357e-05	0.74897	3.2373e-05	0.749287	3.23171e-05	0.749572	3.22672e-05	0.749827	3.22224e-05	0.750056	3.21823e-05	0.750262
									0.755415		228	0.74		3.40045e-05	0.74484	3.31116e-05	0.748653	3.2429e-05	0.75083	3.20471e-05	0.752177	3.18138e-05	0.753074	3.16596e-05	0.753712	3.15506e-05	0.754188	3.14694e-05	0.754556	3.14069e-05	0.754848	3.13575e-05	0.755081	3.1318e-05	0.755269	3.12863e-05	0.755419	3.12609e-05	0.75554	3.12406e-05	0.755635	3.12246e-05	0.755708	3.12123e-05	0.755763	3.1203e-05	0.755803	3.11964e-05	0.755829
									0.756861		234	0.78		2.74487e-05	0.77516	2.81491e-05	0.771197	2.87403e-05	0.768856	2.9097e-05	0.767389	2.93237e-05	0.766401	2.94775e-05	0.765684	2.95899e-05	0.765124	2.96781e-05	0.76466	2.97514e-05	0.764256	2.98154e-05	0.763893	2.98731e-05	0.763558	2.99263e-05	0.763245	2.99762e-05	0.76295	3.00235e-05	0.762669	3.00685e-05	0.762401	3.01115e-05	0.762145	3.01528e-05	0.761899	3.01924e-05	0.761663
									0.761793		240	0.78		2.74487e-05	0.78	2.74487e-05	0.779269	2.7553e-05	0.778156	2.77128e-05	0.776944	2.78881e-05	0.775753	2.8062e-05	0.774628	2.82275e-05	0.773585	2.83821e-05	0.772623	2.85256e-05	0.771739	2.86584e-05	0.770926	2.87813e-05	0.770176	2.88952e-05	0.769483	2.9001e-05	0.768841	2.90994e-05	0.768246	2.91911e-05	0.767692	2.92767e-05	0.767176	2.93568e-05	0.766695	2.94317e-05	0.766245
									0.765795		246	0.78		2.74487e-05	0.78	2.74487e-05	0.78	2.74487e-05	0.779515	2.75179e-05	0.778748	2.76277e-05	0.777839	2.77585e-05	0.776878	2.78978e-05	0.775915	2.80383e-05	0.774981	2.81755e-05	0.77409	2.83071e-05	0.773249	2.84321e-05	0.77246	2.855e-05	0.771724	2.86607e-05	0.771037	2.87644e-05	0.770397	2.88615e-05	0.769802	2.89522e-05	0.769248	2.90369e-05	0.768733	2.9116e-05	0.768253
									0.76646		252	0.78		2.74487e-05	0.78	2.74487e-05	0.77755	2.78003e-05	0.775875	2.80442e-05	0.77466	2.82228e-05	0.773717	2.83625e-05	0.772936	2.84788e-05	0.772257	2.85805e-05	0.771647	2.86723e-05	0.771087	2.87569e-05	0.770568	2.88356e-05	0.770083	2.89092e-05	0.769631	2.89783e-05	0.769208	2.9043e-05	0.768813	2.91037e-05	0.768444	2.91605e-05	0.768099	2.92137e-05	0.767778	2.92634e-05	0.767478
									0.765597		258	0.78	0.765	2.74487e-05	0.765	2.96976e-05	0.765	2.96976e-05	0.765	2.96976e-05	0.765	2.96976e-05	0.765	2.96976e-05	0.765	2.96976e-05	0.765	2.96976e-05	0.765	2.96976e-05	0.765	2.96976e-05	0.765	2.96976e-05	0.765	2.96976e-05	0.765	2.96976e-05	0.765	2.96976e-05	0.765	2.96976e-05	0.765	2.96976e-05	0.765	2.96976e-05	0.765	2.96976e-05	0.765
												Time 0		Time (s)	144000	Time (s)	288000	Time (s)	432000	Time (s)	576000	Time (s)	720000	Time (s)	864000	Time (s)	1008000	Time (s)	1152000	Time (s)	1296000	Time (s)	1440000	Time (s)	1584000	Time (s)	1728000	Time (s)	1872000	Time (s)	2016000	Time (s)	2160000	Time (s)	2304000	Time (s)	2448000	Time (s)	2592000
ol5_19/04/17		1°step												days	1.66667	days	3.33333	days	5	days	6.66667	days	8.33333	days	10	days	11.6667	days	13.3333	days	15	days	16.6667	days	18.3333	days	20	days	21.6667	days	23.3333	days	25	days	26.6667	days	28.3333	days	30
T (◦K)	fO2 (bars)	D0 (m2*s-1)	E (J*mol-1)	(P-10^5)* ∆V	R (J*mol-1*K-1)	D//001 (μm2*s-1)	dx (μm)	dt (s)	Measured profile	Stability Condition	μm	Initial profile (C0)	boundary	DFeMg	C	DFeMg	C	DFeMg	C	DFeMg	C	DFeMg	C	DFeMg	C	DFeMg	C	DFeMg	C	DFeMg	C	DFeMg	C	DFeMg	C	DFeMg	C	DFeMg	C	DFeMg	C	DFeMg	C	DFeMg	C	DFeMg	C	DFeMg	C
1381	5.24807e-10	6.16595e-10	201000	979.3	8.3144	9.20035e-05	6	144000	0.746071	0.287294	0	0.745	0.745	9.0696e-05	0.745	9.0696e-05	0.745	9.0696e-05	0.745	9.0696e-05	0.745	9.0696e-05	0.745	9.0696e-05	0.745	9.0696e-05	0.745	9.0696e-05	0.745	9.0696e-05	0.745	9.0696e-05	0.745	9.0696e-05	0.745	9.0696e-05	0.745	9.0696e-05	0.745	9.0696e-05	0.745	9.0696e-05	0.745	9.0696e-05	0.745	9.0696e-05	0.745	9.0696e-05	0.745
									0.743182		6	0.745		9.0696e-05	0.745	3.30826e-05	0.745	3.30826e-05	0.745	3.30826e-05	0.745	3.30826e-05	0.745	3.30826e-05	0.745	3.30826e-05	0.745	3.30826e-05	0.745	3.30826e-05	0.745	3.30826e-05	0.745	3.30826e-05	0.745	3.30826e-05	0.745	3.30826e-05	0.745	3.30826e-05	0.745	3.30826e-05	0.745	3.30826e-05	0.745	3.30826e-05	0.745	3.30826e-05	0.745
Db (//100)	α	cos		slogfO2	0.25				0.746751		12	0.745		9.0696e-05	0.745	3.30826e-05	0.745	3.30826e-05	0.745	3.30826e-05	0.745	3.30826e-05	0.745	3.30826e-05	0.745	3.30826e-05	0.745	3.30826e-05	0.745	3.30826e-05	0.745	3.30826e-05	0.745	3.30826e-05	0.745	3.30826e-05	0.745	3.30826e-05	0.745	3.30826e-05	0.745	3.30826e-05	0.745001	3.30825e-05	0.745001	3.30824e-05	0.745002	3.30823e-05	0.745003
1.53339e-05	110	-0.34202		sT(°K)	10				0.752732		18	0.745		9.0696e-05	0.745	3.30826e-05	0.745	3.30826e-05	0.745	3.30826e-05	0.745	3.30826e-05	0.745	3.30826e-05	0.745	3.30826e-05	0.745	3.30826e-05	0.745	3.30826e-05	0.745	3.30826e-05	0.745	3.30826e-05	0.745	3.30826e-05	0.745001	3.30825e-05	0.745002	3.30823e-05	0.745003	3.30821e-05	0.745004	3.30818e-05	0.745007	3.30814e-05	0.74501	3.30809e-05	0.745014
Da (//010)	γ								0.746894		24	0.745		9.0696e-05	0.745	3.30826e-05	0.745	3.30826e-05	0.745	3.30826e-05	0.745	3.30826e-05	0.745	3.30826e-05	0.745	3.30826e-05	0.745	3.30826e-05	0.745	3.30826e-05	0.745001	3.30825e-05	0.745002	3.30823e-05	0.745004	3.30819e-05	0.745007	3.30813e-05	0.745012	3.30805e-05	0.745018	3.30794e-05	0.745026	3.3078e-05	0.745035	3.30763e-05	0.745047	3.30742e-05	0.74506
1.53339e-05	105	-0.258819							0.749541		30	0.745		9.0696e-05	0.745	3.30826e-05	0.745	3.30826e-05	0.745	3.30826e-05	0.745	3.30826e-05	0.745	3.30826e-05	0.745	3.30826e-05	0.745002	3.30823e-05	0.745005	3.30817e-05	0.745011	3.30807e-05	0.745019	3.30791e-05	0.745032	3.30769e-05	0.745048	3.3074e-05	0.745068	3.30704e-05	0.745091	3.30661e-05	0.745119	3.3061e-05	0.745151	3.30554e-05	0.745185	3.3049e-05	0.745224
Dc (//001)	β			slogD	0.133431				0.746365		36	0.745		9.0696e-05	0.745	3.30826e-05	0.745	3.30826e-05	0.745	3.30826e-05	0.745	3.30826e-05	0.745003	3.30821e-05	0.745012	3.30805e-05	0.745028	3.30776e-05	0.745053	3.3073e-05	0.745087	3.30669e-05	0.74513	3.30592e-05	0.745181	3.30499e-05	0.745239	3.30394e-05	0.745304	3.30276e-05	0.745375	3.30148e-05	0.745451	3.30011e-05	0.745531	3.29866e-05	0.745615	3.29714e-05	0.745702
9.20035e-05	30	0.866025		sD	2.82719e-05				0.750891		42	0.745		9.0696e-05	0.745	3.30826e-05	0.745	3.30826e-05	0.745	3.30826e-05	0.745022	3.30787e-05	0.745071	3.30698e-05	0.745146	3.30562e-05	0.745243	3.30386e-05	0.745358	3.30178e-05	0.745487	3.29945e-05	0.745626	3.29694e-05	0.745773	3.2943e-05	0.745925	3.29156e-05	0.74608	3.28877e-05	0.746237	3.28594e-05	0.746395	3.2831e-05	0.746553	3.28027e-05	0.74671	3.27746e-05	0.746866
					1.1505e+06	(s)			0.753026		48	0.745		9.0696e-05	0.745	3.30826e-05	0.745	3.30826e-05	0.745166	3.30526e-05	0.745416	3.30073e-05	0.745709	3.29545e-05	0.74602	3.28985e-05	0.746335	3.28418e-05	0.746647	3.27858e-05	0.746953	3.27311e-05	0.747249	3.26782e-05	0.747534	3.26274e-05	0.747809	3.25785e-05	0.748072	3.25317e-05	0.748325	3.24869e-05	0.748567	3.24441e-05	0.7488	3.2403e-05	0.749023	3.23637e-05	0.749237
Dtrav		Days		st	13.316	days			0.754249		54	0.745		9.0696e-05	0.745	3.30826e-05	0.74626	3.28553e-05	0.747251	3.26778e-05	0.748065	3.2533e-05	0.748754	3.24112e-05	0.749349	3.23062e-05	0.749873	3.22143e-05	0.750339	3.21327e-05	0.750758	3.20597e-05	0.751138	3.19937e-05	0.751484	3.19336e-05	0.751801	3.18787e-05	0.752094	3.18282e-05	0.752365	3.17814e-05	0.752618	3.17379e-05	0.752854	3.16973e-05	0.753076	3.16592e-05	0.753286
7.18235e-05		43.3333							0.760649		60	0.745		9.0696e-05	0.755055	3.13223e-05	0.755518	3.12442e-05	0.755964	3.11691e-05	0.75637	3.11011e-05	0.75673	3.10408e-05	0.757046	3.0988e-05	0.757324	3.09418e-05	0.757568	3.09013e-05	0.757784	3.08653e-05	0.757978	3.08332e-05	0.758153	3.08042e-05	0.758313	3.07777e-05	0.758461	3.07533e-05	0.758599	3.07306e-05	0.758729	3.07092e-05	0.758852	3.06888e-05	0.75897	3.06694e-05	0.759084
									0.76093		66	0.78		7.18235e-05	0.769945	2.89304e-05	0.769326	2.9025e-05	0.768779	2.91088e-05	0.768306	2.91817e-05	0.7679	2.92445e-05	0.767554	2.92981e-05	0.76726	2.93437e-05	0.767012	2.93823e-05	0.766803	2.94148e-05	0.766629	2.9442e-05	0.766484	2.94647e-05	0.766364	2.94833e-05	0.766268	2.94984e-05	0.76619	2.95105e-05	0.76613	2.95199e-05	0.766085	2.9527e-05	0.766053	2.9532e-05	0.766033
									0.763584		72	0.78		7.18235e-05	0.78	2.74487e-05	0.778896	2.76064e-05	0.77796	2.7741e-05	0.777166	2.7856e-05	0.77649	2.79543e-05	0.775915	2.80383e-05	0.775425	2.81101e-05	0.77501	2.81712e-05	0.774656	2.82233e-05	0.774356	2.82676e-05	0.774102	2.83053e-05	0.773887	2.83372e-05	0.773706	2.83641e-05	0.773553	2.83869e-05	0.773425	2.84059e-05	0.773318	2.84218e-05	0.773229	2.84351e-05	0.773156
									0.76663		78	0.78	0.78	2.74487e-05	0.78	2.74487e-05	0.78	2.74487e-05	0.78	2.74487e-05	0.78	2.74487e-05	0.78	2.74487e-05	0.78	2.74487e-05	0.78	2.74487e-05	0.78	2.74487e-05	0.78	2.74487e-05	0.78	2.74487e-05	0.78	2.74487e-05	0.78	2.74487e-05	0.78	2.74487e-05	0.78	2.74487e-05	0.78	2.74487e-05	0.78	2.74487e-05	0.78	2.74487e-05	0.78
									0.76171		84	0.78
									0.74285		90
									0.722583		96
												Time 0		Time (s)	25200	Time (s)	50400	Time (s)	75600	Time (s)	100800	Time (s)	126000	Time (s)	151200	Time (s)	176400	Time (s)	201600	Time (s)	226800	Time (s)	252000	Time (s)	277200	Time (s)	302400	Time (s)	327600	Time (s)	352800	Time (s)	378000	Time (s)	403200	Time (s)	428400	Time (s)	453600
ol5_19/04/17		2°step												days	0.291667	days	0.583333	days	0.875	days	1.16667	days	1.45833	days	1.75	days	2.04167	days	2.33333	days	2.625	days	2.91667	days	3.20833	days	3.5	days	3.79167	days	4.08333	days	4.375	days	4.66667	days	4.95833	days	5.25
T (◦K)	fO2 (bars)	D0 (m2*s-1)	E (J*mol-1)	(P-10^5)* ∆V	R (J*mol-1*K-1)	D//001 (μm2*s-1)	dx (μm)	dt (s)	Measured profile	Stability Condition	μm	Initial profile (C0)	boundary	DFeMg	C	DFeMg	C	DFeMg	C	DFeMg	C	DFeMg	C	DFeMg	C	DFeMg	C	DFeMg	C	DFeMg	C	DFeMg	C	DFeMg	C	DFeMg	C	DFeMg	C	DFeMg	C	DFeMg	C	DFeMg	C	DFeMg	C	DFeMg	C
1381	5.24807e-10	6.16595e-10	201000	979.3	8.3144	0.000139253	6	25200	0.746071	0.0760965	0	0.745	0.745	9.21447e-05	0.745	9.21447e-05	0.745	9.21447e-05	0.745	9.21447e-05	0.745	9.21447e-05	0.745	9.21447e-05	0.745	9.21447e-05	0.745	9.21447e-05	0.745	9.21447e-05	0.745	9.21447e-05	0.745	9.21447e-05	0.745	9.21447e-05	0.745	9.21447e-05	0.745	9.21447e-05	0.745	9.21447e-05	0.745	9.21447e-05	0.745	9.21447e-05	0.745	9.21447e-05	0.745
									0.743182		6	0.745006		9.2141e-05	0.745007	9.21405e-05	0.745008	9.214e-05	0.745009	9.21395e-05	0.745009	9.21389e-05	0.745011	9.21383e-05	0.745012	9.21376e-05	0.745013	9.21369e-05	0.745014	9.21362e-05	0.745015	9.21354e-05	0.745017	9.21346e-05	0.745018	9.21337e-05	0.74502	9.21328e-05	0.745021	9.21318e-05	0.745023	9.21308e-05	0.745025	9.21298e-05	0.745026	9.21287e-05	0.745028	9.21275e-05	0.74503
Db (//100)	α	cos		slogfO2	0.25				0.746751		12	0.745024		9.21301e-05	0.745026	9.21286e-05	0.745029	9.2127e-05	0.745032	9.21253e-05	0.745035	9.21236e-05	0.745038	9.21217e-05	0.745041	9.21197e-05	0.745044	9.21177e-05	0.745048	9.21155e-05	0.745052	9.21133e-05	0.745056	9.21109e-05	0.74506	9.21085e-05	0.745064	9.2106e-05	0.745068	9.21033e-05	0.745073	9.21006e-05	0.745077	9.20978e-05	0.745082	9.20949e-05	0.745087	9.20919e-05	0.745092
2.32088e-05	110	-0.34202		sT(°K)	10				0.752732		18	0.74508		9.20959e-05	0.745087	9.2092e-05	0.745094	9.20879e-05	0.745101	9.20836e-05	0.745108	9.20792e-05	0.745115	9.20747e-05	0.745123	9.20699e-05	0.745131	9.20651e-05	0.74514	9.206e-05	0.745148	9.20548e-05	0.745157	9.20495e-05	0.745166	9.2044e-05	0.745175	9.20384e-05	0.745185	9.20327e-05	0.745194	9.20268e-05	0.745204	9.20208e-05	0.745214	9.20146e-05	0.745225	9.20083e-05	0.745235
Da (//010)	γ								0.746894		24	0.745237		9.20006e-05	0.745252	9.19918e-05	0.745267	9.19827e-05	0.745282	9.19734e-05	0.745298	9.19639e-05	0.745314	9.19542e-05	0.74533	9.19444e-05	0.745347	9.19343e-05	0.745364	9.19241e-05	0.745381	9.19137e-05	0.745399	9.19031e-05	0.745416	9.18924e-05	0.745434	9.18815e-05	0.745452	9.18705e-05	0.745471	9.18593e-05	0.74549	9.1848e-05	0.745508	9.18366e-05	0.745528	9.1825e-05	0.745547
2.32088e-05	105	-0.258819							0.749541		30	0.745623		9.17674e-05	0.745651	9.17502e-05	0.74568	9.17329e-05	0.745709	9.17155e-05	0.745738	9.16979e-05	0.745767	9.16801e-05	0.745797	9.16622e-05	0.745827	9.16442e-05	0.745857	9.16261e-05	0.745887	9.16079e-05	0.745917	9.15896e-05	0.745948	9.15712e-05	0.745979	9.15527e-05	0.746009	9.15341e-05	0.74604	9.15155e-05	0.746071	9.14968e-05	0.746102	9.1478e-05	0.746134	9.14592e-05	0.746165
Dc (//001)	β			slogD	0.133431				0.746365		36	0.746454		9.12664e-05	0.746501	9.12383e-05	0.746548	9.12102e-05	0.746594	9.11821e-05	0.746641	9.11541e-05	0.746688	9.11262e-05	0.746734	9.10983e-05	0.74678	9.10705e-05	0.746827	9.10428e-05	0.746873	9.10152e-05	0.746919	9.09876e-05	0.746965	9.09602e-05	0.74701	9.09328e-05	0.747056	9.09055e-05	0.747101	9.08783e-05	0.747147	9.08513e-05	0.747192	9.08243e-05	0.747237	9.07974e-05	0.747281
0.000139253	30	0.866025		sD	4.27913e-05				0.750891		42	0.748035		9.03217e-05	0.7481	9.0283e-05	0.748164	9.02447e-05	0.748228	9.02067e-05	0.748292	9.01691e-05	0.748354	9.01319e-05	0.748417	9.0095e-05	0.748478	9.00585e-05	0.748539	9.00223e-05	0.7486	8.99864e-05	0.74866	8.99509e-05	0.748719	8.99157e-05	0.748778	8.98808e-05	0.748837	8.98462e-05	0.748895	8.98119e-05	0.748952	8.9778e-05	0.749009	8.97443e-05	0.749066	8.9711e-05	0.749122
					201338	(s)			0.753026		48	0.750692		8.87568e-05	0.750766	8.87133e-05	0.75084	8.86703e-05	0.750912	8.8628e-05	0.750984	8.85863e-05	0.751055	8.85452e-05	0.751124	8.85046e-05	0.751193	8.84645e-05	0.751261	8.8425e-05	0.751328	8.8386e-05	0.751395	8.83475e-05	0.75146	8.83094e-05	0.751525	8.82718e-05	0.751589	8.82347e-05	0.751652	8.81981e-05	0.751715	8.81618e-05	0.751776	8.8126e-05	0.751838	8.80907e-05	0.751898
Dtrav		Days		st	2.3303	days			0.754249		54	0.754652		8.64767e-05	0.754719	8.64385e-05	0.754786	8.64008e-05	0.754851	8.63636e-05	0.754916	8.63269e-05	0.75498	8.62907e-05	0.755043	8.6255e-05	0.755105	8.62198e-05	0.755167	8.61851e-05	0.755227	8.61507e-05	0.755287	8.61169e-05	0.755346	8.60835e-05	0.755405	8.60505e-05	0.755462	8.6018e-05	0.755519	8.5986e-05	0.755575	8.59544e-05	0.75563	8.59233e-05	0.755684	8.58928e-05	0.755737
0.000108709		7.58333							0.760649		60	0.759904		8.35477e-05	0.759947	8.3524e-05	0.75999	8.35004e-05	0.760033	8.34769e-05	0.760076	8.34535e-05	0.760119	8.34303e-05	0.760161	8.34073e-05	0.760203	8.33845e-05	0.760244	8.3362e-05	0.760284	8.33399e-05	0.760324	8.33183e-05	0.760363	8.32971e-05	0.7604	8.32764e-05	0.760437	8.32563e-05	0.760473	8.32368e-05	0.760508	8.3218e-05	0.760541	8.31999e-05	0.760572	8.31825e-05	0.760603
									0.76093		66	0.766146		8.02019e-05	0.766161	8.01944e-05	0.766176	8.01865e-05	0.766191	8.01787e-05	0.766205	8.01713e-05	0.766217	8.01646e-05	0.766229	8.01588e-05	0.766238	8.0154e-05	0.766245	8.01503e-05	0.76625	8.01478e-05	0.766252	8.01466e-05	0.766251	8.01468e-05	0.766248	8.01485e-05	0.766242	8.01517e-05	0.766233	8.01567e-05	0.76622	8.01635e-05	0.766203	8.01722e-05	0.766183	8.01829e-05	0.766158
									0.763584		72	0.772939		7.67213e-05	0.772936	7.67226e-05	0.772917	7.67323e-05	0.772884	7.67487e-05	0.772841	7.67702e-05	0.77279	7.67962e-05	0.77273	7.6826e-05	0.772663	7.68596e-05	0.772589	7.68969e-05	0.772507	7.69379e-05	0.772417	7.6983e-05	0.772319	7.70322e-05	0.772213	7.70858e-05	0.772097	7.71439e-05	0.771973	7.72066e-05	0.771839	7.7274e-05	0.771696	7.73461e-05	0.771544	7.74231e-05	0.771382
									0.76663		78	0.78		7.32722e-05	0.779638	7.34451e-05	0.779312	7.3601e-05	0.779017	7.37425e-05	0.778737	7.38771e-05	0.778459	7.40106e-05	0.778176	7.4147e-05	0.777881	7.42895e-05	0.777571	7.444e-05	0.777241	7.45998e-05	0.776893	7.47693e-05	0.776525	7.49489e-05	0.776137	7.51382e-05	0.775732	7.53369e-05	0.77531	7.55442e-05	0.774874	7.57594e-05	0.774424	7.59818e-05	0.773964	7.62103e-05	0.773494
									0.76171		84	0.78		7.32722e-05	0.78	7.32722e-05	0.779981	7.32811e-05	0.779724	7.3404e-05	0.779272	7.362e-05	0.778666	7.39108e-05	0.777941	7.42606e-05	0.777126	7.46556e-05	0.776247	7.50845e-05	0.775324	7.55374e-05	0.774374	7.60065e-05	0.773412	7.64851e-05	0.772447	7.69678e-05	0.771489	7.74506e-05	0.770544	7.79299e-05	0.769617	7.84033e-05	0.76871	7.88688e-05	0.767828	7.9325e-05	0.766971
									0.74285		90	0.78		7.32722e-05	0.78	7.32722e-05	0.775748	7.5329e-05	0.772036	7.71745e-05	0.768794	7.8826e-05	0.765956	8.03019e-05	0.763466	8.1621e-05	0.761274	8.28009e-05	0.759338	8.38584e-05	0.75762	8.48086e-05	0.756088	8.56652e-05	0.754717	8.64401e-05	0.753482	8.7144e-05	0.752365	8.77859e-05	0.75135	8.83737e-05	0.750422	8.89142e-05	0.749571	8.94132e-05	0.748787	8.98757e-05	0.748061
									0.722583		96	0.78	0.723	7.32722e-05	0.723	0.000106567	0.723	0.000106567	0.723	0.000106567	0.723	0.000106567	0.723	0.000106567	0.723	0.000106567	0.723	0.000106567	0.723	0.000106567	0.723	0.000106567	0.723	0.000106567	0.723	0.000106567	0.723	0.000106567	0.723	0.000106567	0.723	0.000106567	0.723	0.000106567	0.723	0.000106567	0.723	0.000106567	0.723
												Time 0		Time (s)	126000	Time (s)	252000	Time (s)	378000	Time (s)	504000	Time (s)	630000	Time (s)	756000	Time (s)	882000	Time (s)	1008000	Time (s)	1134000	Time (s)	1260000	Time (s)	1386000	Time (s)	1512000	Time (s)	1638000	Time (s)	1764000	Time (s)	1890000	Time (s)	2016000	Time (s)	2142000	Time (s)	2268000
ol7_19/04/17														days	1.45833	days	2.91667	days	4.375	days	5.83333	days	7.29167	days	8.75	days	10.2083	days	11.6667	days	13.125	days	14.5833	days	16.0417	days	17.5	days	18.9583	days	20.4167	days	21.875	days	23.3333	days	24.7917	days	26.25
T (◦K)	fO2 (bars)	D0 (m2*s-1)	E (J*mol-1)	(P-10^5)* ∆V	R (J*mol-1*K-1)	D//001 (μm2*s-1)	dx (μm)	dt (s)	Measured profile	Stability Condition	μm	Initial profile (C0)	boundary	DFeMg	C	DFeMg	C	DFeMg	C	DFeMg	C	DFeMg	C	DFeMg	C	DFeMg	C	DFeMg	C	DFeMg	C	DFeMg	C	DFeMg	C	DFeMg	C	DFeMg	C	DFeMg	C	DFeMg	C	DFeMg	C	DFeMg	C	DFeMg	C
1357	2.23872e-10	6.16595e-10	201000	209.3	8.3144	6.26129e-05	5	126000	0.732893	0.306852	0	0.73	0.73	8.59347e-05	0.73	8.59347e-05	0.73	8.59347e-05	0.73	8.59347e-05	0.73	8.59347e-05	0.73	8.59347e-05	0.73	8.59347e-05	0.73	8.59347e-05	0.73	8.59347e-05	0.73	8.59347e-05	0.73	8.59347e-05	0.73	8.59347e-05	0.73	8.59347e-05	0.73	8.59347e-05	0.73	8.59347e-05	0.73	8.59347e-05	0.73	8.59347e-05	0.73	8.59347e-05	0.73
									0.734108		5	0.73		8.59347e-05	0.73	8.59347e-05	0.73	8.59347e-05	0.73	8.59347e-05	0.73	8.59347e-05	0.73	8.59347e-05	0.73	8.59347e-05	0.73	8.59347e-05	0.73	8.59347e-05	0.73	8.59347e-05	0.73	8.59347e-05	0.73	8.59347e-05	0.73	8.59347e-05	0.73	8.59347e-05	0.73	8.59347e-05	0.73	8.59347e-05	0.73	8.59347e-05	0.73	8.59347e-05	0.73
Db (//100)	α	cos		slogfO2	0.25				0.734353		10	0.73		8.59347e-05	0.73	8.59347e-05	0.73	8.59347e-05	0.73	8.59347e-05	0.73	8.59347e-05	0.73	8.59347e-05	0.73	8.59347e-05	0.73	8.59347e-05	0.73	8.59347e-05	0.73	8.59347e-05	0.73	8.59347e-05	0.73	8.59347e-05	0.73	8.59347e-05	0.73	8.59347e-05	0.73	8.59347e-05	0.73	8.59347e-05	0.73	8.59347e-05	0.73	8.59347e-05	0.73
1.04355e-05	95	-0.0871557		sT(°K)	10				0.727265		15	0.73		8.59347e-05	0.73	8.59347e-05	0.73	8.59347e-05	0.73	8.59347e-05	0.73	8.59347e-05	0.73	8.59347e-05	0.73	8.59347e-05	0.73	8.59347e-05	0.73	8.59347e-05	0.73	8.59347e-05	0.73	8.59347e-05	0.73	8.59347e-05	0.73	8.59347e-05	0.73	8.59347e-05	0.73	8.59347e-05	0.73	8.59347e-05	0.73	8.59346e-05	0.73	8.59346e-05	0.73
Da (//010)	γ								0.730267		20	0.73		8.59347e-05	0.73	8.59347e-05	0.73	8.59347e-05	0.73	8.59347e-05	0.73	8.59347e-05	0.73	8.59347e-05	0.73	8.59347e-05	0.73	8.59347e-05	0.73	8.59347e-05	0.73	8.59347e-05	0.73	8.59347e-05	0.73	8.59347e-05	0.73	8.59347e-05	0.73	8.59347e-05	0.73	8.59347e-05	0.73	8.59346e-05	0.73	8.59345e-05	0.730001	8.59342e-05	0.730002
1.04355e-05	85	0.0871557							0.729668		25	0.73		8.59347e-05	0.73	8.59347e-05	0.73	8.59347e-05	0.73	8.59347e-05	0.73	8.59347e-05	0.73	8.59347e-05	0.73	8.59347e-05	0.73	8.59347e-05	0.73	8.59347e-05	0.73	8.59347e-05	0.73	8.59347e-05	0.73	8.59347e-05	0.73	8.59347e-05	0.73	8.59347e-05	0.73	8.59345e-05	0.730001	8.59343e-05	0.730002	8.59336e-05	0.730003	8.59327e-05	0.730006
Dc (//001)	β			slogD	0.137736				0.730264		30	0.73		8.59347e-05	0.73	8.59347e-05	0.73	8.59347e-05	0.73	8.59347e-05	0.73	8.59347e-05	0.73	8.59347e-05	0.73	8.59347e-05	0.73	8.59347e-05	0.73	8.59347e-05	0.73	8.59347e-05	0.73	8.59347e-05	0.73	8.59347e-05	0.73	8.59347e-05	0.730001	8.59343e-05	0.730002	8.59338e-05	0.730004	8.59325e-05	0.730007	8.59306e-05	0.730012	8.59276e-05	0.730018
6.26129e-05	10	0.984808		sD	1.98611e-05				0.733468		35	0.73		8.59347e-05	0.73	8.59347e-05	0.73	8.59347e-05	0.73	8.59347e-05	0.73	8.59347e-05	0.73	8.59347e-05	0.73	8.59347e-05	0.73	8.59347e-05	0.73	8.59347e-05	0.73	8.59347e-05	0.73	8.59347e-05	0.73	8.59347e-05	0.730001	8.59339e-05	0.730003	8.59327e-05	0.730008	8.593e-05	0.730014	8.59263e-05	0.730024	8.59207e-05	0.730035	8.59137e-05	0.730051
					1.31894e+06	(s)			0.733815		40	0.73		8.59347e-05	0.73	8.59347e-05	0.73	8.59347e-05	0.73	8.59347e-05	0.73	8.59347e-05	0.73	8.59347e-05	0.73	8.59347e-05	0.73	8.59347e-05	0.73	8.59347e-05	0.73	8.59347e-05	0.73	8.59347e-05	0.730003	8.59329e-05	0.730007	8.59303e-05	0.730017	8.59249e-05	0.730029	8.59177e-05	0.730046	8.59073e-05	0.730068	8.58946e-05	0.730094	8.58788e-05	0.730125
Dtrav		Days		st	15.2655	days			0.734004		45	0.73		8.59347e-05	0.73	8.59347e-05	0.73	8.59347e-05	0.73	8.59347e-05	0.73	8.59347e-05	0.73	8.59347e-05	0.73	8.59347e-05	0.73	8.59347e-05	0.73	8.59347e-05	0.73	8.59347e-05	0.730007	8.59306e-05	0.730016	8.59252e-05	0.730035	8.59141e-05	0.730058	8.59005e-05	0.73009	8.58814e-05	0.730128	8.58591e-05	0.730173	8.5832e-05	0.730224	8.58018e-05	0.730282
6.08834e-05		48.125							0.735191		50	0.73		8.59347e-05	0.73	8.59347e-05	0.73	8.59347e-05	0.73	8.59347e-05	0.73	8.59347e-05	0.73	8.59347e-05	0.73	8.59347e-05	0.73	8.59347e-05	0.73	8.59347e-05	0.730016	8.59252e-05	0.730035	8.5914e-05	0.730072	8.58919e-05	0.730115	8.58664e-05	0.730174	8.58319e-05	0.730238	8.57935e-05	0.730315	8.57483e-05	0.730398	8.56994e-05	0.730488	8.56458e-05	0.730584
											55	0.73		8.59347e-05	0.73	8.59347e-05	0.73	8.59347e-05	0.73	8.59347e-05	0.73	8.59347e-05	0.73	8.59347e-05	0.73	8.59347e-05	0.73	8.59347e-05	0.730037	8.59129e-05	0.730076	8.58899e-05	0.730149	8.58464e-05	0.730228	8.57998e-05	0.730331	8.57389e-05	0.73044	8.56743e-05	0.730565	8.56008e-05	0.730694	8.55242e-05	0.730833	8.54423e-05	0.730976	8.53582e-05	0.731124
									0.739803		60	0.73		8.59347e-05	0.73	8.59347e-05	0.73	8.59347e-05	0.73	8.59347e-05	0.73	8.59347e-05	0.73	8.59347e-05	0.73	8.59347e-05	0.730085	8.58844e-05	0.730163	8.5838e-05	0.730305	8.57539e-05	0.730446	8.56708e-05	0.730623	8.55664e-05	0.730801	8.54615e-05	0.730997	8.5346e-05	0.731194	8.523e-05	0.7314	8.51094e-05	0.731605	8.4989e-05	0.731813	8.48673e-05	0.732019
									0.741326		65	0.73		8.59347e-05	0.73	8.59347e-05	0.73	8.59347e-05	0.73	8.59347e-05	0.73	8.59347e-05	0.73	8.59347e-05	0.730196	8.58184e-05	0.730351	8.57269e-05	0.73062	8.55683e-05	0.730863	8.5425e-05	0.731156	8.52525e-05	0.731435	8.50886e-05	0.731732	8.49145e-05	0.73202	8.47463e-05	0.732311	8.45765e-05	0.732593	8.44118e-05	0.732873	8.42493e-05	0.733145	8.40916e-05	0.73341
									0.745878		70	0.73		8.59347e-05	0.73	8.59347e-05	0.73	8.59347e-05	0.73	8.59347e-05	0.73	8.59347e-05	0.730455	8.56656e-05	0.730753	8.54899e-05	0.731244	8.52005e-05	0.731647	8.49644e-05	0.732112	8.46926e-05	0.732528	8.44497e-05	0.732956	8.42011e-05	0.733353	8.39706e-05	0.733744	8.37448e-05	0.734112	8.35324e-05	0.734468	8.33277e-05	0.734806	8.31336e-05	0.735131	8.29478e-05	0.73544
									0.745632		75	0.73		8.59347e-05	0.73	8.59347e-05	0.73	8.59347e-05	0.73	8.59347e-05	0.731058	8.53102e-05	0.731609	8.49868e-05	0.73247	8.44833e-05	0.733099	8.41182e-05	0.733791	8.37177e-05	0.734371	8.33832e-05	0.734945	8.30541e-05	0.735456	8.2762e-05	0.735943	8.24846e-05	0.736389	8.22315e-05	0.736809	8.19936e-05	0.737199	8.17733e-05	0.737566	8.15665e-05	0.73791	8.13734e-05	0.738235
									0.747701		80	0.73		8.59347e-05	0.73	8.59347e-05	0.73	8.59347e-05	0.732485	8.4475e-05	0.733435	8.39232e-05	0.734846	8.31109e-05	0.735736	8.26024e-05	0.736673	8.20708e-05	0.737399	8.16605e-05	0.73809	8.12724e-05	0.738678	8.09441e-05	0.73922	8.06419e-05	0.739701	8.03749e-05	0.740144	8.01301e-05	0.740545	7.99087e-05	0.740915	7.97049e-05	0.741256	7.9518e-05	0.741572	7.9345e-05	0.741865
									0.746979		85	0.73		8.59347e-05	0.73	8.59347e-05	0.735978	8.24647e-05	0.737363	8.16808e-05	0.739387	8.05491e-05	0.740418	7.99785e-05	0.741474	7.93987e-05	0.742211	7.8996e-05	0.742891	7.86266e-05	0.743436	7.83317e-05	0.743926	7.80675e-05	0.744345	7.78423e-05	0.744722	7.76403e-05	0.745056	7.7462e-05	0.745358	7.7301e-05	0.74563	7.7156e-05	0.745879	7.70238e-05	0.746106	7.69033e-05	0.746315
									0.747659		90	0.73		8.59347e-05	0.745343	7.7309e-05	0.745952	7.69848e-05	0.747896	7.59603e-05	0.748425	7.56836e-05	0.749115	7.53245e-05	0.749485	7.51329e-05	0.749849	7.49441e-05	0.750109	7.48103e-05	0.750345	7.46888e-05	0.750535	7.4591e-05	0.750704	7.45039e-05	0.750849	7.44295e-05	0.750978	7.43633e-05	0.751092	7.43051e-05	0.751194	7.4253e-05	0.751284	7.42065e-05	0.751366	7.41646e-05	0.75144
									0.755494		95	0.78		6.08834e-05	0.764657	6.76726e-05	0.762778	6.8555e-05	0.760931	6.94331e-05	0.760188	6.97896e-05	0.759503	7.01197e-05	0.759072	7.03283e-05	0.758698	7.051e-05	0.758414	7.0648e-05	0.758169	7.07676e-05	0.757965	7.08669e-05	0.757786	7.09545e-05	0.75763	7.10309e-05	0.75749	7.10996e-05	0.757363	7.11616e-05	0.757247	7.12184e-05	0.757141	7.12707e-05	0.757042	7.13194e-05	0.756949
									0.759701		100	0.78		6.08834e-05	0.78	6.08834e-05	0.775292	6.28907e-05	0.77277	6.39932e-05	0.770745	6.48926e-05	0.769313	6.55359e-05	0.768154	6.60613e-05	0.767236	6.64808e-05	0.766464	6.68351e-05	0.765815	6.71351e-05	0.765251	6.73963e-05	0.764758	6.76256e-05	0.76432	6.78301e-05	0.763927	6.80139e-05	0.763572	6.81808e-05	0.763247	6.83334e-05	0.762949	6.84739e-05	0.762674	6.86039e-05	0.762419
									0.764008		105	0.78		6.08834e-05	0.78	6.08834e-05	0.78	6.08834e-05	0.778555	6.14924e-05	0.777206	6.20669e-05	0.775908	6.26243e-05	0.774773	6.31162e-05	0.773758	6.35588e-05	0.772861	6.39529e-05	0.772058	6.43079e-05	0.771336	6.46286e-05	0.770682	6.49206e-05	0.770086	6.51876e-05	0.769541	6.54332e-05	0.769039	6.566e-05	0.768574	6.58704e-05	0.768143	6.60664e-05	0.767742	6.62494e-05	0.767366
									0.762524		110	0.78		6.08834e-05	0.78	6.08834e-05	0.78	6.08834e-05	0.78	6.08834e-05	0.779557	6.10696e-05	0.778969	6.13174e-05	0.778287	6.16063e-05	0.777581	6.19068e-05	0.776875	6.22084e-05	0.77619	6.25027e-05	0.775533	6.27866e-05	0.774907	6.30579e-05	0.774313	6.33164e-05	0.773752	6.35618e-05	0.773221	6.37947e-05	0.772719	6.40155e-05	0.772245	6.4225e-05	0.771797	6.44237e-05	0.771372
									0.770346		115	0.78		6.08834e-05	0.78	6.08834e-05	0.78	6.08834e-05	0.78	6.08834e-05	0.78	6.08834e-05	0.779827	6.0956e-05	0.779537	6.10778e-05	0.779159	6.1237e-05	0.778728	6.14194e-05	0.778264	6.16159e-05	0.777786	6.18194e-05	0.777303	6.20254e-05	0.776823	6.22307e-05	0.776352	6.2433e-05	0.775892	6.26311e-05	0.775446	6.2824e-05	0.775014	6.30112e-05	0.774598	6.31923e-05	0.774197
									0.774836		120	0.78		6.08834e-05	0.78	6.08834e-05	0.78	6.08834e-05	0.78	6.08834e-05	0.77988	6.09338e-05	0.779742	6.09918e-05	0.77956	6.10682e-05	0.77934	6.11609e-05	0.779084	6.1269e-05	0.778799	6.13893e-05	0.778492	6.15191e-05	0.77817	6.16558e-05	0.777838	6.1797e-05	0.777501	6.1941e-05	0.777161	6.20861e-05	0.776822	6.22312e-05	0.776487	6.23752e-05	0.776156	6.25174e-05	0.775832
									0.7756		125	0.78		6.08834e-05	0.78	6.08834e-05	0.78	6.08834e-05	0.779609	6.10474e-05	0.779312	6.11726e-05	0.779069	6.12752e-05	0.778871	6.1359e-05	0.778692	6.14345e-05	0.77852	6.15075e-05	0.778344	6.1582e-05	0.778161	6.16596e-05	0.777969	6.17412e-05	0.777769	6.18265e-05	0.777561	6.19152e-05	0.777347	6.20065e-05	0.777129	6.20997e-05	0.776909	6.2194e-05	0.776688	6.22888e-05	0.776467
									0.774509		130	0.78		6.08834e-05	0.78	6.08834e-05	0.778738	6.14149e-05	0.778265	6.16155e-05	0.777968	6.17417e-05	0.777766	6.18279e-05	0.777615	6.18922e-05	0.777497	6.19424e-05	0.777398	6.19847e-05	0.777307	6.20234e-05	0.777219	6.20612e-05	0.777129	6.20996e-05	0.777036	6.21395e-05	0.776939	6.21812e-05	0.776838	6.22245e-05	0.776733	6.22693e-05	0.776626	6.23152e-05	0.776517	6.23619e-05	0.776408
									0.775521		135	0.78	0.776	6.08834e-05	0.776	6.25847e-05	0.776	6.25847e-05	0.776	6.25847e-05	0.776	6.25847e-05	0.776	6.25847e-05	0.776	6.25847e-05	0.776	6.25847e-05	0.776	6.25847e-05	0.776	6.25847e-05	0.776	6.25847e-05	0.776	6.25847e-05	0.776	6.25847e-05	0.776	6.25847e-05	0.776	6.25847e-05	0.776	6.25847e-05	0.776	6.25847e-05	0.776	6.25847e-05	0.776
									0.753693		140
									0.735063		145
									0.727892		150
												Time 0		Time (s)	79200	Time (s)	158400	Time (s)	237600	Time (s)	316800	Time (s)	396000	Time (s)	475200	Time (s)	554400	Time (s)	633600	Time (s)	712800	Time (s)	792000	Time (s)	871200	Time (s)	950400	Time (s)	1029600	Time (s)	1108800	Time (s)	1188000	Time (s)	1267200	Time (s)	1346400	Time (s)	1425600
ol8_19/04/17														days	0.916667	days	1.83333	days	2.75	days	3.66667	days	4.58333	days	5.5	days	6.41667	days	7.33333	days	8.25	days	9.16667	days	10.0833	days	11	days	11.9167	days	12.8333	days	13.75	days	14.6667	days	15.5833	days	16.5
T (◦K)	fO2 (bars)	D0 (m2*s-1)	E (J*mol-1)	(P-10^5)* ∆V	R (J*mol-1*K-1)	D//001 (μm2*s-1)	dx (μm)	dt (s)	Measured profile	Stability Condition	μm	Initial profile (C0)	boundary	DFeMg	C	DFeMg	C	DFeMg	C	DFeMg	C	DFeMg	C	DFeMg	C	DFeMg	C	DFeMg	C	DFeMg	C	DFeMg	C	DFeMg	C	DFeMg	C	DFeMg	C	DFeMg	C	DFeMg	C	DFeMg	C	DFeMg	C	DFeMg	C
1357	2.23872e-10	6.16595e-10	201000	209.3	8.3144	6.70909e-05	6	79200	0.739194	0.134915	0	0.74	0.74	7.49666e-05	0.74	7.49666e-05	0.74	7.49666e-05	0.74	7.49666e-05	0.74	7.49666e-05	0.74	7.49666e-05	0.74	7.49666e-05	0.74	7.49666e-05	0.74	7.49666e-05	0.74	7.49666e-05	0.74	7.49666e-05	0.74	7.49666e-05	0.74	7.49666e-05	0.74	7.49666e-05	0.74	7.49666e-05	0.74	7.49666e-05	0.74	7.49666e-05	0.74	7.49666e-05	0.74
									0.738863		6	0.74		7.49666e-05	0.74	7.49666e-05	0.74	7.49666e-05	0.74	7.49666e-05	0.74	7.49666e-05	0.74	7.49666e-05	0.74	7.49666e-05	0.74	7.49666e-05	0.74	7.49666e-05	0.74	7.49666e-05	0.74	7.49666e-05	0.74	7.49666e-05	0.74	7.49666e-05	0.74	7.49666e-05	0.74	7.49666e-05	0.74	7.49666e-05	0.74	7.49666e-05	0.74	7.49666e-05	0.74
Db (//100)	α	cos		slogfO2	0.25				0.739978		12	0.74		7.49666e-05	0.74	7.49666e-05	0.74	7.49666e-05	0.74	7.49666e-05	0.74	7.49666e-05	0.74	7.49666e-05	0.74	7.49666e-05	0.74	7.49666e-05	0.74	7.49666e-05	0.74	7.49666e-05	0.74	7.49666e-05	0.74	7.49666e-05	0.74	7.49666e-05	0.74	7.49666e-05	0.74	7.49666e-05	0.74	7.49666e-05	0.74	7.49666e-05	0.74	7.49666e-05	0.74
1.11818e-05	65	0.422618		sT(°K)	10				0.745907		18	0.74		7.49666e-05	0.74	7.49666e-05	0.74	7.49666e-05	0.74	7.49666e-05	0.74	7.49666e-05	0.74	7.49666e-05	0.74	7.49666e-05	0.74	7.49666e-05	0.74	7.49666e-05	0.74	7.49666e-05	0.74	7.49666e-05	0.74	7.49666e-05	0.74	7.49666e-05	0.74	7.49666e-05	0.74	7.49666e-05	0.74	7.49666e-05	0.74	7.49666e-05	0.74	7.49666e-05	0.74
Da (//010)	γ								0.738169		24	0.74		7.49666e-05	0.74	7.49666e-05	0.74	7.49666e-05	0.74	7.49666e-05	0.74	7.49666e-05	0.74	7.49666e-05	0.74	7.49666e-05	0.74	7.49666e-05	0.74	7.49666e-05	0.74	7.49666e-05	0.74	7.49666e-05	0.74	7.49666e-05	0.74	7.49666e-05	0.74	7.49666e-05	0.74	7.49666e-05	0.74	7.49666e-05	0.74	7.49666e-05	0.74	7.49666e-05	0.74
1.11818e-05	85	0.0871557							0.737355		30	0.74		7.49666e-05	0.74	7.49666e-05	0.74	7.49666e-05	0.74	7.49666e-05	0.74	7.49666e-05	0.74	7.49666e-05	0.74	7.49666e-05	0.74	7.49666e-05	0.74	7.49666e-05	0.74	7.49666e-05	0.74	7.49666e-05	0.74	7.49666e-05	0.74	7.49666e-05	0.74	7.49666e-05	0.74	7.49666e-05	0.74	7.49666e-05	0.74	7.49666e-05	0.74	7.49666e-05	0.74
Dc (//001)	β			slogD	0.137736				0.736889		36	0.74		7.49666e-05	0.74	7.49666e-05	0.74	7.49666e-05	0.74	7.49666e-05	0.74	7.49666e-05	0.74	7.49666e-05	0.74	7.49666e-05	0.74	7.49666e-05	0.74	7.49666e-05	0.74	7.49666e-05	0.74	7.49666e-05	0.74	7.49666e-05	0.74	7.49666e-05	0.74	7.49666e-05	0.74	7.49666e-05	0.74	7.49666e-05	0.74	7.49666e-05	0.74	7.49666e-05	0.74
6.70909e-05	160	-0.939693		sD	2.12816e-05				0.740967		42	0.74		7.49666e-05	0.74	7.49666e-05	0.74	7.49666e-05	0.74	7.49666e-05	0.74	7.49666e-05	0.74	7.49666e-05	0.74	7.49666e-05	0.74	7.49666e-05	0.74	7.49666e-05	0.74	7.49666e-05	0.74	7.49666e-05	0.74	7.49666e-05	0.74	7.49666e-05	0.74	7.49666e-05	0.74	7.49666e-05	0.74	7.49666e-05	0.74	7.49666e-05	0.74	7.49666e-05	0.74
					829047	(s)			0.742039		48	0.74		7.49666e-05	0.74	7.49666e-05	0.74	7.49666e-05	0.74	7.49666e-05	0.74	7.49666e-05	0.74	7.49666e-05	0.74	7.49666e-05	0.74	7.49666e-05	0.74	7.49666e-05	0.74	7.49666e-05	0.74	7.49666e-05	0.74	7.49666e-05	0.74	7.49666e-05	0.74	7.49666e-05	0.74	7.49666e-05	0.74	7.49666e-05	0.74	7.49665e-05	0.74	7.49665e-05	0.74
Dtrav		Days		st	9.59545	days			0.740765		54	0.74		7.49666e-05	0.74	7.49666e-05	0.74	7.49666e-05	0.74	7.49666e-05	0.74	7.49666e-05	0.74	7.49666e-05	0.74	7.49666e-05	0.74	7.49666e-05	0.74	7.49666e-05	0.74	7.49666e-05	0.74	7.49666e-05	0.74	7.49666e-05	0.74	7.49666e-05	0.74	7.49666e-05	0.74	7.49665e-05	0.74	7.49665e-05	0.74	7.49664e-05	0.740001	7.49662e-05	0.740001
6.13248e-05		30.25							0.738016		60	0.74		7.49666e-05	0.74	7.49666e-05	0.74	7.49666e-05	0.74	7.49666e-05	0.74	7.49666e-05	0.74	7.49666e-05	0.74	7.49666e-05	0.74	7.49666e-05	0.74	7.49666e-05	0.74	7.49666e-05	0.74	7.49666e-05	0.74	7.49665e-05	0.74	7.49665e-05	0.74	7.49663e-05	0.740001	7.49661e-05	0.740002	7.49657e-05	0.740003	7.49651e-05	0.740005	7.49643e-05	0.740007
									0.737817		66	0.74		7.49666e-05	0.74	7.49666e-05	0.74	7.49666e-05	0.74	7.49666e-05	0.74	7.49666e-05	0.74	7.49666e-05	0.74	7.49666e-05	0.74	7.49666e-05	0.74	7.49666e-05	0.74	7.49665e-05	0.74	7.49664e-05	0.740001	7.49661e-05	0.740002	7.49656e-05	0.740004	7.49647e-05	0.740006	7.49633e-05	0.74001	7.49614e-05	0.740015	7.49589e-05	0.740022	7.49556e-05	0.74003
									0.741589		72	0.74		7.49666e-05	0.74	7.49666e-05	0.74	7.49666e-05	0.74	7.49666e-05	0.74	7.49666e-05	0.74	7.49666e-05	0.74	7.49666e-05	0.74	7.49665e-05	0.740001	7.49663e-05	0.740002	7.49657e-05	0.740004	7.49645e-05	0.740008	7.49624e-05	0.740015	7.49593e-05	0.740023	7.49548e-05	0.740035	7.4949e-05	0.740049	7.49417e-05	0.740067	7.49329e-05	0.740088	7.49225e-05	0.740111
									0.741951		78	0.74		7.49666e-05	0.74	7.49666e-05	0.74	7.49666e-05	0.74	7.49666e-05	0.74	7.49666e-05	0.74	7.49666e-05	0.740001	7.49663e-05	0.740003	7.49651e-05	0.740008	7.49624e-05	0.740018	7.49575e-05	0.740033	7.495e-05	0.740054	7.49396e-05	0.74008	7.49262e-05	0.740113	7.49097e-05	0.740151	7.48904e-05	0.740195	7.48684e-05	0.740244	7.48439e-05	0.740297	7.48171e-05	0.740354
									0.741078		84	0.74		7.49666e-05	0.74	7.49666e-05	0.74	7.49666e-05	0.74	7.49666e-05	0.74	7.49666e-05	0.740004	7.49648e-05	0.740015	7.49589e-05	0.740038	7.49472e-05	0.740075	7.49289e-05	0.740125	7.49039e-05	0.740187	7.48724e-05	0.740261	7.48352e-05	0.740345	7.47932e-05	0.740436	7.47472e-05	0.740535	7.46978e-05	0.740638	7.46459e-05	0.740746	7.45921e-05	0.740856	7.45368e-05	0.740969
									0.740963		90	0.74		7.49666e-05	0.74	7.49666e-05	0.74	7.49666e-05	0.74	7.49666e-05	0.740022	7.49556e-05	0.740078	7.49273e-05	0.74017	7.48808e-05	0.740295	7.48182e-05	0.740445	7.47431e-05	0.740612	7.46589e-05	0.740793	7.45686e-05	0.74098	7.44748e-05	0.741171	7.43792e-05	0.741364	7.42833e-05	0.741555	7.41879e-05	0.741744	7.40938e-05	0.74193	7.40012e-05	0.742113	7.39104e-05	0.742292
									0.745457		96	0.74		7.49666e-05	0.74	7.49666e-05	0.74	7.49666e-05	0.740132	7.49001e-05	0.740385	7.47729e-05	0.740716	7.46068e-05	0.741087	7.44214e-05	0.74147	7.42303e-05	0.741849	7.40417e-05	0.742214	7.38603e-05	0.742562	7.36881e-05	0.74289	7.35258e-05	0.7432	7.33732e-05	0.743492	7.32297e-05	0.743767	7.30946e-05	0.744027	7.2967e-05	0.744274	7.28461e-05	0.74451	7.27311e-05	0.744734
									0.749321		102	0.74		7.49666e-05	0.74	7.49666e-05	0.740805	7.45625e-05	0.741819	7.40563e-05	0.7428	7.35703e-05	0.74367	7.3142e-05	0.744416	7.27768e-05	0.74505	7.2468e-05	0.745589	7.22061e-05	0.746054	7.19816e-05	0.746458	7.17866e-05	0.746816	7.16144e-05	0.747138	7.14602e-05	0.74743	7.132e-05	0.7477	7.11911e-05	0.747952	7.10711e-05	0.748188	7.09585e-05	0.748412	7.08521e-05	0.748625
									0.755894		108	0.74		7.49666e-05	0.745049	7.24686e-05	0.748147	7.09781e-05	0.74996	7.01206e-05	0.751032	6.96189e-05	0.751679	6.93175e-05	0.752088	6.9128e-05	0.752365	6.89998e-05	0.752571	6.89044e-05	0.752741	6.88261e-05	0.752893	6.87562e-05	0.753036	6.86901e-05	0.753177	6.86254e-05	0.753317	6.8561e-05	0.753457	6.84966e-05	0.753598	6.84321e-05	0.753739	6.83676e-05	0.75388	6.83032e-05	0.75402
									0.762456		114	0.78		5.73706e-05	0.774951	5.93328e-05	0.770098	6.12849e-05	0.766851	6.26275e-05	0.764681	6.3542e-05	0.763227	6.41625e-05	0.762249	6.45831e-05	0.761592	6.48676e-05	0.761151	6.5059e-05	0.76086	6.5186e-05	0.760672	6.5268e-05	0.760557	6.53182e-05	0.760494	6.53457e-05	0.760468	6.53569e-05	0.76047	6.53562e-05	0.760491	6.53469e-05	0.760527	6.53313e-05	0.760573	6.53111e-05	0.760627
									0.768453		120	0.78	0.768	5.73706e-05	0.768	6.2149e-05	0.768	6.2149e-05	0.768	6.2149e-05	0.768	6.2149e-05	0.768	6.2149e-05	0.768	6.2149e-05	0.768	6.2149e-05	0.768	6.2149e-05	0.768	6.2149e-05	0.768	6.2149e-05	0.768	6.2149e-05	0.768	6.2149e-05	0.768	6.2149e-05	0.768	6.2149e-05	0.768	6.2149e-05	0.768	6.2149e-05	0.768	6.2149e-05	0.768
									0.753066		126
												Time 0		Time (s)	126000	Time (s)	252000	Time (s)	378000	Time (s)	504000	Time (s)	630000	Time (s)	756000	Time (s)	882000	Time (s)	1008000	Time (s)	1134000	Time (s)	1260000	Time (s)	1386000	Time (s)	1512000	Time (s)	1638000	Time (s)	1764000	Time (s)	1890000	Time (s)	2016000	Time (s)	2142000	Time (s)	2268000
ol9_19/04/17														days	1.45833	days	2.91667	days	4.375	days	5.83333	days	7.29167	days	8.75	days	10.2083	days	11.6667	days	13.125	days	14.5833	days	16.0417	days	17.5	days	18.9583	days	20.4167	days	21.875	days	23.3333	days	24.7917	days	26.25
T (◦K)	fO2 (bars)	D0 (m2*s-1)	E (J*mol-1)	(P-10^5)* ∆V	R (J*mol-1*K-1)	D//001 (μm2*s-1)	dx (μm)	dt (s)	Measured profile	Stability Condition	μm	Initial profile (C0)	boundary	DFeMg	C	DFeMg	C	DFeMg	C	DFeMg	C	DFeMg	C	DFeMg	C	DFeMg	C	DFeMg	C	DFeMg	C	DFeMg	C	DFeMg	C	DFeMg	C	DFeMg	C	DFeMg	C	DFeMg	C	DFeMg	C	DFeMg	C	DFeMg	C
1357	2.23872e-10	6.16595e-10	201000	209.3	8.3144	6.70909e-05	3	126000	0.733924	0.138136	0	0.735	0.735	1.00062e-05	0.735	1.00062e-05	0.735	1.00062e-05	0.735	1.00062e-05	0.735	1.00062e-05	0.735	1.00062e-05	0.735	1.00062e-05	0.735	1.00062e-05	0.735	1.00062e-05	0.735	1.00062e-05	0.735	1.00062e-05	0.735	1.00062e-05	0.735	1.00062e-05	0.735	1.00062e-05	0.735	1.00062e-05	0.735	1.00062e-05	0.735	1.00062e-05	0.735	1.00062e-05	0.735
									0.738221		3	0.735		1.00062e-05	0.735	1.00062e-05	0.735	1.00062e-05	0.735	1.00062e-05	0.735	1.00062e-05	0.735	1.00062e-05	0.735	1.00062e-05	0.735	1.00062e-05	0.735	1.00062e-05	0.735	1.00062e-05	0.735	1.00062e-05	0.735	1.00062e-05	0.735	1.00062e-05	0.735	1.00062e-05	0.735	1.00062e-05	0.735	1.00062e-05	0.735	1.00062e-05	0.735	1.00062e-05	0.735
Db (//100)	α	cos		slogfO2	0.25				0.735045		6	0.735		1.00062e-05	0.735	1.00062e-05	0.735	1.00062e-05	0.735	1.00062e-05	0.735	1.00062e-05	0.735	1.00062e-05	0.735	1.00062e-05	0.735	1.00062e-05	0.735	1.00062e-05	0.735	1.00062e-05	0.735	1.00062e-05	0.735	1.00062e-05	0.735	1.00062e-05	0.735	1.00062e-05	0.735	1.00062e-05	0.735	1.00062e-05	0.735	1.00062e-05	0.735	1.00062e-05	0.735
1.11818e-05	120	-0.5		sT(°K)	10				0.737441		9	0.735		1.00062e-05	0.735	1.00062e-05	0.735	1.00062e-05	0.735	1.00062e-05	0.735	1.00062e-05	0.735	1.00062e-05	0.735	1.00062e-05	0.735	1.00062e-05	0.735	1.00062e-05	0.735	1.00062e-05	0.735	1.00062e-05	0.735	1.00062e-05	0.735	1.00062e-05	0.735	1.00062e-05	0.735	1.00062e-05	0.735	1.00062e-05	0.735	1.00062e-05	0.735	1.00062e-05	0.735
Da (//010)	γ								0.735916		12	0.735		1.00062e-05	0.735	1.00062e-05	0.735	1.00062e-05	0.735	1.00062e-05	0.735	1.00062e-05	0.735	1.00062e-05	0.735	1.00062e-05	0.735	1.00062e-05	0.735	1.00062e-05	0.735	1.00062e-05	0.735	1.00062e-05	0.735	1.00062e-05	0.735	1.00062e-05	0.735	1.00062e-05	0.735	1.00062e-05	0.735	1.00062e-05	0.735	1.00062e-05	0.735	1.00062e-05	0.735
1.11818e-05	40	0.766044							0.731434		15	0.735		1.00062e-05	0.735	1.00062e-05	0.735	1.00062e-05	0.735	1.00062e-05	0.735	1.00062e-05	0.735	1.00062e-05	0.735	1.00062e-05	0.735	1.00062e-05	0.735	1.00062e-05	0.735	1.00062e-05	0.735	1.00062e-05	0.735	1.00062e-05	0.735	1.00062e-05	0.735	1.00062e-05	0.735	1.00062e-05	0.735	1.00062e-05	0.735	1.00062e-05	0.735	1.00062e-05	0.735
Dc (//001)	β			slogD	0.137736				0.731497		18	0.735		1.00062e-05	0.735	1.00062e-05	0.735	1.00062e-05	0.735	1.00062e-05	0.735	1.00062e-05	0.735	1.00062e-05	0.735	1.00062e-05	0.735	1.00062e-05	0.735	1.00062e-05	0.735	1.00062e-05	0.735	1.00062e-05	0.735	1.00062e-05	0.735	1.00062e-05	0.735	1.00062e-05	0.735	1.00062e-05	0.735	1.00062e-05	0.735	1.00062e-05	0.735	1.00062e-05	0.735
6.70909e-05	95	-0.0871557		sD	2.12816e-05				0.732248		21	0.735		1.00062e-05	0.735	1.00062e-05	0.735	1.00062e-05	0.735	1.00062e-05	0.735	1.00062e-05	0.735	1.00062e-05	0.735	1.00062e-05	0.735	1.00062e-05	0.735	1.00062e-05	0.735	1.00062e-05	0.735	1.00062e-05	0.735	1.00062e-05	0.735	1.00062e-05	0.735	1.00062e-05	0.735	1.00062e-05	0.735	1.00062e-05	0.735	1.00062e-05	0.735	1.00062e-05	0.735
					1.31894e+06	(s)			0.731188		24	0.735		1.00062e-05	0.735	1.00062e-05	0.735	1.00062e-05	0.735	1.00062e-05	0.735	1.00062e-05	0.735	1.00062e-05	0.735	1.00062e-05	0.735	1.00062e-05	0.735	1.00062e-05	0.735	1.00062e-05	0.735	1.00062e-05	0.735	1.00062e-05	0.735	1.00062e-05	0.735	1.00062e-05	0.735	1.00062e-05	0.735	1.00062e-05	0.735	1.00062e-05	0.735	1.00062e-05	0.735
Dtrav		Days		st	15.2655	days			0.735324		27	0.735		1.00062e-05	0.735	1.00062e-05	0.735	1.00062e-05	0.735	1.00062e-05	0.735	1.00062e-05	0.735	1.00062e-05	0.735	1.00062e-05	0.735	1.00062e-05	0.735	1.00062e-05	0.735	1.00062e-05	0.735	1.00062e-05	0.735	1.00062e-05	0.735	1.00062e-05	0.735	1.00062e-05	0.735	1.00062e-05	0.735	1.00062e-05	0.735	1.00062e-05	0.735	1.00062e-05	0.735
9.86684e-06		48.125							0.730613		30	0.735		1.00062e-05	0.735	1.00062e-05	0.735	1.00062e-05	0.735	1.00062e-05	0.735	1.00062e-05	0.735	1.00062e-05	0.735	1.00062e-05	0.735	1.00062e-05	0.735	1.00062e-05	0.735	1.00062e-05	0.735	1.00062e-05	0.735	1.00062e-05	0.735	1.00062e-05	0.735	1.00062e-05	0.735	1.00062e-05	0.735	1.00062e-05	0.735	1.00062e-05	0.735	1.00062e-05	0.735
									0.736364		33	0.735		1.00062e-05	0.735	1.00062e-05	0.735	1.00062e-05	0.735	1.00062e-05	0.735	1.00062e-05	0.735	1.00062e-05	0.735	1.00062e-05	0.735	1.00062e-05	0.735	1.00062e-05	0.735	1.00062e-05	0.735	1.00062e-05	0.735	1.00062e-05	0.735	1.00062e-05	0.735	1.00062e-05	0.735	1.00062e-05	0.735	1.00062e-05	0.735	1.00062e-05	0.735	1.00062e-05	0.735
									0.728818		36	0.735		1.00062e-05	0.735	1.00062e-05	0.735	1.00062e-05	0.735	1.00062e-05	0.735	1.00062e-05	0.735	1.00062e-05	0.735	1.00062e-05	0.735	1.00062e-05	0.735	1.00062e-05	0.735	1.00062e-05	0.735	1.00062e-05	0.735	1.00062e-05	0.735	1.00062e-05	0.735	1.00062e-05	0.735	1.00062e-05	0.735	1.00062e-05	0.735	1.00062e-05	0.735	1.00062e-05	0.735
									0.73124		39	0.735		1.00062e-05	0.735	1.00062e-05	0.735	1.00062e-05	0.735	1.00062e-05	0.735	1.00062e-05	0.735	1.00062e-05	0.735	1.00062e-05	0.735	1.00062e-05	0.735	1.00062e-05	0.735	1.00062e-05	0.735	1.00062e-05	0.735	1.00062e-05	0.735	1.00062e-05	0.735	1.00062e-05	0.735	1.00062e-05	0.735	1.00062e-05	0.735	1.00062e-05	0.735	1.00062e-05	0.735
									0.733689		42	0.735		1.00062e-05	0.735	1.00062e-05	0.735	1.00062e-05	0.735	1.00062e-05	0.735	1.00062e-05	0.735	1.00062e-05	0.735	1.00062e-05	0.735	1.00062e-05	0.735	1.00062e-05	0.735	1.00062e-05	0.735	1.00062e-05	0.735	1.00062e-05	0.735	1.00062e-05	0.735	1.00062e-05	0.735	1.00062e-05	0.735	1.00062e-05	0.735	1.00062e-05	0.735	1.00062e-05	0.735
									0.730442		45	0.735		1.00062e-05	0.735	1.00062e-05	0.735	1.00062e-05	0.735	1.00062e-05	0.735	1.00062e-05	0.735	1.00062e-05	0.735	1.00062e-05	0.735	1.00062e-05	0.735	1.00062e-05	0.735	1.00062e-05	0.735	1.00062e-05	0.735	1.00062e-05	0.735	1.00062e-05	0.735	1.00062e-05	0.735	1.00062e-05	0.735	1.00062e-05	0.735	1.00062e-05	0.735	1.00062e-05	0.735
									0.739315		48	0.735		1.00062e-05	0.735	1.00062e-05	0.735	1.00062e-05	0.735	1.00062e-05	0.735	1.00062e-05	0.735	1.00062e-05	0.735	1.00062e-05	0.735	1.00062e-05	0.735	1.00062e-05	0.735	1.00062e-05	0.735	1.00062e-05	0.735	1.00062e-05	0.735	1.00062e-05	0.735	1.00062e-05	0.735	1.00062e-05	0.735	1.00062e-05	0.735	1.00062e-05	0.735	1.00062e-05	0.735
									0.736746		51	0.735		1.00062e-05	0.735	1.00062e-05	0.735	1.00062e-05	0.735	1.00062e-05	0.735	1.00062e-05	0.735	1.00062e-05	0.735	1.00062e-05	0.735	1.00062e-05	0.735	1.00062e-05	0.735	1.00062e-05	0.735	1.00062e-05	0.735	1.00062e-05	0.735	1.00062e-05	0.735	1.00062e-05	0.735	1.00062e-05	0.735	1.00062e-05	0.735	1.00062e-05	0.735	1.00062e-05	0.735
									0.739508		54	0.735		1.00062e-05	0.735	1.00062e-05	0.735	1.00062e-05	0.735	1.00062e-05	0.735	1.00062e-05	0.735	1.00062e-05	0.735	1.00062e-05	0.735	1.00062e-05	0.735	1.00062e-05	0.735	1.00062e-05	0.735	1.00062e-05	0.735	1.00062e-05	0.735	1.00062e-05	0.735	1.00062e-05	0.735	1.00062e-05	0.735	1.00062e-05	0.735	1.00062e-05	0.735	1.00062e-05	0.735
[truncated: 172 more rows]
[truncated: 30 more columns]
